# Supplementary material for: Chronic presence of blood circulating anti-NMDAR1 autoantibodies impairs cognitive function in mice
Source: PLoS One. 2021 Sep 2;16(9):e0256972. doi: 10.1371/journal.pone.0256972 (PMC8412244; doi:10.1371/journal.pone.0256972)
Supplement: S1 Table — Video-track (VT) locomotion, T-maze, prepulse inhibition (PPI), fear conditioning data for individual mice. (XLSX) [file pone.0256972.s001.xlsx]

## Sheet: VT
VT
			In zone [1 [Sectors]]	In zone [1 [Sectors]]	In zone [1 [Sectors]]	In zone [2 [Sectors]]	In zone [2 [Sectors]]	In zone [2 [Sectors]]	In zone [3 [Sectors]]	In zone [3 [Sectors]]	In zone [3 [Sectors]]	In zone [4 [Sectors]]	In zone [4 [Sectors]]	In zone [4 [Sectors]]	In zone [5 [Sectors]]	In zone [5 [Sectors]]	In zone [5 [Sectors]]	In zone [6 [Sectors]]	In zone [6 [Sectors]]	In zone [6 [Sectors]]	In zone [7 [Sectors]]	In zone [7 [Sectors]]	In zone [7 [Sectors]]	In zone [8 [Sectors]]	In zone [8 [Sectors]]	In zone [8 [Sectors]]	In zone [9 [Sectors]]	In zone [9 [Sectors]]	In zone [9 [Sectors]]	In zone [Arena]	In zone [Arena]	In zone [Arena]	In zone [Center [Center/Perimeter]]	In zone [Center [Center/Perimeter]]	In zone [Center [Center/Perimeter]]	In zone [Perimeter [Center/Perimeter]]	In zone [Perimeter [Center/Perimeter]]	In zone [Perimeter [Center/Perimeter]]	Distance moved (cm)	Distance moved (cm)
MouseID	Group	Time Bin	Frequency	Total duration (s)	Latency of first occurence	Frequency	Total duration (s)	Latency of first occurence	Frequency	Total duration (s)	Latency of first occurence	Frequency	Total duration (s)	Latency of first occurence	Frequency	Total duration (s)	Latency of first occurence	Frequency	Total duration (s)	Latency of first occurence	Frequency	Total duration (s)	Latency of first occurence	Frequency	Total duration (s)	Latency of first occurence	Frequency	Total duration (s)	Latency of first occurence	Frequency	Total duration (s)	Latency of first occurence	Frequency	Total duration (s)	Latency of first occurence	Frequency	Total duration (s)	Latency of first occurence	Total	Maximum
581	22	Start - 0000:00:10:00.000	16	78.41	13.01	23	31.2	12.18	18	83.58	9.18	29	51.05	15.52	14	17.18	95.59	21	34.37	8.34	23	122.69	0	20	35.04	3.17	20	146.48	4.17	1	600	0	60	147.81	26.69	61	452.19	0	2963.82	4.5
581	22	0000:00:10:00.000 - 0000:00:20:00.000	8	62.56	640.14	15	38.37	639.31	9	34.7	632.8	23	37.54	645.48	20	41.37	647.81	17	43.54	626.96	30	153.72	600.1	28	116.95	618.62	18	71.24	619.95	1	600	600.1	68	233.37	603.44	68	366.63	600.1	2268.83	3.94
581	22	0000:00:20:00.000 - 0000:00:30:00.000	5	25.03	1315.98	8	18.52	1341.84	7	34.53	1343.01	17	71.07	1314.81	18	28.7	1239.24	14	50.22	1364.86	22	161.36	1200.03	30	128.66	1229.06	18	81.92	1319.82	1	600	1200.03	40	328.23	1200.03	39	271.77	1212.55	1802.94	3.99
581	22	0000:00:30:00.000 - 0000:00:40:00.000	2	15.18	2057.72	4	10.18	1973.31	3	42.21	1935.43	15	34.03	1974.97	14	121.79	1896.73	6	57.22	1845.01	16	123.22	1976.14	15	175.81	1800.13	7	20.35	1844.34	1	600	1800.13	37	407.14	1800.13	36	192.86	1826.16	1330.6	3.47
581	22	0000:00:40:00.000 - 0000:00:50:00.000	9	32.2	2482.32	8	18.18	2488.49	4	23.69	2494.33	20	49.38	2455.62	23	81.08	2455.95	13	21.35	2456.62	23	204.6	2400.07	27	144.64	2448.11	9	24.86	2505.67	1	600	2400.07	46	409.31	2400.07	45	190.69	2407.24	1809.03	4.16
581	22	0000:00:50:00.000 - 0000:01:00:00.000	7	21.69	3222.39	11	28.86	3178.68	7	23.69	3000.17	21	39.04	3110.11	32	177.51	3009.84	21	130.13	3004.84	17	98.93	3094.26	18	58.89	3073.41	10	21.19	3068.74	1	599.93	3000.17	39	445.94	3000.17	38	153.99	3000.67	1725.18	4.43
582	22	Start - 0000:00:10:00.000	30	65.23	0.17	37	37.2	1.17	24	57.89	2	46	100.1	0	34	24.86	34.37	37	43.54	11.68	34	109.94	6.84	35	63.23	8.01	34	98	8.84	1	600	0	105	190.69	1.67	106	409.31	0	4442.56	5.77
582	22	0000:00:10:00.000 - 0000:00:20:00.000	16	73.91	645.31	24	29.03	644.64	15	29.36	644.48	25	63.9	625.96	31	36.37	624.62	29	38.37	605.11	31	134.3	616.62	46	92.39	614.11	29	102.37	600.1	1	600	600.1	101	252.02	600.1	101	347.98	600.6	3580.67	5.59
582	22	0000:00:20:00.000 - 0000:00:30:00.000	19	59.73	1202.04	26	34.53	1203.2	16	40.54	1227.89	38	79.91	1201.7	35	61.73	1241.91	24	28.53	1227.39	26	122.62	1209.88	32	93.96	1200.03	23	78.45	1218.05	1	600	1200.03	98	321.52	1200.03	98	278.48	1200.2	3447.71	6.34
582	22	0000:00:30:00.000 - 0000:00:40:00.000	9	32.2	1836.67	18	37.87	1832.17	9	31.2	1843.18	21	34.2	1892.89	30	112.61	1824.82	21	38.54	1800.97	16	80.01	1885.39	21	135.47	1881.88	19	97.9	1800.13	1	600	1800.13	69	344.18	1800.3	70	255.82	1800.13	2820.76	5.29
582	22	0000:00:40:00.000 - 0000:00:50:00.000	14	45.38	2404.24	21	29.2	2405.41	15	31.2	2409.74	25	71.4	2402.24	31	79.58	2431.93	21	57.72	2407.57	22	119.19	2400.07	33	120.45	2435.77	17	45.88	2458.96	1	600	2400.07	68	315.48	2402.57	68	284.52	2400.07	2969.27	5.26
582	22	0000:00:50:00.000 - 0000:01:00:00.000	16	46.88	3046.88	31	109.28	3018.18	20	46.05	3017.52	19	54.22	3037.37	36	69.9	3016.18	24	45.88	3016.52	13	109.44	3005.01	32	75.41	3002.34	23	42.88	3000.17	1	599.93	3000.17	77	339.67	3000.17	77	260.26	3002	2889.4	6.31
583	22	Start - 0000:00:10:00.000	27	116.95	2.5	31	34.53	4.34	24	105.11	5.34	36	46.61	1.67	21	18.35	18.35	44	96.26	5.84	18	65.06	0.5	23	33.03	0	39	84.08	7.34	1	600	0	96	173.74	1.33	96	426.26	0	3750.82	5.19
583	22	0000:00:10:00.000 - 0000:00:20:00.000	17	52.22	689.02	19	27.86	692.02	15	53.39	693.03	31	38.3	600.1	26	38.37	643.31	30	74.41	610.11	22	162.33	600.77	18	67.4	602.44	20	85.72	609.78	1	600	600.1	83	261.83	600.1	82	338.17	600.27	2889.39	5.91
583	22	0000:00:20:00.000 - 0000:00:30:00.000	13	51.05	1234.57	21	29.7	1235.74	15	92.26	1236.57	14	19.69	1230.06	18	31.9	1211.88	26	75.58	1206.04	10	82.25	1232.07	17	57.56	1215.55	23	160.03	1200.03	1	600	1200.03	91	270.17	1200.03	90	329.83	1216.38	2541.1	6.19
583	22	0000:00:30:00.000 - 0000:00:40:00.000	8	49.05	1878.21	9	16.85	1881.55	7	38.04	1882.22	18	62.4	1810.81	13	59.86	1800.13	9	27.69	1845.01	18	217.05	1805.97	23	63.06	1803.3	12	66	1830.83	1	600	1800.13	54	250.82	1800.13	53	349.18	1804.3	1774.76	4.93
583	22	0000:00:40:00.000 - 0000:00:50:00.000	8	31.53	2465.47	18	26.86	2459.29	12	64.4	2461.8	12	34.7	2445.45	24	54.22	2406.74	21	131.97	2402.74	11	38.2	2439.44	19	60.73	2408.58	15	157.39	2400.07	1	600	2400.07	66	296.86	2400.07	66	303.14	2427.59	2047.53	5.11
583	22	0000:00:50:00.000 - 0000:01:00:00.000	7	80.41	3007.84	8	9.18	3006.34	25	169.17	3000.17	9	30.2	3009.01	3	10.51	3412.41	24	215.55	3042.71	5	16.35	3010.51	7	23.19	3131.8	8	45.38	3129.96	1	599.93	3000.17	47	216.55	3006.01	48	383.38	3000.17	1339.3	4.58
584	22	Start - 0000:00:10:00.000	31	74.24	5.84	30	43.54	4.84	25	69.9	2.34	43	69.74	7.51	30	33.87	15.52	32	47.21	1.33	25	126.13	8.34	27	42.04	10.84	25	93.33	0	1	600	0	104	194.19	0.83	105	405.81	0	3768.93	5.07
584	22	0000:00:10:00.000 - 0000:00:20:00.000	15	57.69	676.18	22	21.02	612.45	18	60.73	634.13	22	39.2	613.11	35	49.55	609.78	41	67.4	606.27	21	110.44	619.12	34	87.42	608.61	33	106.54	600.1	1	600	600.1	77	308.98	605.44	78	291.02	600.1	3213.64	5.59
584	22	0000:00:20:00.000 - 0000:00:30:00.000	16	49.25	1200.03	28	35.37	1208.38	19	92.59	1209.88	23	31.03	1231.06	25	56.42	1228.23	32	86.92	1250.08	16	53.39	1231.4	20	45.88	1232.4	29	149.15	1234.73	1	600	1200.03	87	327.19	1207.71	87	272.81	1200.03	2847.85	5.36
584	22	0000:00:30:00.000 - 0000:00:40:00.000	16	59.89	1817.15	30	58.39	1820.99	21	79.08	1822.16	26	24.36	1800.47	41	97.4	1800.13	30	64.83	1827.99	24	87.09	1800.63	36	55.39	1814.15	22	73.57	1828.83	1	600	1800.13	67	295.69	1800.13	66	304.3	1800.8	2910.84	5.74
584	22	0000:00:40:00.000 - 0000:00:50:00.000	16	66.4	2463.8	26	57.22	2465.13	19	84.25	2569.74	21	34.53	2460.96	25	35.7	2409.41	34	112.85	2400.07	14	35.2	2426.93	19	32.2	2417.25	24	141.64	2435.77	1	600	2400.07	80	308.71	2400.07	79	291.29	2427.26	2633.56	5.09
584	22	0000:00:50:00.000 - 0000:01:00:00.000	16	56.06	3000.17	23	61.56	3000.33	12	62.23	3001.84	29	49.22	3028.53	32	60.89	3014.68	20	52.89	3014.51	25	129.8	3028.19	32	60.73	3015.85	19	66.57	3018.18	1	599.93	3000.17	82	285.95	3004.34	82	313.98	3000.17	2789.92	5.54
585	22	Start - 0000:00:10:00.000	20	129.96	36.7	16	32.87	26.36	14	86.42	24.36	23	88.25	39.54	8	12.85	18.02	19	53.39	0	14	91.26	6.17	13	29.53	3.5	15	75.48	0.17	1	600	0	50	130.63	16.85	51	469.37	0	2550.02	3.87
585	22	0000:00:10:00.000 - 0000:00:20:00.000	3	25.36	834.33	4	6.51	833.33	4	99.77	630.3	9	17.52	610.78	7	27.86	609.44	12	23.36	609.11	11	58.89	611.11	9	84.08	709.38	11	256.66	600.1	1	600	600.1	38	147.48	608.61	39	452.52	600.1	1250.35	3.79
585	22	0000:00:20:00.000 - 0000:00:30:00.000	6	73.57	1259.43	9	44.71	1258.26	9	182.38	1258.09	7	24.19	1307.14	2	4.17	1306.97	12	29.2	1250.25	6	28.86	1221.72	7	57.06	1219.55	13	155.85	1200.03	1	600	1200.03	27	132.8	1226.56	28	467.2	1200.03	1418.49	3.66
585	22	0000:00:30:00.000 - 0000:00:40:00.000	0	0	0	1	1.67	1810.14	1	10.14	1800.13	0	0	0	1	2.34	1811.81	4	20.85	2130.13	2	14.51	1814.81	7	30.2	1814.15	9	520.29	1830	1	600	1800.13	9	19.18	1809.98	10	580.81	1800.13	747.01	2.51
585	22	0000:00:40:00.000 - 0000:00:50:00.000	5	135.3	2450.78	5	16.52	2442.61	6	42.88	2432.6	4	21.69	2458.79	3	16.02	2547.05	7	24.19	2431.43	3	28.36	2462.63	9	64.4	2558.39	10	250.65	2400.07	1	600	2400.07	14	60.56	2450.28	15	539.44	2400.07	1139.29	3.61
585	22	0000:00:50:00.000 - 0000:01:00:00.000	2	43.54	3095.6	1	1.5	3094.09	1	2.84	3160.83	2	16.35	3099.77	2	1.33	3093.76	4	42.88	3092.26	5	48.21	3000.17	5	356.86	3042.54	3	86.42	3057.39	1	599.93	3000.17	13	19.69	3042.54	13	580.25	3000.17	758.72	4.37
586	22	Start - 0000:00:10:00.000	14	61.8	5.67	18	43.38	9.18	14	52.72	10.68	12	31.87	4.67	23	38.04	16.85	18	73.24	17.18	15	129.46	1.84	32	101.77	0.83	16	67.73	0	1	600	0	66	228.29	16.35	66	371.7	0	2610.71	4.08
586	22	0000:00:10:00.000 - 0000:00:20:00.000	7	40.81	600.1	8	164.83	616.12	4	9.68	619.95	10	31.87	603.44	13	30.2	604.27	7	17.35	623.62	16	124.59	641.81	24	144.48	640.47	10	36.2	625.46	1	600	600.1	40	181.11	600.1	40	418.88	616.62	1807.18	4.38
586	22	0000:00:20:00.000 - 0000:00:30:00.000	3	7.34	1233.23	6	20.35	1204.37	7	246.41	1204.54	6	6.51	1202.04	5	30.03	1202.37	8	68.9	1206.54	7	23.89	1200.03	8	98.43	1212.71	7	98.13	1207.37	1	600	1200.03	44	394.09	1201.7	44	205.91	1200.03	1093.7	4.16
586	22	0000:00:30:00.000 - 0000:00:40:00.000	3	19.35	1951.95	8	201.37	1950.12	7	166.33	1948.28	2	3.5	1962.8	0	0	0	3	4	1947.11	2	22.36	1964.46	6	16.95	1810.98	7	166.13	1800.13	1	600	1800.13	22	213.68	1800.13	22	386.32	1807.64	892.77	4.16
586	22	0000:00:40:00.000 - 0000:00:50:00.000	2	363.86	2557.06	2	1.67	2555.55	1	8.68	2527.36	1	75.74	2560.56	5	7.84	2464.46	1	19.18	2536.04	4	66.47	2400.07	8	40.54	2419.25	2	16.02	2447.61	1	600	2400.07	16	65.23	2454.79	17	534.77	2400.07	636.56	2.87
586	22	0000:00:50:00.000 - 0000:01:00:00.000	2	259.09	3000.17	3	13.18	3257.26	2	318.99	3259.09	0	0	0	1	1.67	3268.77	2	7.01	3267.1	0	0	0	0	0	0	0	0	0	1	599.93	3000.17	5	35.37	3265.93	5	564.56	3000.17	440.16	2.88
587	22	Start - 0000:00:10:00.000	14	76.41	31.53	14	40.54	37.7	13	95.26	50.72	23	99.93	11.34	15	27.09	156.49	23	47.05	133.8	20	94.26	0	14	38.7	127.29	14	80.75	129.3	1	600	0	60	225.63	15.02	60	374.37	0	2190.75	3.45
587	22	0000:00:10:00.000 - 0000:00:20:00.000	12	50.05	619.79	16	26.03	669.34	15	79.41	670.34	19	54.89	605.11	13	13.61	600.1	20	198.16	681.85	12	54.39	604.77	7	14.01	607.61	8	109.44	691.36	1	600	600.1	42	243.34	600.1	42	356.66	616.45	1565.31	3.72
587	22	0000:00:20:00.000 - 0000:00:30:00.000	13	80.75	1205.54	18	118.65	1203.2	13	71.07	1202.2	12	55.22	1223.56	15	170.67	1253.09	15	59.09	1200.03	3	30.53	1226.56	5	7.67	1386.72	4	6.34	1385.39	1	600	1200.03	23	317.68	1202.04	23	282.32	1200.03	1561.85	4.04
587	22	0000:00:30:00.000 - 0000:00:40:00.000	3	10.34	2147.48	8	123.09	1800.13	7	52.99	1813.98	4	4.84	1868.87	6	59.73	1849.68	19	49.22	1870.7	4	23.19	1857.52	31	32.7	1853.69	42	243.91	1874.21	1	600	1800.13	36	476.61	1800.13	36	123.39	1845.01	1130.11	3.45
587	22	0000:00:40:00.000 - 0000:00:50:00.000	6	57.72	2407.07	9	143.98	2405.74	6	49.28	2400.07	11	27.53	2420.59	8	89.09	2557.56	4	59.73	2459.96	7	59.39	2425.09	5	71.74	2499.83	3	41.54	2689.52	1	600	2400.07	44	343.34	2420.09	44	256.66	2400.07	1229.95	4.3
587	22	0000:00:50:00.000 - 0000:01:00:00.000	5	18.02	3153.15	6	70.74	3157.16	4	13.85	3158.83	5	14.85	3062.23	5	75.58	3000.17	10	11.34	3065.4	6	53.22	3057.22	8	107.61	3055.39	10	234.73	3065.73	1	599.93	3000.17	27	274.11	3000.17	26	325.82	3057.06	1083.21	3.45
588	22	Start - 0000:00:10:00.000	32	113.85	16.02	38	60.89	14.85	20	51.05	11.34	31	101.1	19.69	27	29.2	27.53	31	28.19	10.34	20	96.43	0	20	33.53	3.34	24	85.75	4.34	1	600	0	103	191.76	24.19	103	408.24	0	3587.54	4.9
588	22	0000:00:10:00.000 - 0000:00:20:00.000	14	73.01	600.1	16	57.06	631.46	17	47.55	633.47	34	62.7	606.61	29	81.25	608.77	27	44.71	614.28	27	94.26	624.29	30	51.38	616.12	21	88.09	615.78	1	600	600.1	64	278.21	600.1	64	321.79	614.61	2791.26	5.74
588	22	0000:00:20:00.000 - 0000:00:30:00.000	5	25.36	1535.2	9	21.86	1475.14	10	139.34	1361.69	11	23.72	1200.03	21	137.47	1241.57	21	52.55	1232.07	7	55.22	1203.37	12	89.76	1225.89	12	54.72	1228.23	1	600	1200.03	38	358.36	1203.7	39	241.64	1200.03	1691.59	5.11
588	22	0000:00:30:00.000 - 0000:00:40:00.000	5	31.87	1904.4	17	32.53	1903.57	12	177.48	1800.13	12	40.71	1909.41	25	73.74	1925.09	14	56.39	1918.75	9	79.35	1981.98	24	45.71	1912.08	15	62.23	1918.42	1	600	1800.13	60	245.51	1911.58	60	354.49	1800.13	1983.47	5.45
588	22	0000:00:40:00.000 - 0000:00:50:00.000	7	40.21	2418.59	17	87.09	2417.58	16	127.46	2414.75	6	28.03	2419.42	12	66.57	2420.25	19	115.95	2414.08	6	39.11	2400.07	16	27.53	2404.24	16	68.07	2408.58	1	600	2400.07	51	328.39	2400.07	50	271.6	2408.91	1724.43	5.46
588	22	0000:00:50:00.000 - 0000:01:00:00.000	5	13.68	3035.37	9	16.85	3034.2	13	80.58	3033.37	7	28.19	3037.54	15	51.72	3044.88	28	199.03	3032.37	3	22.02	3039.37	8	23.19	3022.52	15	164.66	3000.17	1	599.93	3000.17	77	356.19	3000.17	76	243.74	3005.34	1718.53	4.58
589	22	Start - 0000:00:10:00.000	22	92.93	0	25	31.2	26.53	19	59.56	10.51	30	63.23	1	19	37.7	15.02	25	47.45	9.34	20	117.78	2.34	22	75.41	4.84	22	74.74	6.84	1	600	0	74	161.16	12.85	75	438.84	0	3231.6	5.01
589	22	0000:00:10:00.000 - 0000:00:20:00.000	9	31.36	611.11	14	22.86	608.94	11	39.04	603.27	16	42.38	617.62	16	24.36	639.81	20	59.83	600.1	19	118.62	619.28	33	139.81	623.62	26	121.76	624.46	1	600	600.1	66	243.91	614.45	67	356.09	600.1	2668.93	5.68
589	22	0000:00:20:00.000 - 0000:00:30:00.000	11	31.03	1205.7	11	15.02	1205.2	11	44.21	1202.37	23	41.54	1209.21	20	49.72	1283.78	19	39.37	1201.37	28	169.17	1209.88	34	85.28	1219.89	18	124.66	1200.03	1	600	1200.03	85	250.25	1219.39	86	349.75	1200.03	2676.43	5.68
589	22	0000:00:30:00.000 - 0000:00:40:00.000	7	21.19	2043.71	7	10.01	2044.38	6	24.52	2045.88	14	43.54	2041.88	8	11.34	1810.81	8	240.51	1811.31	17	99.27	2039.04	21	90.72	1800.13	14	58.89	2034.37	1	600	1800.13	47	139.07	1800.97	47	460.93	1800.13	1745.39	5.29
589	22	0000:00:40:00.000 - 0000:00:50:00.000	8	20.52	2422.76	7	10.34	2490.49	5	8.01	2533.2	20	74.07	2420.92	17	26.53	2420.75	10	70.8	2400.07	16	83.75	2438.77	26	82.92	2412.58	18	223.06	2412.24	1	600	2400.07	50	385.79	2400.07	49	214.21	2412.91	1756.32	5.29
589	22	0000:00:50:00.000 - 0000:01:00:00.000	10	21.86	3048.72	7	7.67	3050.72	5	14.35	3051.38	18	59.39	3040.37	65	104.6	3008.17	79	145.81	3000.17	12	53.72	3046.05	18	62.06	3010.51	32	130.46	3010.34	1	599.93	3000.17	29	443.11	3000.17	28	156.82	3001.17	1450.62	5.81
590	21	Start - 0000:00:10:00.000	17	68.07	31.87	22	38.2	0	14	69.23	39.2	22	33.7	12.35	27	39.37	68.57	21	21.52	2	17	166.5	10.01	24	57.89	8.68	17	105.51	3.17	1	600	0	88	203.7	1.17	89	396.3	0	3196.24	4.58
590	21	0000:00:10:00.000 - 0000:00:20:00.000	32	92.59	610.11	28	59.53	609.11	13	73.74	601.77	30	98.93	653.32	22	34.03	600.77	15	15.35	601.6	13	109.94	657.49	25	83.75	600.6	16	32.13	600.1	1	600	600.1	59	295.1	600.27	59	304.9	600.1	2561.11	4.56
590	21	0000:00:20:00.000 - 0000:00:30:00.000	6	26.03	1205.37	15	19.72	1200.03	7	32.53	1406.74	13	32.37	1213.88	24	179.68	1301.97	7	21.02	1405.41	19	155.69	1216.72	28	106.94	1247.58	7	26.03	1403.07	1	600	1200.03	47	412.95	1200.03	47	187.05	1205.7	1816.54	5.52
590	21	0000:00:30:00.000 - 0000:00:40:00.000	7	132.73	1811.31	20	97.76	1811.48	12	139.64	1813.81	7	14.01	1809.31	10	79.41	1821.82	2	13.35	1864.03	5	68.7	1800.13	8	42.71	1834.33	5	11.68	1861.53	1	600	1800.13	37	219.89	1810.48	38	380.11	1800.13	1300.07	4.31
590	21	0000:00:40:00.000 - 0000:00:50:00.000	10	214.95	2400.07	14	35.37	2532.7	5	23.52	2536.37	11	22.69	2557.39	11	35.7	2563.9	8	9.01	2543.71	10	129.63	2553.55	14	45.71	2552.22	12	83.42	2544.71	1	600	2400.07	30	193.36	2540.54	31	406.64	2400.07	1602.7	4.81
590	21	0000:00:50:00.000 - 0000:01:00:00.000	3	22.36	3113.61	2	28.86	3124.79	2	355.69	3211.71	3	1.84	3113.45	3	3.17	3112.45	3	4	3153.65	12	68.57	3000.17	13	106.27	3012.01	2	9.18	3156.82	1	599.93	3000.17	12	149.98	3010.34	13	449.95	3000.17	816.69	4.43
591	21	Start - 0000:00:10:00.000	23	80.08	20.85	34	39.54	23.36	28	57.56	0	23	38.04	19.85	25	44.88	38.87	26	50.72	1.17	20	92.33	17.85	33	87.75	17.18	25	109.11	15.02	1	600	0	102	233.73	2.17	103	366.27	0	3498.79	4.67
591	21	0000:00:10:00.000 - 0000:00:20:00.000	13	64.4	619.95	17	24.19	619.45	14	64.9	612.61	14	32.37	602.1	22	18.18	603.1	24	50.35	603.94	17	71.84	600.1	30	86.09	607.27	19	187.69	650.82	1	600	600.1	112	307.61	600.27	112	292.39	600.1	2652.06	5.19
591	21	0000:00:20:00.000 - 0000:00:30:00.000	11	28.9	1386.22	10	13.85	1385.55	7	17.18	1384.05	13	21.69	1235.4	13	16.68	1233.9	22	38.24	1200.03	19	68.07	1235.57	31	197.7	1210.04	25	197.7	1200.53	1	600	1200.03	87	344.38	1200.03	87	255.62	1200.37	2355.31	4.67
591	21	0000:00:30:00.000 - 0000:00:40:00.000	14	47.35	1800.13	12	16.68	1802.97	9	37.54	1803.97	20	45.88	1870.87	17	23.36	1856.19	17	36.04	1808.98	19	91.52	1837.34	31	128.46	1834.67	21	173.17	1833	1	600	1800.13	111	225.66	1832	111	374.34	1800.13	2396.47	5.44
591	21	0000:00:40:00.000 - 0000:00:50:00.000	9	48.72	2627.63	14	18.02	2615.28	14	55.06	2615.78	36	167.5	2406.74	13	18.52	2588.59	13	21.52	2587.75	35	115.52	2400.07	18	71.24	2566.57	12	83.92	2577.58	1	600	2400.07	62	154.55	2400.07	62	445.44	2405.24	2031.16	5.31
591	21	0000:00:50:00.000 - 0000:01:00:00.000	5	20.69	3261.59	11	11.85	3008.17	13	44.04	3000.17	9	39.54	3235.4	16	19.18	3007.67	22	56.39	3002.84	13	44.88	3126.46	29	94.59	3122.29	29	268.77	3004	1	599.93	3000.17	87	207.71	3007.01	88	392.23	3000.17	2133.34	5.88
592	21	Start - 0000:00:10:00.000	26	73.74	0	34	47.55	1.84	22	60.73	3.34	34	48.21	12.68	30	35.54	18.52	26	37.04	6.34	39	156.82	9.84	47	54.22	8.34	27	86.15	7.51	1	600	0	117	206.44	7.67	117	393.56	0	4398.57	5.04
592	21	0000:00:10:00.000 - 0000:00:20:00.000	20	40.04	628.63	23	43.21	615.78	16	46.38	615.45	38	59.23	625.46	33	42.54	616.45	32	62.23	613.61	34	97.06	625.96	44	77.24	618.28	34	132.07	600.1	1	600	600.1	115	321.42	600.1	115	278.58	600.77	3547.38	4.9
592	21	0000:00:20:00.000 - 0000:00:30:00.000	20	72.91	1228.56	34	44.71	1227.89	25	115.95	1221.89	27	46.38	1230.9	33	41.71	1241.74	27	68.23	1221.05	17	53.92	1200.03	35	57.76	1201.2	29	98.43	1202.04	1	600	1200.03	104	270.1	1200.2	105	329.9	1200.03	3316.21	5.54
592	21	0000:00:30:00.000 - 0000:00:40:00.000	16	56.39	1805.64	24	33.2	1804.8	14	53.89	1802.97	26	36.54	1811.48	34	63.9	1811.81	20	33.53	1801.8	15	52.38	1820.32	29	47.68	1800.13	21	222.49	1801.47	1	600	1800.13	82	348.85	1800.97	83	251.15	1800.13	2909.61	5.68
592	21	0000:00:40:00.000 - 0000:00:50:00.000	20	63.06	2415.42	33	84.25	2448.11	20	45.55	2449.45	20	32.87	2415.25	21	24.52	2411.74	18	51.55	2424.42	14	59.39	2418.59	21	33.2	2410.08	21	205.61	2400.07	1	600	2400.07	90	219.39	2408.24	90	380.61	2400.07	2816.15	5.29
592	21	0000:00:50:00.000 - 0000:01:00:00.000	21	133.97	3026.53	30	52.89	3050.05	16	50.55	3049.22	20	35.54	3024.86	16	14.85	3067.07	23	58.89	3047.21	16	77.24	3019.02	19	38.54	3018.18	23	137.47	3000.17	1	599.93	3000.17	89	210.88	3000.17	88	389.06	3000.33	2534.44	4.94

## Sheet: T-Maze
T-Maze
Animal #	Group	Weight	Time Inj	Time Start		Trial 1	Trial 2	Trial 3	Trial 4	Trial 5	Trial 6	Trial 7	Trial 8
581	22	37		11:00:00	Time (s)-->	16	18	10	41	17	38	29	117
					L/R choice	l	r	l	r	l	r	l	l
582	22	33.4		11:25:00	Time (s)-->	13	20	15	30	12	51	23	12
					L/R choice	l	r	l	l	r	l	r	l
583	22	35.2		12:15:00	Time (s)-->	7	11	10	17	13	53	25	42
					L/R choice	r	l	r	l	l	r	l	r
584	22	31.7		13:24:00	Time (s)-->	11	10	11	15	26	13	29	16
					L/R choice	l	r	l	r	l	l	l	r
585	22	32.6		14:11:00	Time (s)-->	22	51	86	49	45	34	51	80
					L/R choice	r	l	l	r	r	l	r	l
587	22	32.2		15:00:00	Time (s)-->	29	22	34	63	33	109	20	55
					L/R choice	l	r	r	l	r	l	r	l
586	22	35.3		11:15:00	Time (s)-->	13	9	21	31	19	23	14	40
					L/R choice	r	r	l	r	r	l	r	r
588	22	30.1		12:05:00	Time (s)-->	9	16	12	18	21	20	24	19
					L/R choice	r	r	l	r	l	r	l	r
589	22	39.1		12:52:00	Time (s)-->	10	20	12	35	17	26	91	18
					L/R choice	l	r	l	r	r	r	l	l
591	21	38.1		13:30:00	Time (s)-->	8	17	7	18	21	15	15	26
					L/R choice	r	r	l	r	l	l	r	l
590	21	36.5		14:12:00	Time (s)-->	10	10	43	12	15	12	27	19
					L/R choice	r	r	l	r	l	r	l	r
592	21	36.4		15:02:00	Time (s)-->	11	9	54	21	12	28	14	27
					L/R choice	r	r	l	r	l	r	l	r

## Sheet: PPI
PPI test
			Mouse ID	Group Code		PrePulse			s1	s2	s3	s4
VA2001	2019-06-20	10:55:17	581	22	Z	P120	1	1	32	502	15	160
VA2001	2019-06-20	10:55:17	582	22	Z	P120	1	2	20	201	26	65
VA2001	2019-06-20	10:55:17	583	22	Z	P120	1	3	9	1072	16	267
VA2001	2019-06-20	10:55:17	584	22	Z	P120	1	4	24	668	16	172
VA2001	2019-06-20	10:55:17	589	22	Z	P120	1	5	16	580	16	157
VA2001	2019-06-20	10:55:17	590	21	Z	P120	1	6	8	639	15	187
VA2001	2019-06-20	10:55:17	591	21	Z	P120	1	7	84	243	19	76
VA2001	2019-06-20	10:55:17	592	21	Z	P120	1	8	37	183	24	55
VA2001	2019-06-20	10:55:17	581	22	Z	NOSTIM	2	1	1	36	35	10
VA2001	2019-06-20	10:55:17	582	22	Z	NOSTIM	2	2	40	80	40	21
VA2001	2019-06-20	10:55:17	583	22	Z	NOSTIM	2	3	2	33	28	6
VA2001	2019-06-20	10:55:17	584	22	Z	NOSTIM	2	4	19	63	50	26
VA2001	2019-06-20	10:55:17	589	22	Z	NOSTIM	2	5	23	44	42	12
VA2001	2019-06-20	10:55:17	590	21	Z	NOSTIM	2	6	24	45	34	9
VA2001	2019-06-20	10:55:17	591	21	Z	NOSTIM	2	7	0	52	19	10
VA2001	2019-06-20	10:55:17	592	21	Z	NOSTIM	2	8	18	73	18	10
VA2001	2019-06-20	10:55:17	581	22	Z	P120	3	1	44	350	15	108
VA2001	2019-06-20	10:55:17	582	22	Z	P120	3	2	5	225	32	76
VA2001	2019-06-20	10:55:17	583	22	Z	P120	3	3	7	705	17	186
VA2001	2019-06-20	10:55:17	584	22	Z	P120	3	4	97	176	35	61
VA2001	2019-06-20	10:55:17	589	22	Z	P120	3	5	35	670	15	184
VA2001	2019-06-20	10:55:17	590	21	Z	P120	3	6	35	241	38	96
VA2001	2019-06-20	10:55:17	591	21	Z	P120	3	7	78	566	16	158
VA2001	2019-06-20	10:55:17	592	21	Z	P120	3	8	0	563	16	159
VA2001	2019-06-20	10:55:17	581	22	Z	NOSTIM	4	1	15	42	37	8
VA2001	2019-06-20	10:55:17	582	22	Z	NOSTIM	4	2	1	74	21	17
VA2001	2019-06-20	10:55:17	583	22	Z	NOSTIM	4	3	31	42	36	5
VA2001	2019-06-20	10:55:17	584	22	Z	NOSTIM	4	4	28	51	43	10
VA2001	2019-06-20	10:55:17	589	22	Z	NOSTIM	4	5	0	59	35	17
VA2001	2019-06-20	10:55:17	590	21	Z	NOSTIM	4	6	69	69	1	15
VA2001	2019-06-20	10:55:17	591	21	Z	NOSTIM	4	7	33	77	18	22
VA2001	2019-06-20	10:55:17	592	21	Z	NOSTIM	4	8	0	38	35	5
VA2001	2019-06-20	10:55:17	581	22	Z	P120	5	1	11	481	15	118
VA2001	2019-06-20	10:55:17	582	22	Z	P120	5	2	40	232	34	80
VA2001	2019-06-20	10:55:17	583	22	Z	P120	5	3	0	388	16	114
VA2001	2019-06-20	10:55:17	584	22	Z	P120	5	4	0	115	12	29
VA2001	2019-06-20	10:55:17	589	22	Z	P120	5	5	56	727	15	200
VA2001	2019-06-20	10:55:17	590	21	Z	P120	5	6	31	340	15	100
VA2001	2019-06-20	10:55:17	591	21	Z	P120	5	7	41	808	15	226
VA2001	2019-06-20	10:55:17	592	21	Z	P120	5	8	95	547	15	126
VA2001	2019-06-20	10:55:17	581	22	Z	NOSTIM	6	1	11	47	41	7
VA2001	2019-06-20	10:55:17	582	22	Z	NOSTIM	6	2	46	74	34	13
VA2001	2019-06-20	10:55:17	583	22	Z	NOSTIM	6	3	0	30	49	5
VA2001	2019-06-20	10:55:17	584	22	Z	NOSTIM	6	4	6	53	3	11
VA2001	2019-06-20	10:55:17	589	22	Z	NOSTIM	6	5	62	66	20	24
VA2001	2019-06-20	10:55:17	590	21	Z	NOSTIM	6	6	13	54	46	9
VA2001	2019-06-20	10:55:17	591	21	Z	NOSTIM	6	7	17	73	29	16
VA2001	2019-06-20	10:55:17	592	21	Z	NOSTIM	6	8	13	37	34	7
VA2001	2019-06-20	10:55:17	581	22	Z	P120	7	1	24	413	15	126
VA2001	2019-06-20	10:55:17	582	22	Z	P120	7	2	25	127	27	37
VA2001	2019-06-20	10:55:17	583	22	Z	P120	7	3	0	491	16	96
VA2001	2019-06-20	10:55:17	584	22	Z	P120	7	4	17	145	13	45
VA2001	2019-06-20	10:55:17	589	22	Z	P120	7	5	17	491	14	155
VA2001	2019-06-20	10:55:17	590	21	Z	P120	7	6	4	244	20	78
VA2001	2019-06-20	10:55:17	591	21	Z	P120	7	7	0	633	15	139
VA2001	2019-06-20	10:55:17	592	21	Z	P120	7	8	50	273	21	67
VA2001	2019-06-20	10:55:17	581	22	Z	NOSTIM	8	1	29	29	1	9
VA2001	2019-06-20	10:55:17	582	22	Z	NOSTIM	8	2	11	75	3	13
VA2001	2019-06-20	10:55:17	583	22	Z	NOSTIM	8	3	28	34	55	6
VA2001	2019-06-20	10:55:17	584	22	Z	NOSTIM	8	4	37	57	7	21
VA2001	2019-06-20	10:55:17	589	22	Z	NOSTIM	8	5	18	44	54	15
VA2001	2019-06-20	10:55:17	590	21	Z	NOSTIM	8	6	7	85	41	16
VA2001	2019-06-20	10:55:17	591	21	Z	NOSTIM	8	7	5	70	10	10
VA2001	2019-06-20	10:55:17	592	21	Z	NOSTIM	8	8	0	50	8	8
VA2001	2019-06-20	10:55:17	581	22	Z	P120	9	1	55	547	16	145
VA2001	2019-06-20	10:55:17	582	22	Z	P120	9	2	0	181	27	53
VA2001	2019-06-20	10:55:17	583	22	Z	P120	9	3	0	484	16	111
VA2001	2019-06-20	10:55:17	584	22	Z	P120	9	4	17	96	26	20
VA2001	2019-06-20	10:55:17	589	22	Z	P120	9	5	27	554	15	147
VA2001	2019-06-20	10:55:17	590	21	Z	P120	9	6	47	231	25	63
VA2001	2019-06-20	10:55:17	591	21	Z	P120	9	7	17	464	17	141
VA2001	2019-06-20	10:55:17	592	21	Z	P120	9	8	0	574	15	131
VA2001	2019-06-20	10:55:17	581	22	Z	NOSTIM	10	1	0	32	31	8
VA2001	2019-06-20	10:55:17	582	22	Z	NOSTIM	10	2	46	68	44	12
VA2001	2019-06-20	10:55:17	583	22	Z	NOSTIM	10	3	0	42	64	5
VA2001	2019-06-20	10:55:17	584	22	Z	NOSTIM	10	4	24	38	17	12
VA2001	2019-06-20	10:55:17	589	22	Z	NOSTIM	10	5	25	33	18	6
VA2001	2019-06-20	10:55:17	590	21	Z	NOSTIM	10	6	6	56	47	10
VA2001	2019-06-20	10:55:17	591	21	Z	NOSTIM	10	7	0	65	8	12
VA2001	2019-06-20	10:55:17	592	21	Z	NOSTIM	10	8	29	42	17	6
VA2001	2019-06-20	10:55:17	581	22	Z	P120	11	1	15	377	16	112
VA2001	2019-06-20	10:55:17	582	22	Z	P120	11	2	23	195	15	62
VA2001	2019-06-20	10:55:17	583	22	Z	P120	11	3	16	333	17	88
VA2001	2019-06-20	10:55:17	584	22	Z	P120	11	4	24	106	22	27
VA2001	2019-06-20	10:55:17	589	22	Z	P120	11	5	5	560	14	158
VA2001	2019-06-20	10:55:17	590	21	Z	P120	11	6	73	240	21	83
VA2001	2019-06-20	10:55:17	591	21	Z	P120	11	7	0	836	14	197
VA2001	2019-06-20	10:55:17	592	21	Z	P120	11	8	40	311	15	77
VA2001	2019-06-20	10:55:17	581	22	Z	NOSTIM	12	1	20	31	30	10
VA2001	2019-06-20	10:55:17	582	22	Z	NOSTIM	12	2	1	64	59	14
VA2001	2019-06-20	10:55:17	583	22	Z	NOSTIM	12	3	2	26	48	4
VA2001	2019-06-20	10:55:17	584	22	Z	NOSTIM	12	4	23	61	7	17
VA2001	2019-06-20	10:55:17	589	22	Z	NOSTIM	12	5	7	46	22	8
VA2001	2019-06-20	10:55:17	590	21	Z	NOSTIM	12	6	0	63	65	11
VA2001	2019-06-20	10:55:17	591	21	Z	NOSTIM	12	7	25	65	47	8
VA2001	2019-06-20	10:55:17	592	21	Z	NOSTIM	12	8	27	38	27	8
VA2001	2019-06-20	10:55:17	581	22	Z	PP8P120	13	1	0	81	40	18
VA2001	2019-06-20	10:55:17	582	22	Z	PP8P120	13	2	30	190	18	33
VA2001	2019-06-20	10:55:17	583	22	Z	PP8P120	13	3	0	148	19	32
VA2001	2019-06-20	10:55:17	584	22	Z	PP8P120	13	4	0	66	57	23
VA2001	2019-06-20	10:55:17	589	22	Z	PP8P120	13	5	14	130	30	33
VA2001	2019-06-20	10:55:17	590	21	Z	PP8P120	13	6	0	107	20	27
VA2001	2019-06-20	10:55:17	591	21	Z	PP8P120	13	7	47	218	39	54
VA2001	2019-06-20	10:55:17	592	21	Z	PP8P120	13	8	13	130	26	29
VA2001	2019-06-20	10:55:17	581	22	Z	NOSTIM	14	1	13	31	50	8
VA2001	2019-06-20	10:55:17	582	22	Z	NOSTIM	14	2	0	68	63	14
VA2001	2019-06-20	10:55:17	583	22	Z	NOSTIM	14	3	3	25	61	4
VA2001	2019-06-20	10:55:17	584	22	Z	NOSTIM	14	4	0	47	22	11
VA2001	2019-06-20	10:55:17	589	22	Z	NOSTIM	14	5	5	73	6	10
VA2001	2019-06-20	10:55:17	590	21	Z	NOSTIM	14	6	9	50	21	11
VA2001	2019-06-20	10:55:17	591	21	Z	NOSTIM	14	7	0	69	64	11
VA2001	2019-06-20	10:55:17	592	21	Z	NOSTIM	14	8	0	50	15	7
VA2001	2019-06-20	10:55:17	581	22	Z	P120	15	1	16	428	15	98
VA2001	2019-06-20	10:55:17	582	22	Z	P120	15	2	18	117	40	35
VA2001	2019-06-20	10:55:17	583	22	Z	P120	15	3	0	452	16	119
VA2001	2019-06-20	10:55:17	584	22	Z	P120	15	4	0	213	15	38
VA2001	2019-06-20	10:55:17	589	22	Z	P120	15	5	16	210	36	64
VA2001	2019-06-20	10:55:17	590	21	Z	P120	15	6	16	165	26	47
VA2001	2019-06-20	10:55:17	591	21	Z	P120	15	7	0	805	15	207
VA2001	2019-06-20	10:55:17	592	21	Z	P120	15	8	8	168	16	32
VA2001	2019-06-20	10:55:17	581	22	Z	NOSTIM	16	1	16	44	8	9
VA2001	2019-06-20	10:55:17	582	22	Z	NOSTIM	16	2	0	66	4	15
VA2001	2019-06-20	10:55:17	583	22	Z	NOSTIM	16	3	0	28	5	5
VA2001	2019-06-20	10:55:17	584	22	Z	NOSTIM	16	4	18	42	8	11
VA2001	2019-06-20	10:55:17	589	22	Z	NOSTIM	16	5	9	42	26	7
VA2001	2019-06-20	10:55:17	590	21	Z	NOSTIM	16	6	7	67	63	15
VA2001	2019-06-20	10:55:17	591	21	Z	NOSTIM	16	7	0	54	30	11
VA2001	2019-06-20	10:55:17	592	21	Z	NOSTIM	16	8	0	43	60	6
VA2001	2019-06-20	10:55:17	581	22	Z	PP4P120	17	1	9	167	15	51
VA2001	2019-06-20	10:55:17	582	22	Z	PP4P120	17	2	10	141	24	27
VA2001	2019-06-20	10:55:17	583	22	Z	PP4P120	17	3	11	100	33	22
VA2001	2019-06-20	10:55:17	584	22	Z	PP4P120	17	4	0	97	23	34
VA2001	2019-06-20	10:55:17	589	22	Z	PP4P120	17	5	48	255	15	82
VA2001	2019-06-20	10:55:17	590	21	Z	PP4P120	17	6	14	203	41	62
VA2001	2019-06-20	10:55:17	591	21	Z	PP4P120	17	7	47	315	17	117
VA2001	2019-06-20	10:55:17	592	21	Z	PP4P120	17	8	33	158	32	32
VA2001	2019-06-20	10:55:17	581	22	Z	NOSTIM	18	1	0	32	44	8
VA2001	2019-06-20	10:55:17	582	22	Z	NOSTIM	18	2	0	62	15	11
VA2001	2019-06-20	10:55:17	583	22	Z	NOSTIM	18	3	43	43	1	4
VA2001	2019-06-20	10:55:17	584	22	Z	NOSTIM	18	4	0	51	44	14
VA2001	2019-06-20	10:55:17	589	22	Z	NOSTIM	18	5	6	59	17	7
VA2001	2019-06-20	10:55:17	590	21	Z	NOSTIM	18	6	73	73	1	10
VA2001	2019-06-20	10:55:17	591	21	Z	NOSTIM	18	7	1	76	52	11
VA2001	2019-06-20	10:55:17	592	21	Z	NOSTIM	18	8	10	42	23	10
VA2001	2019-06-20	10:55:17	581	22	Z	PP16P120	19	1	2	96	36	22
VA2001	2019-06-20	10:55:17	582	22	Z	PP16P120	19	2	39	111	41	33
VA2001	2019-06-20	10:55:17	583	22	Z	PP16P120	19	3	49	71	16	15
VA2001	2019-06-20	10:55:17	584	22	Z	PP16P120	19	4	0	119	40	34
VA2001	2019-06-20	10:55:17	589	22	Z	PP16P120	19	5	0	88	11	20
VA2001	2019-06-20	10:55:17	590	21	Z	PP16P120	19	6	34	118	39	31
VA2001	2019-06-20	10:55:17	591	21	Z	PP16P120	19	7	115	268	36	52
VA2001	2019-06-20	10:55:17	592	21	Z	PP16P120	19	8	37	88	30	26
VA2001	2019-06-20	10:55:17	581	22	Z	NOSTIM	20	1	0	31	60	7
VA2001	2019-06-20	10:55:17	582	22	Z	NOSTIM	20	2	47	86	49	25
VA2001	2019-06-20	10:55:17	583	22	Z	NOSTIM	20	3	5	40	24	5
VA2001	2019-06-20	10:55:17	584	22	Z	NOSTIM	20	4	7	36	19	9
VA2001	2019-06-20	10:55:17	589	22	Z	NOSTIM	20	5	20	42	9	6
VA2001	2019-06-20	10:55:17	590	21	Z	NOSTIM	20	6	5	49	18	12
VA2001	2019-06-20	10:55:17	591	21	Z	NOSTIM	20	7	0	66	15	11
VA2001	2019-06-20	10:55:17	592	21	Z	NOSTIM	20	8	19	46	49	8
VA2001	2019-06-20	10:55:17	581	22	Z	P120	21	1	36	260	16	84
VA2001	2019-06-20	10:55:17	582	22	Z	P120	21	2	4	136	21	42
VA2001	2019-06-20	10:55:17	583	22	Z	P120	21	3	20	229	15	67
VA2001	2019-06-20	10:55:17	584	22	Z	P120	21	4	14	139	39	25
VA2001	2019-06-20	10:55:17	589	22	Z	P120	21	5	10	512	14	161
VA2001	2019-06-20	10:55:17	590	21	Z	P120	21	6	7	168	41	54
VA2001	2019-06-20	10:55:17	591	21	Z	P120	21	7	70	528	16	129
VA2001	2019-06-20	10:55:17	592	21	Z	P120	21	8	70	191	25	42
VA2001	2019-06-20	10:55:17	581	22	Z	NOSTIM	22	1	13	37	21	10
VA2001	2019-06-20	10:55:17	582	22	Z	NOSTIM	22	2	18	69	59	14
VA2001	2019-06-20	10:55:17	583	22	Z	NOSTIM	22	3	23	32	9	5
VA2001	2019-06-20	10:55:17	584	22	Z	NOSTIM	22	4	19	75	44	17
VA2001	2019-06-20	10:55:17	589	22	Z	NOSTIM	22	5	32	80	16	23
VA2001	2019-06-20	10:55:17	590	21	Z	NOSTIM	22	6	30	60	62	13
VA2001	2019-06-20	10:55:17	591	21	Z	NOSTIM	22	7	2	52	22	5
VA2001	2019-06-20	10:55:17	592	21	Z	NOSTIM	22	8	40	48	16	9
VA2001	2019-06-20	10:55:17	581	22	Z	PP4P120	23	1	29	92	32	31
VA2001	2019-06-20	10:55:17	582	22	Z	PP4P120	23	2	22	133	19	26
VA2001	2019-06-20	10:55:17	583	22	Z	PP4P120	23	3	6	136	24	27
VA2001	2019-06-20	10:55:17	584	22	Z	PP4P120	23	4	0	218	16	65
VA2001	2019-06-20	10:55:17	589	22	Z	PP4P120	23	5	55	221	30	60
VA2001	2019-06-20	10:55:17	590	21	Z	PP4P120	23	6	23	154	38	51
VA2001	2019-06-20	10:55:17	591	21	Z	PP4P120	23	7	40	258	41	103
VA2001	2019-06-20	10:55:17	592	21	Z	PP4P120	23	8	1	151	33	41
VA2001	2019-06-20	10:55:17	581	22	Z	NOSTIM	24	1	9	26	3	6
VA2001	2019-06-20	10:55:17	582	22	Z	NOSTIM	24	2	5	58	48	12
VA2001	2019-06-20	10:55:17	583	22	Z	NOSTIM	24	3	3	27	28	3
VA2001	2019-06-20	10:55:17	584	22	Z	NOSTIM	24	4	7	39	55	11
VA2001	2019-06-20	10:55:17	589	22	Z	NOSTIM	24	5	1	46	17	9
VA2001	2019-06-20	10:55:17	590	21	Z	NOSTIM	24	6	31	50	28	13
VA2001	2019-06-20	10:55:17	591	21	Z	NOSTIM	24	7	10	53	63	8
VA2001	2019-06-20	10:55:17	592	21	Z	NOSTIM	24	8	12	58	15	8
VA2001	2019-06-20	10:55:17	581	22	Z	P120	25	1	21	307	21	70
VA2001	2019-06-20	10:55:17	582	22	Z	P120	25	2	0	128	42	29
VA2001	2019-06-20	10:55:17	583	22	Z	P120	25	3	0	330	16	100
VA2001	2019-06-20	10:55:17	584	22	Z	P120	25	4	31	134	38	40
VA2001	2019-06-20	10:55:17	589	22	Z	P120	25	5	3	228	15	74
VA2001	2019-06-20	10:55:17	590	21	Z	P120	25	6	51	257	26	59
VA2001	2019-06-20	10:55:17	591	21	Z	P120	25	7	21	834	15	202
VA2001	2019-06-20	10:55:17	592	21	Z	P120	25	8	0	210	16	50
VA2001	2019-06-20	10:55:17	581	22	Z	NOSTIM	26	1	16	31	63	4
VA2001	2019-06-20	10:55:17	582	22	Z	NOSTIM	26	2	8	68	49	11
VA2001	2019-06-20	10:55:17	583	22	Z	NOSTIM	26	3	2	20	36	2
VA2001	2019-06-20	10:55:17	584	22	Z	NOSTIM	26	4	35	74	37	16
VA2001	2019-06-20	10:55:17	589	22	Z	NOSTIM	26	5	14	33	7	6
VA2001	2019-06-20	10:55:17	590	21	Z	NOSTIM	26	6	0	46	26	7
VA2001	2019-06-20	10:55:17	591	21	Z	NOSTIM	26	7	24	68	9	9
VA2001	2019-06-20	10:55:17	592	21	Z	NOSTIM	26	8	0	43	13	2
VA2001	2019-06-20	10:55:17	581	22	Z	PP8P120	27	1	20	69	31	20
VA2001	2019-06-20	10:55:17	582	22	Z	PP8P120	27	2	0	162	38	38
VA2001	2019-06-20	10:55:17	583	22	Z	PP8P120	27	3	55	83	11	16
VA2001	2019-06-20	10:55:17	584	22	Z	PP8P120	27	4	13	140	23	27
VA2001	2019-06-20	10:55:17	589	22	Z	PP8P120	27	5	8	120	17	27
VA2001	2019-06-20	10:55:17	590	21	Z	PP8P120	27	6	101	189	29	60
VA2001	2019-06-20	10:55:17	591	21	Z	PP8P120	27	7	54	186	35	64
VA2001	2019-06-20	10:55:17	592	21	Z	PP8P120	27	8	33	109	17	31
VA2001	2019-06-20	10:55:17	581	22	Z	NOSTIM	28	1	0	30	54	4
VA2001	2019-06-20	10:55:17	582	22	Z	NOSTIM	28	2	22	60	30	12
VA2001	2019-06-20	10:55:17	583	22	Z	NOSTIM	28	3	13	28	7	3
VA2001	2019-06-20	10:55:17	584	22	Z	NOSTIM	28	4	26	41	36	14
VA2001	2019-06-20	10:55:17	589	22	Z	NOSTIM	28	5	0	35	6	6
VA2001	2019-06-20	10:55:17	590	21	Z	NOSTIM	28	6	3	86	61	10
VA2001	2019-06-20	10:55:17	591	21	Z	NOSTIM	28	7	37	52	11	14
VA2001	2019-06-20	10:55:17	592	21	Z	NOSTIM	28	8	0	31	6	2
VA2001	2019-06-20	10:55:17	581	22	Z	PP16P120	29	1	2	100	20	28
VA2001	2019-06-20	10:55:17	582	22	Z	PP16P120	29	2	46	171	21	33
VA2001	2019-06-20	10:55:17	583	22	Z	PP16P120	29	3	9	108	8	17
VA2001	2019-06-20	10:55:17	584	22	Z	PP16P120	29	4	11	107	41	20
VA2001	2019-06-20	10:55:17	589	22	Z	PP16P120	29	5	40	92	21	29
VA2001	2019-06-20	10:55:17	590	21	Z	PP16P120	29	6	42	159	26	37
VA2001	2019-06-20	10:55:17	591	21	Z	PP16P120	29	7	0	183	33	37
VA2001	2019-06-20	10:55:17	592	21	Z	PP16P120	29	8	0	144	32	27
VA2001	2019-06-20	10:55:17	581	22	Z	NOSTIM	30	1	0	49	14	5
VA2001	2019-06-20	10:55:17	582	22	Z	NOSTIM	30	2	22	68	18	12
VA2001	2019-06-20	10:55:17	583	22	Z	NOSTIM	30	3	0	44	13	5
VA2001	2019-06-20	10:55:17	584	22	Z	NOSTIM	30	4	13	46	6	14
VA2001	2019-06-20	10:55:17	589	22	Z	NOSTIM	30	5	10	44	33	9
VA2001	2019-06-20	10:55:17	590	21	Z	NOSTIM	30	6	4	60	5	10
VA2001	2019-06-20	10:55:17	591	21	Z	NOSTIM	30	7	5	54	35	11
VA2001	2019-06-20	10:55:17	592	21	Z	NOSTIM	30	8	0	42	51	4
VA2001	2019-06-20	10:55:17	581	22	Z	P120	31	1	12	428	15	124
VA2001	2019-06-20	10:55:17	582	22	Z	P120	31	2	1	116	47	33
VA2001	2019-06-20	10:55:17	583	22	Z	P120	31	3	28	308	17	80
VA2001	2019-06-20	10:55:17	584	22	Z	P120	31	4	44	136	15	44
VA2001	2019-06-20	10:55:17	589	22	Z	P120	31	5	6	542	15	150
VA2001	2019-06-20	10:55:17	590	21	Z	P120	31	6	20	251	41	51
VA2001	2019-06-20	10:55:17	591	21	Z	P120	31	7	37	391	40	124
VA2001	2019-06-20	10:55:17	592	21	Z	P120	31	8	6	226	16	67
VA2001	2019-06-20	10:55:17	581	22	Z	NOSTIM	32	1	9	34	47	10
VA2001	2019-06-20	10:55:17	582	22	Z	NOSTIM	32	2	6	68	41	15
VA2001	2019-06-20	10:55:17	583	22	Z	NOSTIM	32	3	0	49	54	12
VA2001	2019-06-20	10:55:17	584	22	Z	NOSTIM	32	4	5	36	47	12
VA2001	2019-06-20	10:55:17	589	22	Z	NOSTIM	32	5	11	42	43	10
VA2001	2019-06-20	10:55:17	590	21	Z	NOSTIM	32	6	9	90	54	16
VA2001	2019-06-20	10:55:17	591	21	Z	NOSTIM	32	7	5	45	12	8
VA2001	2019-06-20	10:55:17	592	21	Z	NOSTIM	32	8	0	41	15	9
VA2001	2019-06-20	10:55:17	581	22	Z	PP8P120	33	1	18	99	17	22
VA2001	2019-06-20	10:55:17	582	22	Z	PP8P120	33	2	68	188	32	46
VA2001	2019-06-20	10:55:17	583	22	Z	PP8P120	33	3	3	89	23	15
VA2001	2019-06-20	10:55:17	584	22	Z	PP8P120	33	4	27	100	24	29
VA2001	2019-06-20	10:55:17	589	22	Z	PP8P120	33	5	41	87	32	27
VA2001	2019-06-20	10:55:17	590	21	Z	PP8P120	33	6	2	177	37	48
VA2001	2019-06-20	10:55:17	591	21	Z	PP8P120	33	7	24	198	34	70
VA2001	2019-06-20	10:55:17	592	21	Z	PP8P120	33	8	34	145	39	28
VA2001	2019-06-20	10:55:17	581	22	Z	NOSTIM	34	1	0	29	6	9
VA2001	2019-06-20	10:55:17	582	22	Z	NOSTIM	34	2	0	66	37	12
VA2001	2019-06-20	10:55:17	583	22	Z	NOSTIM	34	3	0	31	42	4
VA2001	2019-06-20	10:55:17	584	22	Z	NOSTIM	34	4	7	35	38	11
VA2001	2019-06-20	10:55:17	589	22	Z	NOSTIM	34	5	6	39	25	9
VA2001	2019-06-20	10:55:17	590	21	Z	NOSTIM	34	6	12	53	32	10
VA2001	2019-06-20	10:55:17	591	21	Z	NOSTIM	34	7	3	81	43	10
VA2001	2019-06-20	10:55:17	592	21	Z	NOSTIM	34	8	0	31	54	7
VA2001	2019-06-20	10:55:17	581	22	Z	PP16P120	35	1	36	68	18	22
VA2001	2019-06-20	10:55:17	582	22	Z	PP16P120	35	2	11	138	9	27
VA2001	2019-06-20	10:55:17	583	22	Z	PP16P120	35	3	0	122	24	22
VA2001	2019-06-20	10:55:17	584	22	Z	PP16P120	35	4	87	110	35	26
VA2001	2019-06-20	10:55:17	589	22	Z	PP16P120	35	5	5	171	16	25
VA2001	2019-06-20	10:55:17	590	21	Z	PP16P120	35	6	3	175	14	32
VA2001	2019-06-20	10:55:17	591	21	Z	PP16P120	35	7	43	137	14	33
VA2001	2019-06-20	10:55:17	592	21	Z	PP16P120	35	8	0	128	26	22
VA2001	2019-06-20	10:55:17	581	22	Z	NOSTIM	36	1	7	33	13	8
VA2001	2019-06-20	10:55:17	582	22	Z	NOSTIM	36	2	3	71	65	15
VA2001	2019-06-20	10:55:17	583	22	Z	NOSTIM	36	3	0	39	42	7
VA2001	2019-06-20	10:55:17	584	22	Z	NOSTIM	36	4	5	63	55	22
VA2001	2019-06-20	10:55:17	589	22	Z	NOSTIM	36	5	6	35	49	6
VA2001	2019-06-20	10:55:17	590	21	Z	NOSTIM	36	6	5	53	42	11
VA2001	2019-06-20	10:55:17	591	21	Z	NOSTIM	36	7	7	59	2	6
VA2001	2019-06-20	10:55:17	592	21	Z	NOSTIM	36	8	14	51	7	10
VA2001	2019-06-20	10:55:17	581	22	Z	PP4P120	37	1	31	178	16	46
VA2001	2019-06-20	10:55:17	582	22	Z	PP4P120	37	2	19	120	16	25
VA2001	2019-06-20	10:55:17	583	22	Z	PP4P120	37	3	0	135	17	28
VA2001	2019-06-20	10:55:17	584	22	Z	PP4P120	37	4	31	109	35	29
VA2001	2019-06-20	10:55:17	589	22	Z	PP4P120	37	5	12	75	40	23
VA2001	2019-06-20	10:55:17	590	21	Z	PP4P120	37	6	90	240	14	100
VA2001	2019-06-20	10:55:17	591	21	Z	PP4P120	37	7	36	161	18	36
VA2001	2019-06-20	10:55:17	592	21	Z	PP4P120	37	8	79	96	16	21
VA2001	2019-06-20	10:55:17	581	22	Z	NOSTIM	38	1	4	48	38	8
VA2001	2019-06-20	10:55:17	582	22	Z	NOSTIM	38	2	3	70	52	13
VA2001	2019-06-20	10:55:17	583	22	Z	NOSTIM	38	3	0	36	47	4
VA2001	2019-06-20	10:55:17	584	22	Z	NOSTIM	38	4	22	50	63	12
VA2001	2019-06-20	10:55:17	589	22	Z	NOSTIM	38	5	1	27	17	6
VA2001	2019-06-20	10:55:17	590	21	Z	NOSTIM	38	6	2	56	47	11
VA2001	2019-06-20	10:55:17	591	21	Z	NOSTIM	38	7	0	69	47	13
VA2001	2019-06-20	10:55:17	592	21	Z	NOSTIM	38	8	0	45	56	7
VA2001	2019-06-20	10:55:17	581	22	Z	PP8P120	39	1	25	79	19	21
VA2001	2019-06-20	10:55:17	582	22	Z	PP8P120	39	2	0	136	40	26
VA2001	2019-06-20	10:55:17	583	22	Z	PP8P120	39	3	49	129	38	39
VA2001	2019-06-20	10:55:17	584	22	Z	PP8P120	39	4	12	106	39	21
VA2001	2019-06-20	10:55:17	589	22	Z	PP8P120	39	5	0	122	57	32
VA2001	2019-06-20	10:55:17	590	21	Z	PP8P120	39	6	0	144	28	29
VA2001	2019-06-20	10:55:17	591	21	Z	PP8P120	39	7	7	124	25	25
VA2001	2019-06-20	10:55:17	592	21	Z	PP8P120	39	8	0	119	27	30
VA2001	2019-06-20	10:55:17	581	22	Z	NOSTIM	40	1	0	39	50	9
VA2001	2019-06-20	10:55:17	582	22	Z	NOSTIM	40	2	33	78	29	14
VA2001	2019-06-20	10:55:17	583	22	Z	NOSTIM	40	3	19	43	24	7
VA2001	2019-06-20	10:55:17	584	22	Z	NOSTIM	40	4	12	47	50	13
VA2001	2019-06-20	10:55:17	589	22	Z	NOSTIM	40	5	12	37	6	11
VA2001	2019-06-20	10:55:17	590	21	Z	NOSTIM	40	6	8	72	24	11
VA2001	2019-06-20	10:55:17	591	21	Z	NOSTIM	40	7	23	69	6	12
VA2001	2019-06-20	10:55:17	592	21	Z	NOSTIM	40	8	5	47	4	13
VA2001	2019-06-20	10:55:17	581	22	Z	PP4P120	41	1	13	130	16	38
VA2001	2019-06-20	10:55:17	582	22	Z	PP4P120	41	2	0	108	37	26
VA2001	2019-06-20	10:55:17	583	22	Z	PP4P120	41	3	0	152	35	38
VA2001	2019-06-20	10:55:17	584	22	Z	PP4P120	41	4	5	257	16	73
VA2001	2019-06-20	10:55:17	589	22	Z	PP4P120	41	5	11	248	14	57
VA2001	2019-06-20	10:55:17	590	21	Z	PP4P120	41	6	29	184	26	43
VA2001	2019-06-20	10:55:17	591	21	Z	PP4P120	41	7	22	266	19	57
VA2001	2019-06-20	10:55:17	592	21	Z	PP4P120	41	8	70	120	27	29
VA2001	2019-06-20	10:55:17	581	22	Z	NOSTIM	42	1	0	43	35	9
VA2001	2019-06-20	10:55:17	582	22	Z	NOSTIM	42	2	38	61	26	14
VA2001	2019-06-20	10:55:17	583	22	Z	NOSTIM	42	3	0	43	27	7
VA2001	2019-06-20	10:55:17	584	22	Z	NOSTIM	42	4	12	35	22	11
VA2001	2019-06-20	10:55:17	589	22	Z	NOSTIM	42	5	32	43	52	9
VA2001	2019-06-20	10:55:17	590	21	Z	NOSTIM	42	6	19	59	41	13
VA2001	2019-06-20	10:55:17	591	21	Z	NOSTIM	42	7	0	75	43	10
VA2001	2019-06-20	10:55:17	592	21	Z	NOSTIM	42	8	0	40	3	8
VA2001	2019-06-20	10:55:17	581	22	Z	PP16P120	43	1	12	93	28	15
VA2001	2019-06-20	10:55:17	582	22	Z	PP16P120	43	2	0	129	16	32
VA2001	2019-06-20	10:55:17	583	22	Z	PP16P120	43	3	64	119	27	17
VA2001	2019-06-20	10:55:17	584	22	Z	PP16P120	43	4	10	97	15	29
VA2001	2019-06-20	10:55:17	589	22	Z	PP16P120	43	5	47	100	26	20
VA2001	2019-06-20	10:55:17	590	21	Z	PP16P120	43	6	103	169	14	41
VA2001	2019-06-20	10:55:17	591	21	Z	PP16P120	43	7	32	133	21	38
VA2001	2019-06-20	10:55:17	592	21	Z	PP16P120	43	8	11	164	26	50
VA2001	2019-06-20	10:55:17	581	22	Z	NOSTIM	44	1	35	35	1	12
VA2001	2019-06-20	10:55:17	582	22	Z	NOSTIM	44	2	4	72	5	13
VA2001	2019-06-20	10:55:17	583	22	Z	NOSTIM	44	3	10	26	27	3
VA2001	2019-06-20	10:55:17	584	22	Z	NOSTIM	44	4	34	42	30	13
VA2001	2019-06-20	10:55:17	589	22	Z	NOSTIM	44	5	5	46	50	9
VA2001	2019-06-20	10:55:17	590	21	Z	NOSTIM	44	6	0	61	63	12
VA2001	2019-06-20	10:55:17	591	21	Z	NOSTIM	44	7	29	53	49	9
VA2001	2019-06-20	10:55:17	592	21	Z	NOSTIM	44	8	14	30	23	7
VA2001	2019-06-20	10:55:17	581	22	Z	P120	45	1	8	328	16	82
VA2001	2019-06-20	10:55:17	582	22	Z	P120	45	2	29	195	32	57
VA2001	2019-06-20	10:55:17	583	22	Z	P120	45	3	70	359	17	77
VA2001	2019-06-20	10:55:17	584	22	Z	P120	45	4	20	323	15	68
VA2001	2019-06-20	10:55:17	589	22	Z	P120	45	5	0	549	16	133
VA2001	2019-06-20	10:55:17	590	21	Z	P120	45	6	100	149	33	41
VA2001	2019-06-20	10:55:17	591	21	Z	P120	45	7	0	154	32	47
VA2001	2019-06-20	10:55:17	592	21	Z	P120	45	8	0	285	16	76
VA2001	2019-06-20	10:55:17	581	22	Z	NOSTIM	46	1	15	31	60	9
VA2001	2019-06-20	10:55:17	582	22	Z	NOSTIM	46	2	0	61	37	13
VA2001	2019-06-20	10:55:17	583	22	Z	NOSTIM	46	3	0	32	3	4
VA2001	2019-06-20	10:55:17	584	22	Z	NOSTIM	46	4	14	43	33	14
VA2001	2019-06-20	10:55:17	589	22	Z	NOSTIM	46	5	12	53	12	8
VA2001	2019-06-20	10:55:17	590	21	Z	NOSTIM	46	6	0	88	13	17
VA2001	2019-06-20	10:55:17	591	21	Z	NOSTIM	46	7	61	108	42	29
VA2001	2019-06-20	10:55:17	592	21	Z	NOSTIM	46	8	0	49	29	8
VA2001	2019-06-20	10:55:17	581	22	Z	PP8P120	47	1	0	64	26	24
VA2001	2019-06-20	10:55:17	582	22	Z	PP8P120	47	2	4	127	24	34
VA2001	2019-06-20	10:55:17	583	22	Z	PP8P120	47	3	0	111	22	21
VA2001	2019-06-20	10:55:17	584	22	Z	PP8P120	47	4	18	97	39	28
VA2001	2019-06-20	10:55:17	589	22	Z	PP8P120	47	5	17	109	8	30
VA2001	2019-06-20	10:55:17	590	21	Z	PP8P120	47	6	7	136	22	33
VA2001	2019-06-20	10:55:17	591	21	Z	PP8P120	47	7	0	309	16	110
VA2001	2019-06-20	10:55:17	592	21	Z	PP8P120	47	8	0	68	21	17
VA2001	2019-06-20	10:55:17	581	22	Z	NOSTIM	48	1	12	52	33	8
VA2001	2019-06-20	10:55:17	582	22	Z	NOSTIM	48	2	0	57	24	12
VA2001	2019-06-20	10:55:17	583	22	Z	NOSTIM	48	3	26	44	59	4
VA2001	2019-06-20	10:55:17	584	22	Z	NOSTIM	48	4	54	65	33	22
VA2001	2019-06-20	10:55:17	589	22	Z	NOSTIM	48	5	9	77	41	17
VA2001	2019-06-20	10:55:17	590	21	Z	NOSTIM	48	6	12	73	59	10
VA2001	2019-06-20	10:55:17	591	21	Z	NOSTIM	48	7	30	54	50	18
VA2001	2019-06-20	10:55:17	592	21	Z	NOSTIM	48	8	17	44	53	7
VA2001	2019-06-20	10:55:17	581	22	Z	PP16P120	49	1	24	106	33	21
VA2001	2019-06-20	10:55:17	582	22	Z	PP16P120	49	2	17	125	28	30
VA2001	2019-06-20	10:55:17	583	22	Z	PP16P120	49	3	0	101	32	18
VA2001	2019-06-20	10:55:17	584	22	Z	PP16P120	49	4	74	107	33	24
VA2001	2019-06-20	10:55:17	589	22	Z	PP16P120	49	5	8	89	12	22
VA2001	2019-06-20	10:55:17	590	21	Z	PP16P120	49	6	35	125	29	29
VA2001	2019-06-20	10:55:17	591	21	Z	PP16P120	49	7	104	112	17	30
VA2001	2019-06-20	10:55:17	592	21	Z	PP16P120	49	8	0	153	31	32
VA2001	2019-06-20	10:55:17	581	22	Z	NOSTIM	50	1	28	47	4	13
VA2001	2019-06-20	10:55:17	582	22	Z	NOSTIM	50	2	0	71	10	15
VA2001	2019-06-20	10:55:17	583	22	Z	NOSTIM	50	3	0	41	32	4
VA2001	2019-06-20	10:55:17	584	22	Z	NOSTIM	50	4	7	34	42	11
VA2001	2019-06-20	10:55:17	589	22	Z	NOSTIM	50	5	0	33	7	6
VA2001	2019-06-20	10:55:17	590	21	Z	NOSTIM	50	6	0	65	32	10
VA2001	2019-06-20	10:55:17	591	21	Z	NOSTIM	50	7	6	39	49	8
VA2001	2019-06-20	10:55:17	592	21	Z	NOSTIM	50	8	19	38	31	9
VA2001	2019-06-20	10:55:17	581	22	Z	P120	51	1	0	451	15	133
VA2001	2019-06-20	10:55:17	582	22	Z	P120	51	2	5	119	29	30
VA2001	2019-06-20	10:55:17	583	22	Z	P120	51	3	15	233	16	66
VA2001	2019-06-20	10:55:17	584	22	Z	P120	51	4	0	171	14	43
VA2001	2019-06-20	10:55:17	589	22	Z	P120	51	5	21	189	29	46
VA2001	2019-06-20	10:55:17	590	21	Z	P120	51	6	4	225	30	68
VA2001	2019-06-20	10:55:17	591	21	Z	P120	51	7	0	411	14	132
VA2001	2019-06-20	10:55:17	592	21	Z	P120	51	8	0	386	15	85
VA2001	2019-06-20	10:55:17	581	22	Z	NOSTIM	52	1	20	46	2	15
VA2001	2019-06-20	10:55:17	582	22	Z	NOSTIM	52	2	0	74	15	12
VA2001	2019-06-20	10:55:17	583	22	Z	NOSTIM	52	3	36	36	1	5
VA2001	2019-06-20	10:55:17	584	22	Z	NOSTIM	52	4	24	61	28	19
VA2001	2019-06-20	10:55:17	589	22	Z	NOSTIM	52	5	0	68	45	18
VA2001	2019-06-20	10:55:17	590	21	Z	NOSTIM	52	6	81	81	1	17
VA2001	2019-06-20	10:55:17	591	21	Z	NOSTIM	52	7	2	34	9	6
VA2001	2019-06-20	10:55:17	592	21	Z	NOSTIM	52	8	18	58	19	8
VA2001	2019-06-20	10:55:17	581	22	Z	PP4P120	53	1	7	89	22	22
VA2001	2019-06-20	10:55:17	582	22	Z	PP4P120	53	2	17	115	23	26
VA2001	2019-06-20	10:55:17	583	22	Z	PP4P120	53	3	0	153	21	50
VA2001	2019-06-20	10:55:17	584	22	Z	PP4P120	53	4	12	105	41	25
VA2001	2019-06-20	10:55:17	589	22	Z	PP4P120	53	5	64	173	23	46
VA2001	2019-06-20	10:55:17	590	21	Z	PP4P120	53	6	0	183	18	41
VA2001	2019-06-20	10:55:17	591	21	Z	PP4P120	53	7	0	350	16	114
VA2001	2019-06-20	10:55:17	592	21	Z	PP4P120	53	8	63	101	23	22
VA2001	2019-06-20	10:55:17	581	22	Z	NOSTIM	54	1	4	34	4	7
VA2001	2019-06-20	10:55:17	582	22	Z	NOSTIM	54	2	24	53	17	11
VA2001	2019-06-20	10:55:17	583	22	Z	NOSTIM	54	3	0	39	52	4
VA2001	2019-06-20	10:55:17	584	22	Z	NOSTIM	54	4	10	45	62	11
VA2001	2019-06-20	10:55:17	589	22	Z	NOSTIM	54	5	3	33	53	5
VA2001	2019-06-20	10:55:17	590	21	Z	NOSTIM	54	6	33	57	29	10
VA2001	2019-06-20	10:55:17	591	21	Z	NOSTIM	54	7	46	67	35	12
VA2001	2019-06-20	10:55:17	592	21	Z	NOSTIM	54	8	0	45	25	7
VA2001	2019-06-20	10:55:17	581	22	Z	P120	55	1	33	296	15	89
VA2001	2019-06-20	10:55:17	582	22	Z	P120	55	2	0	123	24	27
VA2001	2019-06-20	10:55:17	583	22	Z	P120	55	3	18	223	17	53
VA2001	2019-06-20	10:55:17	584	22	Z	P120	55	4	60	146	32	43
VA2001	2019-06-20	10:55:17	589	22	Z	P120	55	5	100	235	27	98
VA2001	2019-06-20	10:55:17	590	21	Z	P120	55	6	24	177	16	50
VA2001	2019-06-20	10:55:17	591	21	Z	P120	55	7	0	590	15	175
VA2001	2019-06-20	10:55:17	592	21	Z	P120	55	8	1	219	21	40
VA2001	2019-06-20	10:55:17	581	22	Z	NOSTIM	56	1	11	49	50	20
VA2001	2019-06-20	10:55:17	582	22	Z	NOSTIM	56	2	9	71	56	13
VA2001	2019-06-20	10:55:17	583	22	Z	NOSTIM	56	3	0	42	61	5
VA2001	2019-06-20	10:55:17	584	22	Z	NOSTIM	56	4	8	60	43	14
VA2001	2019-06-20	10:55:17	589	22	Z	NOSTIM	56	5	2	67	53	19
VA2001	2019-06-20	10:55:17	590	21	Z	NOSTIM	56	6	0	64	40	13
VA2001	2019-06-20	10:55:17	591	21	Z	NOSTIM	56	7	3	56	28	19
VA2001	2019-06-20	10:55:17	592	21	Z	NOSTIM	56	8	13	53	19	9
VA2001	2019-06-20	10:55:17	581	22	Z	PP8P120	57	1	44	121	17	49
VA2001	2019-06-20	10:55:17	582	22	Z	PP8P120	57	2	0	162	24	32
VA2001	2019-06-20	10:55:17	583	22	Z	PP8P120	57	3	0	103	34	21
VA2001	2019-06-20	10:55:17	584	22	Z	PP8P120	57	4	24	106	29	31
VA2001	2019-06-20	10:55:17	589	22	Z	PP8P120	57	5	0	93	21	39
VA2001	2019-06-20	10:55:17	590	21	Z	PP8P120	57	6	27	119	22	28
VA2001	2019-06-20	10:55:17	591	21	Z	PP8P120	57	7	0	145	28	28
VA2001	2019-06-20	10:55:17	592	21	Z	PP8P120	57	8	22	133	30	32
VA2001	2019-06-20	10:55:17	581	22	Z	NOSTIM	58	1	13	25	29	7
VA2001	2019-06-20	10:55:17	582	22	Z	NOSTIM	58	2	10	50	51	12
VA2001	2019-06-20	10:55:17	583	22	Z	NOSTIM	58	3	0	41	63	5
VA2001	2019-06-20	10:55:17	584	22	Z	NOSTIM	58	4	31	48	8	10
VA2001	2019-06-20	10:55:17	589	22	Z	NOSTIM	58	5	40	47	55	14
VA2001	2019-06-20	10:55:17	590	21	Z	NOSTIM	58	6	0	54	63	13
VA2001	2019-06-20	10:55:17	591	21	Z	NOSTIM	58	7	0	35	39	4
VA2001	2019-06-20	10:55:17	592	21	Z	NOSTIM	58	8	0	40	37	8
VA2001	2019-06-20	10:55:17	581	22	Z	PP16P120	59	1	96	96	1	21
VA2001	2019-06-20	10:55:17	582	22	Z	PP16P120	59	2	24	143	5	50
VA2001	2019-06-20	10:55:17	583	22	Z	PP16P120	59	3	0	96	6	12
VA2001	2019-06-20	10:55:17	584	22	Z	PP16P120	59	4	83	106	41	34
VA2001	2019-06-20	10:55:17	589	22	Z	PP16P120	59	5	11	112	5	26
VA2001	2019-06-20	10:55:17	590	21	Z	PP16P120	59	6	17	118	6	31
VA2001	2019-06-20	10:55:17	591	21	Z	PP16P120	59	7	66	156	36	38
VA2001	2019-06-20	10:55:17	592	21	Z	PP16P120	59	8	17	107	39	45
VA2001	2019-06-20	10:55:17	581	22	Z	NOSTIM	60	1	21	54	2	11
VA2001	2019-06-20	10:55:17	582	22	Z	NOSTIM	60	2	36	67	8	11
VA2001	2019-06-20	10:55:17	583	22	Z	NOSTIM	60	3	6	46	29	7
VA2001	2019-06-20	10:55:17	584	22	Z	NOSTIM	60	4	1	47	2	11
VA2001	2019-06-20	10:55:17	589	22	Z	NOSTIM	60	5	10	37	28	9
VA2001	2019-06-20	10:55:17	590	21	Z	NOSTIM	60	6	47	59	29	11
VA2001	2019-06-20	10:55:17	591	21	Z	NOSTIM	60	7	27	68	11	13
VA2001	2019-06-20	10:55:17	592	21	Z	NOSTIM	60	8	0	33	49	5
VA2001	2019-06-20	10:55:17	581	22	Z	PP4P120	61	1	34	103	18	31
VA2001	2019-06-20	10:55:17	582	22	Z	PP4P120	61	2	86	115	37	30
VA2001	2019-06-20	10:55:17	583	22	Z	PP4P120	61	3	9	167	29	47
VA2001	2019-06-20	10:55:17	584	22	Z	PP4P120	61	4	0	98	33	31
VA2001	2019-06-20	10:55:17	589	22	Z	PP4P120	61	5	56	208	16	40
VA2001	2019-06-20	10:55:17	590	21	Z	PP4P120	61	6	0	136	20	32
VA2001	2019-06-20	10:55:17	591	21	Z	PP4P120	61	7	0	143	39	31
VA2001	2019-06-20	10:55:17	592	21	Z	PP4P120	61	8	31	126	28	38
VA2001	2019-06-20	10:55:17	581	22	Z	NOSTIM	62	1	10	35	64	9
VA2001	2019-06-20	10:55:17	582	22	Z	NOSTIM	62	2	5	69	11	10
VA2001	2019-06-20	10:55:17	583	22	Z	NOSTIM	62	3	2	33	52	6
VA2001	2019-06-20	10:55:17	584	22	Z	NOSTIM	62	4	19	42	3	14
VA2001	2019-06-20	10:55:17	589	22	Z	NOSTIM	62	5	51	94	15	30
VA2001	2019-06-20	10:55:17	590	21	Z	NOSTIM	62	6	13	58	45	13
VA2001	2019-06-20	10:55:17	591	21	Z	NOSTIM	62	7	0	84	34	28
VA2001	2019-06-20	10:55:17	592	21	Z	NOSTIM	62	8	0	44	42	8
VA2001	2019-06-20	10:55:17	581	22	Z	P120	63	1	54	466	15	120
VA2001	2019-06-20	10:55:17	582	22	Z	P120	63	2	0	103	44	26
VA2001	2019-06-20	10:55:17	583	22	Z	P120	63	3	0	241	16	45
VA2001	2019-06-20	10:55:17	584	22	Z	P120	63	4	83	294	13	72
VA2001	2019-06-20	10:55:17	589	22	Z	P120	63	5	47	93	5	28
VA2001	2019-06-20	10:55:17	590	21	Z	P120	63	6	0	148	24	26
VA2001	2019-06-20	10:55:17	591	21	Z	P120	63	7	48	518	21	147
VA2001	2019-06-20	10:55:17	592	21	Z	P120	63	8	0	250	24	74
VA2001	2019-06-20	10:55:17	581	22	Z	NOSTIM	64	1	4	34	25	9
VA2001	2019-06-20	10:55:17	582	22	Z	NOSTIM	64	2	40	45	6	11
VA2001	2019-06-20	10:55:17	583	22	Z	NOSTIM	64	3	14	37	48	5
VA2001	2019-06-20	10:55:17	584	22	Z	NOSTIM	64	4	5	38	20	12
VA2001	2019-06-20	10:55:17	589	22	Z	NOSTIM	64	5	22	30	50	6
VA2001	2019-06-20	10:55:17	590	21	Z	NOSTIM	64	6	1	76	48	14
VA2001	2019-06-20	10:55:17	591	21	Z	NOSTIM	64	7	0	72	57	10
VA2001	2019-06-20	10:55:17	592	21	Z	NOSTIM	64	8	0	37	8	6
VA2001	2019-06-20	10:55:17	581	22	Z	PP4P120	65	1	22	72	36	19
VA2001	2019-06-20	10:55:17	582	22	Z	PP4P120	65	2	8	111	37	24
VA2001	2019-06-20	10:55:17	583	22	Z	PP4P120	65	3	0	326	17	69
VA2001	2019-06-20	10:55:17	584	22	Z	PP4P120	65	4	106	106	1	26
VA2001	2019-06-20	10:55:17	589	22	Z	PP4P120	65	5	0	108	40	28
VA2001	2019-06-20	10:55:17	590	21	Z	PP4P120	65	6	16	307	24	48
VA2001	2019-06-20	10:55:17	591	21	Z	PP4P120	65	7	63	193	38	45
VA2001	2019-06-20	10:55:17	592	21	Z	PP4P120	65	8	21	124	31	25
VA2001	2019-06-20	10:55:17	581	22	Z	NOSTIM	66	1	7	36	47	11
VA2001	2019-06-20	10:55:17	582	22	Z	NOSTIM	66	2	6	62	5	16
VA2001	2019-06-20	10:55:17	583	22	Z	NOSTIM	66	3	42	42	1	4
VA2001	2019-06-20	10:55:17	584	22	Z	NOSTIM	66	4	11	54	24	17
VA2001	2019-06-20	10:55:17	589	22	Z	NOSTIM	66	5	15	68	38	16
VA2001	2019-06-20	10:55:17	590	21	Z	NOSTIM	66	6	0	51	56	9
VA2001	2019-06-20	10:55:17	591	21	Z	NOSTIM	66	7	40	53	6	14
VA2001	2019-06-20	10:55:17	592	21	Z	NOSTIM	66	8	23	37	29	6
VA2001	2019-06-20	10:55:17	581	22	Z	PP16P120	67	1	35	121	36	29
VA2001	2019-06-20	10:55:17	582	22	Z	PP16P120	67	2	22	181	37	33
VA2001	2019-06-20	10:55:17	583	22	Z	PP16P120	67	3	0	122	9	22
VA2001	2019-06-20	10:55:17	584	22	Z	PP16P120	67	4	5	122	36	27
VA2001	2019-06-20	10:55:17	589	22	Z	PP16P120	67	5	8	116	37	31
VA2001	2019-06-20	10:55:17	590	21	Z	PP16P120	67	6	121	123	18	31
VA2001	2019-06-20	10:55:17	591	21	Z	PP16P120	67	7	103	210	30	23
VA2001	2019-06-20	10:55:17	592	21	Z	PP16P120	67	8	70	123	31	28
VA2001	2019-06-20	10:55:17	581	22	Z	NOSTIM	68	1	1	28	23	7
VA2001	2019-06-20	10:55:17	582	22	Z	NOSTIM	68	2	4	67	64	11
VA2001	2019-06-20	10:55:17	583	22	Z	NOSTIM	68	3	0	49	42	7
VA2001	2019-06-20	10:55:17	584	22	Z	NOSTIM	68	4	0	61	25	11
VA2001	2019-06-20	10:55:17	589	22	Z	NOSTIM	68	5	14	41	29	16
VA2001	2019-06-20	10:55:17	590	21	Z	NOSTIM	68	6	11	79	60	18
VA2001	2019-06-20	10:55:17	591	21	Z	NOSTIM	68	7	11	69	60	10
VA2001	2019-06-20	10:55:17	592	21	Z	NOSTIM	68	8	0	58	59	8
VA2001	2019-06-20	10:55:17	581	22	Z	PP8P120	69	1	18	121	32	28
VA2001	2019-06-20	10:55:17	582	22	Z	PP8P120	69	2	8	136	19	27
VA2001	2019-06-20	10:55:17	583	22	Z	PP8P120	69	3	9	89	31	16
VA2001	2019-06-20	10:55:17	584	22	Z	PP8P120	69	4	75	104	24	24
VA2001	2019-06-20	10:55:17	589	22	Z	PP8P120	69	5	0	110	39	25
VA2001	2019-06-20	10:55:17	590	21	Z	PP8P120	69	6	0	209	23	42
VA2001	2019-06-20	10:55:17	591	21	Z	PP8P120	69	7	0	144	60	52
VA2001	2019-06-20	10:55:17	592	21	Z	PP8P120	69	8	0	79	57	22
VA2001	2019-06-20	10:55:17	581	22	Z	NOSTIM	70	1	12	37	39	8
VA2001	2019-06-20	10:55:17	582	22	Z	NOSTIM	70	2	1	72	11	15
VA2001	2019-06-20	10:55:17	583	22	Z	NOSTIM	70	3	2	31	65	5
VA2001	2019-06-20	10:55:17	584	22	Z	NOSTIM	70	4	10	51	28	18
VA2001	2019-06-20	10:55:17	589	22	Z	NOSTIM	70	5	16	59	2	9
VA2001	2019-06-20	10:55:17	590	21	Z	NOSTIM	70	6	24	53	62	12
VA2001	2019-06-20	10:55:17	591	21	Z	NOSTIM	70	7	20	76	19	11
VA2001	2019-06-20	10:55:17	592	21	Z	NOSTIM	70	8	5	54	4	10
VA2001	2019-06-20	10:55:17	581	22	Z	PP4P120	71	1	12	329	15	80
VA2001	2019-06-20	10:55:17	582	22	Z	PP4P120	71	2	0	99	47	23
VA2001	2019-06-20	10:55:17	583	22	Z	PP4P120	71	3	0	112	31	20
VA2001	2019-06-20	10:55:17	584	22	Z	PP4P120	71	4	38	164	18	26
VA2001	2019-06-20	10:55:17	589	22	Z	PP4P120	71	5	0	98	30	26
VA2001	2019-06-20	10:55:17	590	21	Z	PP4P120	71	6	0	170	40	40
VA2001	2019-06-20	10:55:17	591	21	Z	PP4P120	71	7	54	145	14	36
VA2001	2019-06-20	10:55:17	592	21	Z	PP4P120	71	8	4	90	13	23
VA2001	2019-06-20	10:55:17	581	22	Z	NOSTIM	72	1	14	29	43	7
VA2001	2019-06-20	10:55:17	582	22	Z	NOSTIM	72	2	1	64	40	9
VA2001	2019-06-20	10:55:17	583	22	Z	NOSTIM	72	3	0	30	38	5
VA2001	2019-06-20	10:55:17	584	22	Z	NOSTIM	72	4	0	45	15	11
VA2001	2019-06-20	10:55:17	589	22	Z	NOSTIM	72	5	0	64	22	11
VA2001	2019-06-20	10:55:17	590	21	Z	NOSTIM	72	6	25	64	53	14
VA2001	2019-06-20	10:55:17	591	21	Z	NOSTIM	72	7	0	54	32	7
VA2001	2019-06-20	10:55:17	592	21	Z	NOSTIM	72	8	0	51	7	8
VA2001	2019-06-20	10:55:17	581	22	Z	P120	73	1	18	193	15	60
VA2001	2019-06-20	10:55:17	582	22	Z	P120	73	2	14	84	33	23
VA2001	2019-06-20	10:55:17	583	22	Z	P120	73	3	0	121	31	30
VA2001	2019-06-20	10:55:17	584	22	Z	P120	73	4	90	126	29	49
VA2001	2019-06-20	10:55:17	589	22	Z	P120	73	5	15	644	15	176
VA2001	2019-06-20	10:55:17	590	21	Z	P120	73	6	17	151	14	30
VA2001	2019-06-20	10:55:17	591	21	Z	P120	73	7	3	567	15	167
VA2001	2019-06-20	10:55:17	592	21	Z	P120	73	8	0	265	16	89
VA2001	2019-06-20	10:55:17	581	22	Z	NOSTIM	74	1	0	30	46	8
VA2001	2019-06-20	10:55:17	582	22	Z	NOSTIM	74	2	15	65	43	12
VA2001	2019-06-20	10:55:17	583	22	Z	NOSTIM	74	3	0	36	21	5
VA2001	2019-06-20	10:55:17	584	22	Z	NOSTIM	74	4	31	58	35	22
VA2001	2019-06-20	10:55:17	589	22	Z	NOSTIM	74	5	0	54	27	9
VA2001	2019-06-20	10:55:17	590	21	Z	NOSTIM	74	6	22	47	8	12
VA2001	2019-06-20	10:55:17	591	21	Z	NOSTIM	74	7	39	100	2	12
VA2001	2019-06-20	10:55:17	592	21	Z	NOSTIM	74	8	3	42	12	11
VA2001	2019-06-20	10:55:17	581	22	Z	PP16P120	75	1	36	99	32	27
VA2001	2019-06-20	10:55:17	582	22	Z	PP16P120	75	2	0	106	30	22
VA2001	2019-06-20	10:55:17	583	22	Z	PP16P120	75	3	2	117	14	12
VA2001	2019-06-20	10:55:17	584	22	Z	PP16P120	75	4	39	132	35	32
VA2001	2019-06-20	10:55:17	589	22	Z	PP16P120	75	5	39	118	41	33
VA2001	2019-06-20	10:55:17	590	21	Z	PP16P120	75	6	1	144	28	35
VA2001	2019-06-20	10:55:17	591	21	Z	PP16P120	75	7	0	142	20	28
VA2001	2019-06-20	10:55:17	592	21	Z	PP16P120	75	8	15	114	41	29
VA2001	2019-06-20	10:55:17	581	22	Z	NOSTIM	76	1	11	25	8	7
VA2001	2019-06-20	10:55:17	582	22	Z	NOSTIM	76	2	0	63	65	12
VA2001	2019-06-20	10:55:17	583	22	Z	NOSTIM	76	3	2	50	31	6
VA2001	2019-06-20	10:55:17	584	22	Z	NOSTIM	76	4	15	88	20	24
VA2001	2019-06-20	10:55:17	589	22	Z	NOSTIM	76	5	6	75	60	28
VA2001	2019-06-20	10:55:17	590	21	Z	NOSTIM	76	6	7	51	31	11
VA2001	2019-06-20	10:55:17	591	21	Z	NOSTIM	76	7	0	89	24	30
VA2001	2019-06-20	10:55:17	592	21	Z	NOSTIM	76	8	0	42	41	9
VA2001	2019-06-20	10:55:17	581	22	Z	PP8P120	77	1	7	325	16	91
VA2001	2019-06-20	10:55:17	582	22	Z	PP8P120	77	2	0	120	42	40
VA2001	2019-06-20	10:55:17	583	22	Z	PP8P120	77	3	32	108	29	15
VA2001	2019-06-20	10:55:17	584	22	Z	PP8P120	77	4	33	112	27	29
VA2001	2019-06-20	10:55:17	589	22	Z	PP8P120	77	5	28	108	31	32
VA2001	2019-06-20	10:55:17	590	21	Z	PP8P120	77	6	113	124	43	34
VA2001	2019-06-20	10:55:17	591	21	Z	PP8P120	77	7	49	150	27	48
VA2001	2019-06-20	10:55:17	592	21	Z	PP8P120	77	8	30	123	25	20
VA2001	2019-06-20	10:55:17	581	22	Z	NOSTIM	78	1	23	59	21	23
VA2001	2019-06-20	10:55:17	582	22	Z	NOSTIM	78	2	39	69	31	16
VA2001	2019-06-20	10:55:17	583	22	Z	NOSTIM	78	3	25	58	16	6
VA2001	2019-06-20	10:55:17	584	22	Z	NOSTIM	78	4	11	41	62	14
VA2001	2019-06-20	10:55:17	589	22	Z	NOSTIM	78	5	14	36	26	14
VA2001	2019-06-20	10:55:17	590	21	Z	NOSTIM	78	6	17	54	18	10
VA2001	2019-06-20	10:55:17	591	21	Z	NOSTIM	78	7	23	71	33	21
VA2001	2019-06-20	10:55:17	592	21	Z	NOSTIM	78	8	0	48	43	11
VA2001	2019-06-20	10:55:17	581	22	Z	PP16P120	79	1	9	91	34	28
VA2001	2019-06-20	10:55:17	582	22	Z	PP16P120	79	2	29	145	24	35
VA2001	2019-06-20	10:55:17	583	22	Z	PP16P120	79	3	17	103	25	19
VA2001	2019-06-20	10:55:17	584	22	Z	PP16P120	79	4	68	114	12	25
VA2001	2019-06-20	10:55:17	589	22	Z	PP16P120	79	5	36	86	21	16
VA2001	2019-06-20	10:55:17	590	21	Z	PP16P120	79	6	0	100	14	26
VA2001	2019-06-20	10:55:17	591	21	Z	PP16P120	79	7	4	118	28	26
VA2001	2019-06-20	10:55:17	592	21	Z	PP16P120	79	8	14	171	21	25
VA2001	2019-06-20	10:55:17	581	22	Z	NOSTIM	80	1	10	44	40	14
VA2001	2019-06-20	10:55:17	582	22	Z	NOSTIM	80	2	35	60	54	14
VA2001	2019-06-20	10:55:17	583	22	Z	NOSTIM	80	3	4	56	10	6
VA2001	2019-06-20	10:55:17	584	22	Z	NOSTIM	80	4	17	68	17	13
VA2001	2019-06-20	10:55:17	589	22	Z	NOSTIM	80	5	26	40	51	8
VA2001	2019-06-20	10:55:17	590	21	Z	NOSTIM	80	6	9	74	37	19
VA2001	2019-06-20	10:55:17	591	21	Z	NOSTIM	80	7	0	76	27	21
VA2001	2019-06-20	10:55:17	592	21	Z	NOSTIM	80	8	0	40	65	8
VA2001	2019-06-20	10:55:17	581	22	Z	P120	81	1	24	420	15	107
VA2001	2019-06-20	10:55:17	582	22	Z	P120	81	2	4	155	49	62
VA2001	2019-06-20	10:55:17	583	22	Z	P120	81	3	0	177	16	51
VA2001	2019-06-20	10:55:17	584	22	Z	P120	81	4	39	131	18	32
VA2001	2019-06-20	10:55:17	589	22	Z	P120	81	5	0	301	16	76
VA2001	2019-06-20	10:55:17	590	21	Z	P120	81	6	44	286	17	77
VA2001	2019-06-20	10:55:17	591	21	Z	P120	81	7	9	222	31	72
VA2001	2019-06-20	10:55:17	592	21	Z	P120	81	8	48	145	57	62
VA2001	2019-06-20	10:55:17	581	22	Z	NOSTIM	82	1	5	27	44	5
VA2001	2019-06-20	10:55:17	582	22	Z	NOSTIM	82	2	4	69	41	11
VA2001	2019-06-20	10:55:17	583	22	Z	NOSTIM	82	3	1	29	20	5
VA2001	2019-06-20	10:55:17	584	22	Z	NOSTIM	82	4	17	46	46	12
VA2001	2019-06-20	10:55:17	589	22	Z	NOSTIM	82	5	32	49	15	10
VA2001	2019-06-20	10:55:17	590	21	Z	NOSTIM	82	6	43	107	20	15
VA2001	2019-06-20	10:55:17	591	21	Z	NOSTIM	82	7	57	77	32	16
VA2001	2019-06-20	10:55:17	592	21	Z	NOSTIM	82	8	19	50	53	10
VA2001	2019-06-20	10:55:17	581	22	Z	PP8P120	83	1	24	69	28	18
VA2001	2019-06-20	10:55:17	582	22	Z	PP8P120	83	2	0	143	18	42
VA2001	2019-06-20	10:55:17	583	22	Z	PP8P120	83	3	7	89	27	14
VA2001	2019-06-20	10:55:17	584	22	Z	PP8P120	83	4	48	106	20	20
VA2001	2019-06-20	10:55:17	589	22	Z	PP8P120	83	5	48	145	18	32
VA2001	2019-06-20	10:55:17	590	21	Z	PP8P120	83	6	0	102	19	21
VA2001	2019-06-20	10:55:17	591	21	Z	PP8P120	83	7	87	161	12	48
VA2001	2019-06-20	10:55:17	592	21	Z	PP8P120	83	8	5	74	21	18
VA2001	2019-06-20	10:55:17	581	22	Z	NOSTIM	84	1	10	27	62	8
VA2001	2019-06-20	10:55:17	582	22	Z	NOSTIM	84	2	0	71	17	15
VA2001	2019-06-20	10:55:17	583	22	Z	NOSTIM	84	3	38	51	13	8
VA2001	2019-06-20	10:55:17	584	22	Z	NOSTIM	84	4	11	51	39	10
VA2001	2019-06-20	10:55:17	589	22	Z	NOSTIM	84	5	5	37	48	7
VA2001	2019-06-20	10:55:17	590	21	Z	NOSTIM	84	6	0	83	30	18
VA2001	2019-06-20	10:55:17	591	21	Z	NOSTIM	84	7	12	71	39	12
VA2001	2019-06-20	10:55:17	592	21	Z	NOSTIM	84	8	57	123	36	48
VA2001	2019-06-20	10:55:17	581	22	Z	PP16P120	85	1	11	122	35	35
VA2001	2019-06-20	10:55:17	582	22	Z	PP16P120	85	2	0	113	41	27
VA2001	2019-06-20	10:55:17	583	22	Z	PP16P120	85	3	0	87	42	15
VA2001	2019-06-20	10:55:17	584	22	Z	PP16P120	85	4	13	94	16	24
VA2001	2019-06-20	10:55:17	589	22	Z	PP16P120	85	5	0	111	33	32
VA2001	2019-06-20	10:55:17	590	21	Z	PP16P120	85	6	2	179	34	38
VA2001	2019-06-20	10:55:17	591	21	Z	PP16P120	85	7	96	136	25	36
VA2001	2019-06-20	10:55:17	592	21	Z	PP16P120	85	8	0	96	23	16
VA2001	2019-06-20	10:55:17	581	22	Z	NOSTIM	86	1	7	30	33	6
VA2001	2019-06-20	10:55:17	582	22	Z	NOSTIM	86	2	29	52	19	17
VA2001	2019-06-20	10:55:17	583	22	Z	NOSTIM	86	3	20	46	47	6
VA2001	2019-06-20	10:55:17	584	22	Z	NOSTIM	86	4	20	46	12	10
VA2001	2019-06-20	10:55:17	589	22	Z	NOSTIM	86	5	8	35	19	6
VA2001	2019-06-20	10:55:17	590	21	Z	NOSTIM	86	6	46	78	47	19
VA2001	2019-06-20	10:55:17	591	21	Z	NOSTIM	86	7	10	65	25	18
VA2001	2019-06-20	10:55:17	592	21	Z	NOSTIM	86	8	10	47	61	12
VA2001	2019-06-20	10:55:17	581	22	Z	PP4P120	87	1	14	82	38	26
VA2001	2019-06-20	10:55:17	582	22	Z	PP4P120	87	2	14	139	39	29
VA2001	2019-06-20	10:55:17	583	22	Z	PP4P120	87	3	0	104	32	23
VA2001	2019-06-20	10:55:17	584	22	Z	PP4P120	87	4	77	108	33	32
VA2001	2019-06-20	10:55:17	589	22	Z	PP4P120	87	5	33	97	39	24
VA2001	2019-06-20	10:55:17	590	21	Z	PP4P120	87	6	0	145	8	38
VA2001	2019-06-20	10:55:17	591	21	Z	PP4P120	87	7	0	152	27	43
VA2001	2019-06-20	10:55:17	592	21	Z	PP4P120	87	8	0	129	31	31
VA2001	2019-06-20	10:55:17	581	22	Z	NOSTIM	88	1	18	43	61	12
VA2001	2019-06-20	10:55:17	582	22	Z	NOSTIM	88	2	0	110	7	27
VA2001	2019-06-20	10:55:17	583	22	Z	NOSTIM	88	3	8	55	18	12
VA2001	2019-06-20	10:55:17	584	22	Z	NOSTIM	88	4	7	78	25	21
VA2001	2019-06-20	10:55:17	589	22	Z	NOSTIM	88	5	0	48	5	7
VA2001	2019-06-20	10:55:17	590	21	Z	NOSTIM	88	6	15	56	60	10
VA2001	2019-06-20	10:55:17	591	21	Z	NOSTIM	88	7	18	213	57	107
VA2001	2019-06-20	10:55:17	592	21	Z	NOSTIM	88	8	27	49	34	6
VA2001	2019-06-20	10:55:17	581	22	Z	P120	89	1	2	510	15	110
VA2001	2019-06-20	10:55:17	582	22	Z	P120	89	2	0	127	5	32
VA2001	2019-06-20	10:55:17	583	22	Z	P120	89	3	8	155	30	35
VA2001	2019-06-20	10:55:17	584	22	Z	P120	89	4	33	132	39	48
VA2001	2019-06-20	10:55:17	589	22	Z	P120	89	5	26	315	16	92
VA2001	2019-06-20	10:55:17	590	21	Z	P120	89	6	58	168	14	44
VA2001	2019-06-20	10:55:17	591	21	Z	P120	89	7	0	511	31	157
VA2001	2019-06-20	10:55:17	592	21	Z	P120	89	8	0	318	16	103
VA2001	2019-06-20	10:55:17	581	22	Z	NOSTIM	90	1	16	43	25	8
VA2001	2019-06-20	10:55:17	582	22	Z	NOSTIM	90	2	39	72	20	14
VA2001	2019-06-20	10:55:17	583	22	Z	NOSTIM	90	3	0	33	41	4
VA2001	2019-06-20	10:55:17	584	22	Z	NOSTIM	90	4	8	48	6	10
VA2001	2019-06-20	10:55:17	589	22	Z	NOSTIM	90	5	21	51	32	6
VA2001	2019-06-20	10:55:17	590	21	Z	NOSTIM	90	6	14	96	16	30
VA2001	2019-06-20	10:55:17	591	21	Z	NOSTIM	90	7	10	74	15	11
VA2001	2019-06-20	10:55:17	592	21	Z	NOSTIM	90	8	45	73	59	17
VA2001	2019-06-20	10:55:17	581	22	Z	PP8P120	91	1	0	93	42	30
VA2001	2019-06-20	10:55:17	582	22	Z	PP8P120	91	2	25	164	35	44
VA2001	2019-06-20	10:55:17	583	22	Z	PP8P120	91	3	0	90	28	20
VA2001	2019-06-20	10:55:17	584	22	Z	PP8P120	91	4	0	118	21	25
VA2001	2019-06-20	10:55:17	589	22	Z	PP8P120	91	5	0	77	6	20
VA2001	2019-06-20	10:55:17	590	21	Z	PP8P120	91	6	57	182	18	26
VA2001	2019-06-20	10:55:17	591	21	Z	PP8P120	91	7	16	116	20	25
VA2001	2019-06-20	10:55:17	592	21	Z	PP8P120	91	8	0	203	16	45
VA2001	2019-06-20	10:55:17	581	22	Z	NOSTIM	92	1	7	31	4	7
VA2001	2019-06-20	10:55:17	582	22	Z	NOSTIM	92	2	12	60	32	11
VA2001	2019-06-20	10:55:17	583	22	Z	NOSTIM	92	3	0	31	9	5
VA2001	2019-06-20	10:55:17	584	22	Z	NOSTIM	92	4	0	37	16	9
VA2001	2019-06-20	10:55:17	589	22	Z	NOSTIM	92	5	4	34	38	6
VA2001	2019-06-20	10:55:17	590	21	Z	NOSTIM	92	6	13	79	65	25
VA2001	2019-06-20	10:55:17	591	21	Z	NOSTIM	92	7	1	104	63	30
VA2001	2019-06-20	10:55:17	592	21	Z	NOSTIM	92	8	26	86	4	17
VA2001	2019-06-20	10:55:17	581	22	Z	PP4P120	93	1	15	151	33	41
VA2001	2019-06-20	10:55:17	582	22	Z	PP4P120	93	2	11	109	21	26
VA2001	2019-06-20	10:55:17	583	22	Z	PP4P120	93	3	0	97	19	22
VA2001	2019-06-20	10:55:17	584	22	Z	PP4P120	93	4	11	134	20	42
VA2001	2019-06-20	10:55:17	589	22	Z	PP4P120	93	5	8	177	18	68
VA2001	2019-06-20	10:55:17	590	21	Z	PP4P120	93	6	70	391	40	81
VA2001	2019-06-20	10:55:17	591	21	Z	PP4P120	93	7	0	258	35	105
VA2001	2019-06-20	10:55:17	592	21	Z	PP4P120	93	8	1	92	18	27
VA2001	2019-06-20	10:55:17	581	22	Z	NOSTIM	94	1	1	35	9	8
VA2001	2019-06-20	10:55:17	582	22	Z	NOSTIM	94	2	12	70	41	18
VA2001	2019-06-20	10:55:17	583	22	Z	NOSTIM	94	3	0	55	39	5
VA2001	2019-06-20	10:55:17	584	22	Z	NOSTIM	94	4	0	55	15	13
VA2001	2019-06-20	10:55:17	589	22	Z	NOSTIM	94	5	0	46	55	5
VA2001	2019-06-20	10:55:17	590	21	Z	NOSTIM	94	6	38	80	2	14
VA2001	2019-06-20	10:55:17	591	21	Z	NOSTIM	94	7	0	108	62	31
VA2001	2019-06-20	10:55:17	592	21	Z	NOSTIM	94	8	1	33	4	6
VA2001	2019-06-20	10:55:17	581	22	Z	P120	95	1	26	298	15	65
VA2001	2019-06-20	10:55:17	582	22	Z	P120	95	2	59	118	16	25
VA2001	2019-06-20	10:55:17	583	22	Z	P120	95	3	12	203	35	58
VA2001	2019-06-20	10:55:17	584	22	Z	P120	95	4	0	367	15	88
VA2001	2019-06-20	10:55:17	589	22	Z	P120	95	5	37	492	15	146
VA2001	2019-06-20	10:55:17	590	21	Z	P120	95	6	73	176	17	48
VA2001	2019-06-20	10:55:17	591	21	Z	P120	95	7	0	412	41	167
VA2001	2019-06-20	10:55:17	592	21	Z	P120	95	8	0	206	21	49
VA2001	2019-06-20	10:55:17	581	22	Z	NOSTIM	96	1	14	39	26	8
VA2001	2019-06-20	10:55:17	582	22	Z	NOSTIM	96	2	53	61	51	13
VA2001	2019-06-20	10:55:17	583	22	Z	NOSTIM	96	3	23	39	5	5
VA2001	2019-06-20	10:55:17	584	22	Z	NOSTIM	96	4	12	42	34	12
VA2001	2019-06-20	10:55:17	589	22	Z	NOSTIM	96	5	0	29	53	7
VA2001	2019-06-20	10:55:17	590	21	Z	NOSTIM	96	6	19	42	7	10
VA2001	2019-06-20	10:55:17	591	21	Z	NOSTIM	96	7	24	85	42	32
VA2001	2019-06-20	10:55:17	592	21	Z	NOSTIM	96	8	23	41	59	9
VA2001	2019-06-20	10:55:17	581	22	Z	P120	97	1	2	343	15	86
VA2001	2019-06-20	10:55:17	582	22	Z	P120	97	2	30	144	19	35
VA2001	2019-06-20	10:55:17	583	22	Z	P120	97	3	10	235	16	66
VA2001	2019-06-20	10:55:17	584	22	Z	P120	97	4	0	258	18	56
VA2001	2019-06-20	10:55:17	589	22	Z	P120	97	5	49	564	14	173
VA2001	2019-06-20	10:55:17	590	21	Z	P120	97	6	1	192	45	68
VA2001	2019-06-20	10:55:17	591	21	Z	P120	97	7	0	109	35	29
VA2001	2019-06-20	10:55:17	592	21	Z	P120	97	8	0	127	6	24
VA2001	2019-06-20	10:55:17	581	22	Z	NOSTIM	98	1	12	24	43	7
VA2001	2019-06-20	10:55:17	582	22	Z	NOSTIM	98	2	5	57	28	11
VA2001	2019-06-20	10:55:17	583	22	Z	NOSTIM	98	3	2	35	22	5
VA2001	2019-06-20	10:55:17	584	22	Z	NOSTIM	98	4	32	41	43	13
VA2001	2019-06-20	10:55:17	589	22	Z	NOSTIM	98	5	17	40	60	6
VA2001	2019-06-20	10:55:17	590	21	Z	NOSTIM	98	6	4	66	34	23
VA2001	2019-06-20	10:55:17	591	21	Z	NOSTIM	98	7	20	78	49	13
VA2001	2019-06-20	10:55:17	592	21	Z	NOSTIM	98	8	0	53	7	9
VA2001	2019-06-20	10:55:17	581	22	Z	P120	99	1	26	415	16	121
VA2001	2019-06-20	10:55:17	582	22	Z	P120	99	2	0	108	15	28
VA2001	2019-06-20	10:55:17	583	22	Z	P120	99	3	26	240	16	54
VA2001	2019-06-20	10:55:17	584	22	Z	P120	99	4	39	212	14	48
VA2001	2019-06-20	10:55:17	589	22	Z	P120	99	5	30	456	15	118
VA2001	2019-06-20	10:55:17	590	21	Z	P120	99	6	35	379	16	119
VA2001	2019-06-20	10:55:17	591	21	Z	P120	99	7	55	412	15	108
VA2001	2019-06-20	10:55:17	592	21	Z	P120	99	8	0	517	15	142
VA2001	2019-06-20	10:55:17	581	22	Z	NOSTIM	100	1	7	41	43	11
VA2001	2019-06-20	10:55:17	582	22	Z	NOSTIM	100	2	0	59	10	9
VA2001	2019-06-20	10:55:17	583	22	Z	NOSTIM	100	3	1	29	4	4
VA2001	2019-06-20	10:55:17	584	22	Z	NOSTIM	100	4	1	43	49	16
VA2001	2019-06-20	10:55:17	589	22	Z	NOSTIM	100	5	12	31	36	7
VA2001	2019-06-20	10:55:17	590	21	Z	NOSTIM	100	6	21	51	12	11
VA2001	2019-06-20	10:55:17	591	21	Z	NOSTIM	100	7	57	71	19	20
VA2001	2019-06-20	10:55:17	592	21	Z	NOSTIM	100	8	22	72	55	25
VA2001	2019-06-20	10:55:17	581	22	Z	P120	101	1	33	436	15	135
VA2001	2019-06-20	10:55:17	582	22	Z	P120	101	2	0	96	21	24
VA2001	2019-06-20	10:55:17	583	22	Z	P120	101	3	79	195	14	52
VA2001	2019-06-20	10:55:17	584	22	Z	P120	101	4	19	226	17	47
VA2001	2019-06-20	10:55:17	589	22	Z	P120	101	5	25	101	26	20
VA2001	2019-06-20	10:55:17	590	21	Z	P120	101	6	65	451	14	155
VA2001	2019-06-20	10:55:17	591	21	Z	P120	101	7	22	314	15	94
VA2001	2019-06-20	10:55:17	592	21	Z	P120	101	8	9	125	31	34
VA2001	2019-06-20	10:55:17	581	22	Z	NOSTIM	102	1	6	32	25	13
VA2001	2019-06-20	10:55:17	582	22	Z	NOSTIM	102	2	21	73	43	14
VA2001	2019-06-20	10:55:17	583	22	Z	NOSTIM	102	3	0	32	37	4
VA2001	2019-06-20	10:55:17	584	22	Z	NOSTIM	102	4	11	35	56	10
VA2001	2019-06-20	10:55:17	589	22	Z	NOSTIM	102	5	4	50	65	9
VA2001	2019-06-20	10:55:17	590	21	Z	NOSTIM	102	6	48	90	39	30
VA2001	2019-06-20	10:55:17	591	21	Z	NOSTIM	102	7	18	67	26	13
VA2001	2019-06-20	10:55:17	592	21	Z	NOSTIM	102	8	19	29	16	8
VA2001	2019-06-20	10:55:17	581	22	Z	P120	103	1	3	347	16	111
VA2001	2019-06-20	10:55:17	582	22	Z	P120	103	2	9	103	17	35
VA2001	2019-06-20	10:55:17	583	22	Z	P120	103	3	0	429	18	126
VA2001	2019-06-20	10:55:17	584	22	Z	P120	103	4	19	156	14	44
VA2001	2019-06-20	10:55:17	589	22	Z	P120	103	5	12	133	37	37
VA2001	2019-06-20	10:55:17	590	21	Z	P120	103	6	45	188	18	38
VA2001	2019-06-20	10:55:17	591	21	Z	P120	103	7	43	349	31	123
VA2001	2019-06-20	10:55:17	592	21	Z	P120	103	8	7	173	32	61
VA2001	2019-06-20	10:55:17	581	22	Z	NOSTIM	104	1	10	38	23	9
VA2001	2019-06-20	10:55:17	582	22	Z	NOSTIM	104	2	0	68	56	14
VA2001	2019-06-20	10:55:17	583	22	Z	NOSTIM	104	3	14	38	26	6
VA2001	2019-06-20	10:55:17	584	22	Z	NOSTIM	104	4	9	41	59	14
VA2001	2019-06-20	10:55:17	589	22	Z	NOSTIM	104	5	12	31	65	9
VA2001	2019-06-20	10:55:17	590	21	Z	NOSTIM	104	6	4	63	50	19
VA2001	2019-06-20	10:55:17	591	21	Z	NOSTIM	104	7	0	90	58	25
VA2001	2019-06-20	10:55:17	592	21	Z	NOSTIM	104	8	81	157	28	63
VA2001	2019-06-20	10:55:17	581	22	Z	P120	105	1	25	152	38	50
VA2001	2019-06-20	10:55:17	582	22	Z	P120	105	2	11	135	21	41
VA2001	2019-06-20	10:55:17	583	22	Z	P120	105	3	4	171	32	41
VA2001	2019-06-20	10:55:17	584	22	Z	P120	105	4	23	287	15	55
VA2001	2019-06-20	10:55:17	589	22	Z	P120	105	5	0	258	31	83
VA2001	2019-06-20	10:55:17	590	21	Z	P120	105	6	19	145	19	43
VA2001	2019-06-20	10:55:17	591	21	Z	P120	105	7	67	227	10	31
VA2001	2019-06-20	10:55:17	592	21	Z	P120	105	8	0	451	15	103
VA2001	2019-06-20	10:55:17	581	22	Z	NOSTIM	106	1	16	71	51	24
VA2001	2019-06-20	10:55:17	582	22	Z	NOSTIM	106	2	0	68	46	13
VA2001	2019-06-20	10:55:17	583	22	Z	NOSTIM	106	3	11	22	44	3
VA2001	2019-06-20	10:55:17	584	22	Z	NOSTIM	106	4	7	55	15	14
VA2001	2019-06-20	10:55:17	589	22	Z	NOSTIM	106	5	1	29	33	8
VA2001	2019-06-20	10:55:17	590	21	Z	NOSTIM	106	6	17	101	34	15
VA2001	2019-06-20	10:55:17	591	21	Z	NOSTIM	106	7	16	96	9	39
VA2001	2019-06-20	10:55:17	592	21	Z	NOSTIM	106	8	25	126	22	54
VA2001	2019-06-20	10:55:17	581	22	Z	P120	107	1	10	176	39	49
VA2001	2019-06-20	10:55:17	582	22	Z	P120	107	2	14	201	17	56
VA2001	2019-06-20	10:55:17	583	22	Z	P120	107	3	0	157	33	36
VA2001	2019-06-20	10:55:17	584	22	Z	P120	107	4	121	125	21	34
VA2001	2019-06-20	10:55:17	589	22	Z	P120	107	5	43	319	26	82
VA2001	2019-06-20	10:55:17	590	21	Z	P120	107	6	0	249	38	79
VA2001	2019-06-20	10:55:17	591	21	Z	P120	107	7	66	161	27	27
VA2001	2019-06-20	10:55:17	592	21	Z	P120	107	8	0	131	37	32
VA2001	2019-06-20	10:55:17	581	22	Z	NOSTIM	108	1	29	50	57	13
VA2001	2019-06-20	10:55:17	582	22	Z	NOSTIM	108	2	5	33	10	9
VA2001	2019-06-20	10:55:17	583	22	Z	NOSTIM	108	3	0	32	25	4
VA2001	2019-06-20	10:55:17	584	22	Z	NOSTIM	108	4	53	90	59	33
VA2001	2019-06-20	10:55:17	589	22	Z	NOSTIM	108	5	9	39	25	15
VA2001	2019-06-20	10:55:17	590	21	Z	NOSTIM	108	6	0	33	28	7
VA2001	2019-06-20	10:55:17	591	21	Z	NOSTIM	108	7	19	48	30	6
VA2001	2019-06-20	10:55:17	592	21	Z	NOSTIM	108	8	28	49	20	8
VA2001	2019-06-20	11:34:58	585	22	Z	P120	1	1	10	489	16	149
VA2001	2019-06-20	11:34:58	586	22	Z	P120	1	2	5	348	16	92
VA2001	2019-06-20	11:34:58	587	22	Z	P120	1	3	7	304	17	47
VA2001	2019-06-20	11:34:58	588	22	Z	P120	1	4	27	236	16	90
VA2001	2019-06-20	11:34:58	99	99	Z	P120	1	5	14	89	38	17
VA2001	2019-06-20	11:34:58	99	99	Z	P120	1	6	46	122	15	25
VA2001	2019-06-20	11:34:58	99	99	Z	P120	1	7	59	70	39	14
VA2001	2019-06-20	11:34:58	99	99	Z	P120	1	8	0	97	27	15
VA2001	2019-06-20	11:34:58	585	22	Z	NOSTIM	2	1	6	22	26	4
VA2001	2019-06-20	11:34:58	586	22	Z	NOSTIM	2	2	0	53	33	10
VA2001	2019-06-20	11:34:58	587	22	Z	NOSTIM	2	3	29	38	36	6
VA2001	2019-06-20	11:34:58	588	22	Z	NOSTIM	2	4	6	39	35	8
VA2001	2019-06-20	11:34:58	99	99	Z	NOSTIM	2	5	2	36	8	8
VA2001	2019-06-20	11:34:58	99	99	Z	NOSTIM	2	6	22	55	36	10
VA2001	2019-06-20	11:34:58	99	99	Z	NOSTIM	2	7	2	37	18	5
VA2001	2019-06-20	11:34:58	99	99	Z	NOSTIM	2	8	5	38	17	9
VA2001	2019-06-20	11:34:58	585	22	Z	P120	3	1	24	541	16	192
VA2001	2019-06-20	11:34:58	586	22	Z	P120	3	2	79	656	15	171
VA2001	2019-06-20	11:34:58	587	22	Z	P120	3	3	10	145	16	35
VA2001	2019-06-20	11:34:58	588	22	Z	P120	3	4	0	526	17	201
VA2001	2019-06-20	11:34:58	99	99	Z	P120	3	5	48	88	8	14
VA2001	2019-06-20	11:34:58	99	99	Z	P120	3	6	5	127	23	25
VA2001	2019-06-20	11:34:58	99	99	Z	P120	3	7	18	77	20	12
VA2001	2019-06-20	11:34:58	99	99	Z	P120	3	8	0	55	6	11
VA2001	2019-06-20	11:34:58	585	22	Z	NOSTIM	4	1	11	29	53	7
VA2001	2019-06-20	11:34:58	586	22	Z	NOSTIM	4	2	0	54	5	10
VA2001	2019-06-20	11:34:58	587	22	Z	NOSTIM	4	3	7	31	13	3
VA2001	2019-06-20	11:34:58	588	22	Z	NOSTIM	4	4	14	42	15	15
VA2001	2019-06-20	11:34:58	99	99	Z	NOSTIM	4	5	3	32	23	5
VA2001	2019-06-20	11:34:58	99	99	Z	NOSTIM	4	6	16	49	34	9
VA2001	2019-06-20	11:34:58	99	99	Z	NOSTIM	4	7	9	23	50	5
VA2001	2019-06-20	11:34:58	99	99	Z	NOSTIM	4	8	0	31	11	5
VA2001	2019-06-20	11:34:58	585	22	Z	P120	5	1	9	445	16	125
VA2001	2019-06-20	11:34:58	586	22	Z	P120	5	2	50	310	31	107
VA2001	2019-06-20	11:34:58	587	22	Z	P120	5	3	13	82	37	11
VA2001	2019-06-20	11:34:58	588	22	Z	P120	5	4	9	548	16	161
VA2001	2019-06-20	11:34:58	99	99	Z	P120	5	5	10	88	38	13
VA2001	2019-06-20	11:34:58	99	99	Z	P120	5	6	77	114	8	22
VA2001	2019-06-20	11:34:58	99	99	Z	P120	5	7	9	66	23	12
VA2001	2019-06-20	11:34:58	99	99	Z	P120	5	8	0	74	27	10
VA2001	2019-06-20	11:34:58	585	22	Z	NOSTIM	6	1	22	39	22	8
VA2001	2019-06-20	11:34:58	586	22	Z	NOSTIM	6	2	2	64	26	11
VA2001	2019-06-20	11:34:58	587	22	Z	NOSTIM	6	3	0	29	49	3
VA2001	2019-06-20	11:34:58	588	22	Z	NOSTIM	6	4	0	41	57	10
VA2001	2019-06-20	11:34:58	99	99	Z	NOSTIM	6	5	6	55	56	5
VA2001	2019-06-20	11:34:58	99	99	Z	NOSTIM	6	6	7	47	29	9
VA2001	2019-06-20	11:34:58	99	99	Z	NOSTIM	6	7	21	25	40	4
VA2001	2019-06-20	11:34:58	99	99	Z	NOSTIM	6	8	10	38	65	6
VA2001	2019-06-20	11:34:58	585	22	Z	P120	7	1	18	508	16	148
VA2001	2019-06-20	11:34:58	586	22	Z	P120	7	2	90	202	15	54
VA2001	2019-06-20	11:34:58	587	22	Z	P120	7	3	31	149	19	49
VA2001	2019-06-20	11:34:58	588	22	Z	P120	7	4	15	573	16	159
VA2001	2019-06-20	11:34:58	99	99	Z	P120	7	5	0	104	13	13
VA2001	2019-06-20	11:34:58	99	99	Z	P120	7	6	82	119	19	24
VA2001	2019-06-20	11:34:58	99	99	Z	P120	7	7	0	71	14	12
VA2001	2019-06-20	11:34:58	99	99	Z	P120	7	8	0	87	29	12
VA2001	2019-06-20	11:34:58	585	22	Z	NOSTIM	8	1	21	23	2	8
VA2001	2019-06-20	11:34:58	586	22	Z	NOSTIM	8	2	35	71	3	17
VA2001	2019-06-20	11:34:58	587	22	Z	NOSTIM	8	3	5	66	6	13
VA2001	2019-06-20	11:34:58	588	22	Z	NOSTIM	8	4	6	43	5	13
VA2001	2019-06-20	11:34:58	99	99	Z	NOSTIM	8	5	0	32	55	8
VA2001	2019-06-20	11:34:58	99	99	Z	NOSTIM	8	6	8	61	63	13
VA2001	2019-06-20	11:34:58	99	99	Z	NOSTIM	8	7	11	34	62	2
VA2001	2019-06-20	11:34:58	99	99	Z	NOSTIM	8	8	9	9	1	0
VA2001	2019-06-20	11:34:58	585	22	Z	P120	9	1	12	714	16	201
VA2001	2019-06-20	11:34:58	586	22	Z	P120	9	2	12	163	32	37
VA2001	2019-06-20	11:34:58	587	22	Z	P120	9	3	0	97	20	19
VA2001	2019-06-20	11:34:58	588	22	Z	P120	9	4	57	638	17	173
VA2001	2019-06-20	11:34:58	99	99	Z	P120	9	5	17	91	12	14
VA2001	2019-06-20	11:34:58	99	99	Z	P120	9	6	0	128	36	26
VA2001	2019-06-20	11:34:58	99	99	Z	P120	9	7	0	78	40	12
VA2001	2019-06-20	11:34:58	99	99	Z	P120	9	8	5	79	28	13
VA2001	2019-06-20	11:34:58	585	22	Z	NOSTIM	10	1	0	46	46	13
VA2001	2019-06-20	11:34:58	586	22	Z	NOSTIM	10	2	32	61	24	11
VA2001	2019-06-20	11:34:58	587	22	Z	NOSTIM	10	3	0	24	26	2
VA2001	2019-06-20	11:34:58	588	22	Z	NOSTIM	10	4	16	39	20	8
VA2001	2019-06-20	11:34:58	99	99	Z	NOSTIM	10	5	0	51	28	6
VA2001	2019-06-20	11:34:58	99	99	Z	NOSTIM	10	6	11	59	27	7
VA2001	2019-06-20	11:34:58	99	99	Z	NOSTIM	10	7	3	32	3	6
VA2001	2019-06-20	11:34:58	99	99	Z	NOSTIM	10	8	16	46	64	16
VA2001	2019-06-20	11:34:58	585	22	Z	P120	11	1	11	757	16	196
VA2001	2019-06-20	11:34:58	586	22	Z	P120	11	2	0	201	38	55
VA2001	2019-06-20	11:34:58	587	22	Z	P120	11	3	1	155	42	52
VA2001	2019-06-20	11:34:58	588	22	Z	P120	11	4	10	586	16	141
VA2001	2019-06-20	11:34:58	99	99	Z	P120	11	5	0	102	13	16
VA2001	2019-06-20	11:34:58	99	99	Z	P120	11	6	100	124	26	22
VA2001	2019-06-20	11:34:58	99	99	Z	P120	11	7	0	63	7	11
VA2001	2019-06-20	11:34:58	99	99	Z	P120	11	8	3	84	36	18
VA2001	2019-06-20	11:34:58	585	22	Z	NOSTIM	12	1	12	32	30	12
VA2001	2019-06-20	11:34:58	586	22	Z	NOSTIM	12	2	0	70	46	16
VA2001	2019-06-20	11:34:58	587	22	Z	NOSTIM	12	3	17	33	40	4
VA2001	2019-06-20	11:34:58	588	22	Z	NOSTIM	12	4	13	53	39	13
VA2001	2019-06-20	11:34:58	99	99	Z	NOSTIM	12	5	3	36	3	5
VA2001	2019-06-20	11:34:58	99	99	Z	NOSTIM	12	6	5	55	14	10
VA2001	2019-06-20	11:34:58	99	99	Z	NOSTIM	12	7	0	32	13	5
VA2001	2019-06-20	11:34:58	99	99	Z	NOSTIM	12	8	0	43	21	2
VA2001	2019-06-20	11:34:58	585	22	Z	PP8P120	13	1	21	95	27	29
VA2001	2019-06-20	11:34:58	586	22	Z	PP8P120	13	2	68	116	31	25
VA2001	2019-06-20	11:34:58	587	22	Z	PP8P120	13	3	3	99	21	19
VA2001	2019-06-20	11:34:58	588	22	Z	PP8P120	13	4	0	99	2	22
VA2001	2019-06-20	11:34:58	99	99	Z	PP8P120	13	5	30	96	38	17
VA2001	2019-06-20	11:34:58	99	99	Z	PP8P120	13	6	6	119	3	25
VA2001	2019-06-20	11:34:58	99	99	Z	PP8P120	13	7	7	90	16	12
VA2001	2019-06-20	11:34:58	99	99	Z	PP8P120	13	8	0	96	36	14
VA2001	2019-06-20	11:34:58	585	22	Z	NOSTIM	14	1	8	29	31	9
VA2001	2019-06-20	11:34:58	586	22	Z	NOSTIM	14	2	12	64	35	17
VA2001	2019-06-20	11:34:58	587	22	Z	NOSTIM	14	3	0	39	38	5
VA2001	2019-06-20	11:34:58	588	22	Z	NOSTIM	14	4	36	44	46	12
VA2001	2019-06-20	11:34:58	99	99	Z	NOSTIM	14	5	3	30	45	4
VA2001	2019-06-20	11:34:58	99	99	Z	NOSTIM	14	6	9	69	47	8
VA2001	2019-06-20	11:34:58	99	99	Z	NOSTIM	14	7	2	43	55	8
VA2001	2019-06-20	11:34:58	99	99	Z	NOSTIM	14	8	13	49	63	11
VA2001	2019-06-20	11:34:58	585	22	Z	P120	15	1	3	876	15	257
VA2001	2019-06-20	11:34:58	586	22	Z	P120	15	2	11	260	15	71
VA2001	2019-06-20	11:34:58	587	22	Z	P120	15	3	0	143	18	36
VA2001	2019-06-20	11:34:58	588	22	Z	P120	15	4	30	461	15	117
VA2001	2019-06-20	11:34:58	99	99	Z	P120	15	5	51	90	19	14
VA2001	2019-06-20	11:34:58	99	99	Z	P120	15	6	0	124	41	21
VA2001	2019-06-20	11:34:58	99	99	Z	P120	15	7	9	70	4	12
VA2001	2019-06-20	11:34:58	99	99	Z	P120	15	8	81	81	1	13
VA2001	2019-06-20	11:34:58	585	22	Z	NOSTIM	16	1	0	35	7	8
VA2001	2019-06-20	11:34:58	586	22	Z	NOSTIM	16	2	0	65	6	9
VA2001	2019-06-20	11:34:58	587	22	Z	NOSTIM	16	3	5	28	23	2
VA2001	2019-06-20	11:34:58	588	22	Z	NOSTIM	16	4	3	33	62	7
VA2001	2019-06-20	11:34:58	99	99	Z	NOSTIM	16	5	10	36	61	5
VA2001	2019-06-20	11:34:58	99	99	Z	NOSTIM	16	6	9	44	54	9
VA2001	2019-06-20	11:34:58	99	99	Z	NOSTIM	16	7	6	26	38	8
VA2001	2019-06-20	11:34:58	99	99	Z	NOSTIM	16	8	11	30	34	6
VA2001	2019-06-20	11:34:58	585	22	Z	PP4P120	17	1	22	450	16	133
VA2001	2019-06-20	11:34:58	586	22	Z	PP4P120	17	2	1	125	29	25
VA2001	2019-06-20	11:34:58	587	22	Z	PP4P120	17	3	19	89	26	21
VA2001	2019-06-20	11:34:58	588	22	Z	PP4P120	17	4	34	182	32	49
VA2001	2019-06-20	11:34:58	99	99	Z	PP4P120	17	5	0	91	36	14
VA2001	2019-06-20	11:34:58	99	99	Z	PP4P120	17	6	84	102	33	24
VA2001	2019-06-20	11:34:58	99	99	Z	PP4P120	17	7	13	73	37	11
VA2001	2019-06-20	11:34:58	99	99	Z	PP4P120	17	8	0	79	41	11
VA2001	2019-06-20	11:34:58	585	22	Z	NOSTIM	18	1	2	39	29	11
VA2001	2019-06-20	11:34:58	586	22	Z	NOSTIM	18	2	8	75	49	17
VA2001	2019-06-20	11:34:58	587	22	Z	NOSTIM	18	3	6	31	64	4
VA2001	2019-06-20	11:34:58	588	22	Z	NOSTIM	18	4	0	40	63	15
VA2001	2019-06-20	11:34:58	99	99	Z	NOSTIM	18	5	28	41	16	7
VA2001	2019-06-20	11:34:58	99	99	Z	NOSTIM	18	6	2	58	15	13
VA2001	2019-06-20	11:34:58	99	99	Z	NOSTIM	18	7	0	34	36	4
VA2001	2019-06-20	11:34:58	99	99	Z	NOSTIM	18	8	0	19	29	1
VA2001	2019-06-20	11:34:58	585	22	Z	PP16P120	19	1	14	77	8	15
VA2001	2019-06-20	11:34:58	586	22	Z	PP16P120	19	2	36	133	12	23
VA2001	2019-06-20	11:34:58	587	22	Z	PP16P120	19	3	20	94	25	13
VA2001	2019-06-20	11:34:58	588	22	Z	PP16P120	19	4	64	102	13	27
VA2001	2019-06-20	11:34:58	99	99	Z	PP16P120	19	5	27	89	26	15
VA2001	2019-06-20	11:34:58	99	99	Z	PP16P120	19	6	0	126	41	24
VA2001	2019-06-20	11:34:58	99	99	Z	PP16P120	19	7	3	80	20	12
VA2001	2019-06-20	11:34:58	99	99	Z	PP16P120	19	8	66	66	1	9
VA2001	2019-06-20	11:34:58	585	22	Z	NOSTIM	20	1	7	29	41	7
VA2001	2019-06-20	11:34:58	586	22	Z	NOSTIM	20	2	0	56	16	10
VA2001	2019-06-20	11:34:58	587	22	Z	NOSTIM	20	3	5	49	15	2
VA2001	2019-06-20	11:34:58	588	22	Z	NOSTIM	20	4	13	27	14	9
VA2001	2019-06-20	11:34:58	99	99	Z	NOSTIM	20	5	13	26	65	4
VA2001	2019-06-20	11:34:58	99	99	Z	NOSTIM	20	6	22	50	64	7
VA2001	2019-06-20	11:34:58	99	99	Z	NOSTIM	20	7	5	27	45	8
VA2001	2019-06-20	11:34:58	99	99	Z	NOSTIM	20	8	0	34	11	7
VA2001	2019-06-20	11:34:58	585	22	Z	P120	21	1	0	992	16	238
VA2001	2019-06-20	11:34:58	586	22	Z	P120	21	2	16	397	15	103
VA2001	2019-06-20	11:34:58	587	22	Z	P120	21	3	0	127	25	34
VA2001	2019-06-20	11:34:58	588	22	Z	P120	21	4	1	317	16	88
VA2001	2019-06-20	11:34:58	99	99	Z	P120	21	5	11	100	35	15
VA2001	2019-06-20	11:34:58	99	99	Z	P120	21	6	0	117	39	25
VA2001	2019-06-20	11:34:58	99	99	Z	P120	21	7	0	81	4	13
VA2001	2019-06-20	11:34:58	99	99	Z	P120	21	8	89	89	1	14
VA2001	2019-06-20	11:34:58	585	22	Z	NOSTIM	22	1	0	25	36	5
VA2001	2019-06-20	11:34:58	586	22	Z	NOSTIM	22	2	0	53	29	9
VA2001	2019-06-20	11:34:58	587	22	Z	NOSTIM	22	3	0	34	25	5
VA2001	2019-06-20	11:34:58	588	22	Z	NOSTIM	22	4	11	41	24	10
VA2001	2019-06-20	11:34:58	99	99	Z	NOSTIM	22	5	16	30	17	6
VA2001	2019-06-20	11:34:58	99	99	Z	NOSTIM	22	6	35	51	16	11
VA2001	2019-06-20	11:34:58	99	99	Z	NOSTIM	22	7	0	41	6	8
VA2001	2019-06-20	11:34:58	99	99	Z	NOSTIM	22	8	0	38	51	7
VA2001	2019-06-20	11:34:58	585	22	Z	PP4P120	23	1	21	228	16	68
VA2001	2019-06-20	11:34:58	586	22	Z	PP4P120	23	2	5	113	36	24
VA2001	2019-06-20	11:34:58	587	22	Z	PP4P120	23	3	17	96	24	21
VA2001	2019-06-20	11:34:58	588	22	Z	PP4P120	23	4	29	225	17	61
VA2001	2019-06-20	11:34:58	99	99	Z	PP4P120	23	5	0	90	34	15
VA2001	2019-06-20	11:34:58	99	99	Z	PP4P120	23	6	99	118	31	25
VA2001	2019-06-20	11:34:58	99	99	Z	PP4P120	23	7	7	84	21	12
VA2001	2019-06-20	11:34:58	99	99	Z	PP4P120	23	8	3	113	39	14
VA2001	2019-06-20	11:34:58	585	22	Z	NOSTIM	24	1	15	33	25	10
VA2001	2019-06-20	11:34:58	586	22	Z	NOSTIM	24	2	0	65	30	17
VA2001	2019-06-20	11:34:58	587	22	Z	NOSTIM	24	3	21	31	5	4
VA2001	2019-06-20	11:34:58	588	22	Z	NOSTIM	24	4	22	48	13	10
VA2001	2019-06-20	11:34:58	99	99	Z	NOSTIM	24	5	0	48	12	6
VA2001	2019-06-20	11:34:58	99	99	Z	NOSTIM	24	6	11	46	48	8
VA2001	2019-06-20	11:34:58	99	99	Z	NOSTIM	24	7	0	30	47	4
VA2001	2019-06-20	11:34:58	99	99	Z	NOSTIM	24	8	12	27	46	5
VA2001	2019-06-20	11:34:58	585	22	Z	P120	25	1	17	453	17	156
VA2001	2019-06-20	11:34:58	586	22	Z	P120	25	2	0	127	25	30
VA2001	2019-06-20	11:34:58	587	22	Z	P120	25	3	0	176	22	38
VA2001	2019-06-20	11:34:58	588	22	Z	P120	25	4	35	283	17	88
VA2001	2019-06-20	11:34:58	99	99	Z	P120	25	5	0	94	32	15
VA2001	2019-06-20	11:34:58	99	99	Z	P120	25	6	43	123	29	24
VA2001	2019-06-20	11:34:58	99	99	Z	P120	25	7	65	73	17	14
VA2001	2019-06-20	11:34:58	99	99	Z	P120	25	8	9	119	30	17
VA2001	2019-06-20	11:34:58	585	22	Z	NOSTIM	26	1	6	28	26	6
VA2001	2019-06-20	11:34:58	586	22	Z	NOSTIM	26	2	0	74	64	13
VA2001	2019-06-20	11:34:58	587	22	Z	NOSTIM	26	3	0	26	15	4
VA2001	2019-06-20	11:34:58	588	22	Z	NOSTIM	26	4	23	37	60	10
VA2001	2019-06-20	11:34:58	99	99	Z	NOSTIM	26	5	16	42	4	6
VA2001	2019-06-20	11:34:58	99	99	Z	NOSTIM	26	6	9	63	3	10
VA2001	2019-06-20	11:34:58	99	99	Z	NOSTIM	26	7	0	25	26	3
VA2001	2019-06-20	11:34:58	99	99	Z	NOSTIM	26	8	0	39	32	4
VA2001	2019-06-20	11:34:58	585	22	Z	PP8P120	27	1	0	207	16	49
VA2001	2019-06-20	11:34:58	586	22	Z	PP8P120	27	2	54	148	27	31
VA2001	2019-06-20	11:34:58	587	22	Z	PP8P120	27	3	15	80	17	12
VA2001	2019-06-20	11:34:58	588	22	Z	PP8P120	27	4	6	92	21	24
VA2001	2019-06-20	11:34:58	99	99	Z	PP8P120	27	5	4	90	41	14
VA2001	2019-06-20	11:34:58	99	99	Z	PP8P120	27	6	88	111	8	23
VA2001	2019-06-20	11:34:58	99	99	Z	PP8P120	27	7	16	85	12	10
VA2001	2019-06-20	11:34:58	99	99	Z	PP8P120	27	8	0	55	32	8
VA2001	2019-06-20	11:34:58	585	22	Z	NOSTIM	28	1	0	36	52	8
VA2001	2019-06-20	11:34:58	586	22	Z	NOSTIM	28	2	0	57	11	10
VA2001	2019-06-20	11:34:58	587	22	Z	NOSTIM	28	3	7	27	47	2
VA2001	2019-06-20	11:34:58	588	22	Z	NOSTIM	28	4	9	33	40	7
VA2001	2019-06-20	11:34:58	99	99	Z	NOSTIM	28	5	0	29	36	5
VA2001	2019-06-20	11:34:58	99	99	Z	NOSTIM	28	6	23	42	60	8
VA2001	2019-06-20	11:34:58	99	99	Z	NOSTIM	28	7	5	36	28	7
VA2001	2019-06-20	11:34:58	99	99	Z	NOSTIM	28	8	7	39	18	7
VA2001	2019-06-20	11:34:58	585	22	Z	PP16P120	29	1	29	91	11	16
VA2001	2019-06-20	11:34:58	586	22	Z	PP16P120	29	2	59	147	17	37
VA2001	2019-06-20	11:34:58	587	22	Z	PP16P120	29	3	5	106	28	13
VA2001	2019-06-20	11:34:58	588	22	Z	PP16P120	29	4	0	122	18	30
VA2001	2019-06-20	11:34:58	99	99	Z	PP16P120	29	5	40	88	6	15
VA2001	2019-06-20	11:34:58	99	99	Z	PP16P120	29	6	18	120	5	23
VA2001	2019-06-20	11:34:58	99	99	Z	PP16P120	29	7	14	88	16	13
VA2001	2019-06-20	11:34:58	99	99	Z	PP16P120	29	8	0	104	13	10
VA2001	2019-06-20	11:34:58	585	22	Z	NOSTIM	30	1	9	31	64	5
VA2001	2019-06-20	11:34:58	586	22	Z	NOSTIM	30	2	7	78	50	12
VA2001	2019-06-20	11:34:58	587	22	Z	NOSTIM	30	3	0	28	62	4
VA2001	2019-06-20	11:34:58	588	22	Z	NOSTIM	30	4	14	37	37	12
VA2001	2019-06-20	11:34:58	99	99	Z	NOSTIM	30	5	3	41	36	7
VA2001	2019-06-20	11:34:58	99	99	Z	NOSTIM	30	6	0	74	44	13
VA2001	2019-06-20	11:34:58	99	99	Z	NOSTIM	30	7	22	30	16	5
VA2001	2019-06-20	11:34:58	99	99	Z	NOSTIM	30	8	0	19	9	3
VA2001	2019-06-20	11:34:58	585	22	Z	P120	31	1	14	432	16	88
VA2001	2019-06-20	11:34:58	586	22	Z	P120	31	2	5	317	16	72
VA2001	2019-06-20	11:34:58	587	22	Z	P120	31	3	0	151	38	37
VA2001	2019-06-20	11:34:58	588	22	Z	P120	31	4	59	319	17	83
VA2001	2019-06-20	11:34:58	99	99	Z	P120	31	5	25	79	23	14
VA2001	2019-06-20	11:34:58	99	99	Z	P120	31	6	17	120	4	23
VA2001	2019-06-20	11:34:58	99	99	Z	P120	31	7	73	82	8	12
VA2001	2019-06-20	11:34:58	99	99	Z	P120	31	8	35	95	5	12
VA2001	2019-06-20	11:34:58	585	22	Z	NOSTIM	32	1	5	33	61	9
VA2001	2019-06-20	11:34:58	586	22	Z	NOSTIM	32	2	0	65	4	14
VA2001	2019-06-20	11:34:58	587	22	Z	NOSTIM	32	3	0	26	38	3
VA2001	2019-06-20	11:34:58	588	22	Z	NOSTIM	32	4	10	33	6	10
VA2001	2019-06-20	11:34:58	99	99	Z	NOSTIM	32	5	11	36	27	5
VA2001	2019-06-20	11:34:58	99	99	Z	NOSTIM	32	6	39	50	29	9
VA2001	2019-06-20	11:34:58	99	99	Z	NOSTIM	32	7	1	27	65	4
VA2001	2019-06-20	11:34:58	99	99	Z	NOSTIM	32	8	0	57	55	5
VA2001	2019-06-20	11:34:58	585	22	Z	PP8P120	33	1	4	191	17	62
VA2001	2019-06-20	11:34:58	586	22	Z	PP8P120	33	2	17	132	32	35
VA2001	2019-06-20	11:34:58	587	22	Z	PP8P120	33	3	0	84	15	12
VA2001	2019-06-20	11:34:58	588	22	Z	PP8P120	33	4	5	122	12	27
VA2001	2019-06-20	11:34:58	99	99	Z	PP8P120	33	5	0	90	16	13
VA2001	2019-06-20	11:34:58	99	99	Z	PP8P120	33	6	52	138	6	23
VA2001	2019-06-20	11:34:58	99	99	Z	PP8P120	33	7	26	70	10	12
VA2001	2019-06-20	11:34:58	99	99	Z	PP8P120	33	8	0	78	23	9
VA2001	2019-06-20	11:34:58	585	22	Z	NOSTIM	34	1	14	39	3	13
VA2001	2019-06-20	11:34:58	586	22	Z	NOSTIM	34	2	0	67	44	14
VA2001	2019-06-20	11:34:58	587	22	Z	NOSTIM	34	3	36	36	1	3
VA2001	2019-06-20	11:34:58	588	22	Z	NOSTIM	34	4	5	40	55	12
VA2001	2019-06-20	11:34:58	99	99	Z	NOSTIM	34	5	2	27	39	3
VA2001	2019-06-20	11:34:58	99	99	Z	NOSTIM	34	6	30	45	38	8
VA2001	2019-06-20	11:34:58	99	99	Z	NOSTIM	34	7	5	23	28	4
VA2001	2019-06-20	11:34:58	99	99	Z	NOSTIM	34	8	0	24	27	2
VA2001	2019-06-20	11:34:58	585	22	Z	PP16P120	35	1	33	66	19	16
VA2001	2019-06-20	11:34:58	586	22	Z	PP16P120	35	2	29	133	9	29
VA2001	2019-06-20	11:34:58	587	22	Z	PP16P120	35	3	6	84	20	12
VA2001	2019-06-20	11:34:58	588	22	Z	PP16P120	35	4	38	113	40	30
VA2001	2019-06-20	11:34:58	99	99	Z	PP16P120	35	5	0	75	14	12
VA2001	2019-06-20	11:34:58	99	99	Z	PP16P120	35	6	40	106	27	22
VA2001	2019-06-20	11:34:58	99	99	Z	PP16P120	35	7	59	73	24	10
VA2001	2019-06-20	11:34:58	99	99	Z	PP16P120	35	8	16	73	28	9
VA2001	2019-06-20	11:34:58	585	22	Z	NOSTIM	36	1	18	131	31	51
VA2001	2019-06-20	11:34:58	586	22	Z	NOSTIM	36	2	0	67	17	13
VA2001	2019-06-20	11:34:58	587	22	Z	NOSTIM	36	3	0	31	7	5
VA2001	2019-06-20	11:34:58	588	22	Z	NOSTIM	36	4	6	34	7	12
VA2001	2019-06-20	11:34:58	99	99	Z	NOSTIM	36	5	10	41	12	6
VA2001	2019-06-20	11:34:58	99	99	Z	NOSTIM	36	6	0	64	11	10
VA2001	2019-06-20	11:34:58	99	99	Z	NOSTIM	36	7	30	30	1	5
VA2001	2019-06-20	11:34:58	99	99	Z	NOSTIM	36	8	0	41	59	7
VA2001	2019-06-20	11:34:58	585	22	Z	PP4P120	37	1	21	546	16	110
VA2001	2019-06-20	11:34:58	586	22	Z	PP4P120	37	2	0	105	6	28
VA2001	2019-06-20	11:34:58	587	22	Z	PP4P120	37	3	18	94	33	20
VA2001	2019-06-20	11:34:58	588	22	Z	PP4P120	37	4	38	95	30	29
VA2001	2019-06-20	11:34:58	99	99	Z	PP4P120	37	5	0	98	27	17
VA2001	2019-06-20	11:34:58	99	99	Z	PP4P120	37	6	107	142	40	29
VA2001	2019-06-20	11:34:58	99	99	Z	PP4P120	37	7	14	74	14	15
VA2001	2019-06-20	11:34:58	99	99	Z	PP4P120	37	8	0	96	18	20
VA2001	2019-06-20	11:34:58	585	22	Z	NOSTIM	38	1	7	29	47	6
VA2001	2019-06-20	11:34:58	586	22	Z	NOSTIM	38	2	5	71	33	9
VA2001	2019-06-20	11:34:58	587	22	Z	NOSTIM	38	3	0	37	45	6
VA2001	2019-06-20	11:34:58	588	22	Z	NOSTIM	38	4	0	37	38	10
VA2001	2019-06-20	11:34:58	99	99	Z	NOSTIM	38	5	2	40	28	7
VA2001	2019-06-20	11:34:58	99	99	Z	NOSTIM	38	6	6	65	27	11
VA2001	2019-06-20	11:34:58	99	99	Z	NOSTIM	38	7	0	32	2	4
VA2001	2019-06-20	11:34:58	99	99	Z	NOSTIM	38	8	19	32	19	4
VA2001	2019-06-20	11:34:58	585	22	Z	PP8P120	39	1	13	107	33	23
VA2001	2019-06-20	11:34:58	586	22	Z	PP8P120	39	2	0	107	30	32
VA2001	2019-06-20	11:34:58	587	22	Z	PP8P120	39	3	0	93	20	21
VA2001	2019-06-20	11:34:58	588	22	Z	PP8P120	39	4	25	119	33	34
VA2001	2019-06-20	11:34:58	99	99	Z	PP8P120	39	5	14	84	7	13
VA2001	2019-06-20	11:34:58	99	99	Z	PP8P120	39	6	39	129	41	24
VA2001	2019-06-20	11:34:58	99	99	Z	PP8P120	39	7	58	77	24	10
VA2001	2019-06-20	11:34:58	99	99	Z	PP8P120	39	8	0	94	28	11
VA2001	2019-06-20	11:34:58	585	22	Z	NOSTIM	40	1	3	23	43	5
VA2001	2019-06-20	11:34:58	586	22	Z	NOSTIM	40	2	12	58	20	9
VA2001	2019-06-20	11:34:58	587	22	Z	NOSTIM	40	3	0	30	42	4
VA2001	2019-06-20	11:34:58	588	22	Z	NOSTIM	40	4	11	38	41	10
VA2001	2019-06-20	11:34:58	99	99	Z	NOSTIM	40	5	6	37	53	5
VA2001	2019-06-20	11:34:58	99	99	Z	NOSTIM	40	6	3	56	14	10
VA2001	2019-06-20	11:34:58	99	99	Z	NOSTIM	40	7	3	33	13	5
VA2001	2019-06-20	11:34:58	99	99	Z	NOSTIM	40	8	0	43	44	6
VA2001	2019-06-20	11:34:58	585	22	Z	PP4P120	41	1	23	492	17	138
VA2001	2019-06-20	11:34:58	586	22	Z	PP4P120	41	2	0	129	28	28
VA2001	2019-06-20	11:34:58	587	22	Z	PP4P120	41	3	25	146	25	21
VA2001	2019-06-20	11:34:58	588	22	Z	PP4P120	41	4	66	110	15	24
VA2001	2019-06-20	11:34:58	99	99	Z	PP4P120	41	5	17	102	33	18
VA2001	2019-06-20	11:34:58	99	99	Z	PP4P120	41	6	12	114	18	25
VA2001	2019-06-20	11:34:58	99	99	Z	PP4P120	41	7	67	67	1	11
VA2001	2019-06-20	11:34:58	99	99	Z	PP4P120	41	8	7	86	12	14
VA2001	2019-06-20	11:34:58	585	22	Z	NOSTIM	42	1	6	31	19	7
VA2001	2019-06-20	11:34:58	586	22	Z	NOSTIM	42	2	15	59	42	13
VA2001	2019-06-20	11:34:58	587	22	Z	NOSTIM	42	3	0	36	48	4
VA2001	2019-06-20	11:34:58	588	22	Z	NOSTIM	42	4	5	53	65	12
VA2001	2019-06-20	11:34:58	99	99	Z	NOSTIM	42	5	4	39	31	7
VA2001	2019-06-20	11:34:58	99	99	Z	NOSTIM	42	6	0	68	48	10
VA2001	2019-06-20	11:34:58	99	99	Z	NOSTIM	42	7	15	27	23	3
VA2001	2019-06-20	11:34:58	99	99	Z	NOSTIM	42	8	0	25	19	4
VA2001	2019-06-20	11:34:58	585	22	Z	PP16P120	43	1	13	128	18	27
VA2001	2019-06-20	11:34:58	586	22	Z	PP16P120	43	2	0	110	24	26
VA2001	2019-06-20	11:34:58	587	22	Z	PP16P120	43	3	16	88	35	12
VA2001	2019-06-20	11:34:58	588	22	Z	PP16P120	43	4	12	149	41	35
VA2001	2019-06-20	11:34:58	99	99	Z	PP16P120	43	5	0	108	22	16
VA2001	2019-06-20	11:34:58	99	99	Z	PP16P120	43	6	20	119	35	24
VA2001	2019-06-20	11:34:58	99	99	Z	PP16P120	43	7	9	82	16	15
VA2001	2019-06-20	11:34:58	99	99	Z	PP16P120	43	8	0	97	4	14
VA2001	2019-06-20	11:34:58	585	22	Z	NOSTIM	44	1	2	29	2	7
VA2001	2019-06-20	11:34:58	586	22	Z	NOSTIM	44	2	6	48	25	8
VA2001	2019-06-20	11:34:58	587	22	Z	NOSTIM	44	3	2	57	31	9
VA2001	2019-06-20	11:34:58	588	22	Z	NOSTIM	44	4	0	28	30	8
VA2001	2019-06-20	11:34:58	99	99	Z	NOSTIM	44	5	0	32	29	6
VA2001	2019-06-20	11:34:58	99	99	Z	NOSTIM	44	6	2	41	59	9
VA2001	2019-06-20	11:34:58	99	99	Z	NOSTIM	44	7	9	39	3	6
VA2001	2019-06-20	11:34:58	99	99	Z	NOSTIM	44	8	9	54	2	7
VA2001	2019-06-20	11:34:58	585	22	Z	P120	45	1	11	528	16	133
VA2001	2019-06-20	11:34:58	586	22	Z	P120	45	2	5	367	15	108
VA2001	2019-06-20	11:34:58	587	22	Z	P120	45	3	0	77	7	18
VA2001	2019-06-20	11:34:58	588	22	Z	P120	45	4	0	177	27	48
VA2001	2019-06-20	11:34:58	99	99	Z	P120	45	5	66	86	38	15
VA2001	2019-06-20	11:34:58	99	99	Z	P120	45	6	0	119	14	24
VA2001	2019-06-20	11:34:58	99	99	Z	P120	45	7	0	71	25	12
VA2001	2019-06-20	11:34:58	99	99	Z	P120	45	8	42	98	29	14
VA2001	2019-06-20	11:34:58	585	22	Z	NOSTIM	46	1	6	39	4	6
VA2001	2019-06-20	11:34:58	586	22	Z	NOSTIM	46	2	12	69	27	16
VA2001	2019-06-20	11:34:58	587	22	Z	NOSTIM	46	3	0	26	54	4
VA2001	2019-06-20	11:34:58	588	22	Z	NOSTIM	46	4	8	41	23	11
VA2001	2019-06-20	11:34:58	99	99	Z	NOSTIM	46	5	4	38	53	6
VA2001	2019-06-20	11:34:58	99	99	Z	NOSTIM	46	6	0	59	52	8
VA2001	2019-06-20	11:34:58	99	99	Z	NOSTIM	46	7	11	30	10	6
VA2001	2019-06-20	11:34:58	99	99	Z	NOSTIM	46	8	11	34	37	7
VA2001	2019-06-20	11:34:58	585	22	Z	PP8P120	47	1	13	156	28	52
VA2001	2019-06-20	11:34:58	586	22	Z	PP8P120	47	2	0	133	32	26
VA2001	2019-06-20	11:34:58	587	22	Z	PP8P120	47	3	31	113	36	14
VA2001	2019-06-20	11:34:58	588	22	Z	PP8P120	47	4	11	94	40	22
VA2001	2019-06-20	11:34:58	99	99	Z	PP8P120	47	5	10	96	9	17
VA2001	2019-06-20	11:34:58	99	99	Z	PP8P120	47	6	87	117	41	25
VA2001	2019-06-20	11:34:58	99	99	Z	PP8P120	47	7	33	69	3	13
VA2001	2019-06-20	11:34:58	99	99	Z	PP8P120	47	8	0	88	16	14
VA2001	2019-06-20	11:34:58	585	22	Z	NOSTIM	48	1	8	40	4	5
VA2001	2019-06-20	11:34:58	586	22	Z	NOSTIM	48	2	6	69	36	9
VA2001	2019-06-20	11:34:58	587	22	Z	NOSTIM	48	3	0	29	38	3
VA2001	2019-06-20	11:34:58	588	22	Z	NOSTIM	48	4	0	27	41	9
VA2001	2019-06-20	11:34:58	99	99	Z	NOSTIM	48	5	6	34	31	6
VA2001	2019-06-20	11:34:58	99	99	Z	NOSTIM	48	6	7	53	30	9
VA2001	2019-06-20	11:34:58	99	99	Z	NOSTIM	48	7	23	30	14	5
VA2001	2019-06-20	11:34:58	99	99	Z	NOSTIM	48	8	9	30	43	4
VA2001	2019-06-20	11:34:58	585	22	Z	PP16P120	49	1	0	102	32	25
VA2001	2019-06-20	11:34:58	586	22	Z	PP16P120	49	2	72	141	22	33
VA2001	2019-06-20	11:34:58	587	22	Z	PP16P120	49	3	0	81	10	14
VA2001	2019-06-20	11:34:58	588	22	Z	PP16P120	49	4	0	96	37	28
VA2001	2019-06-20	11:34:58	99	99	Z	PP16P120	49	5	0	99	20	15
VA2001	2019-06-20	11:34:58	99	99	Z	PP16P120	49	6	16	112	40	23
VA2001	2019-06-20	11:34:58	99	99	Z	PP16P120	49	7	5	72	7	10
VA2001	2019-06-20	11:34:58	99	99	Z	PP16P120	49	8	0	116	11	13
VA2001	2019-06-20	11:34:58	585	22	Z	NOSTIM	50	1	10	29	38	6
VA2001	2019-06-20	11:34:58	586	22	Z	NOSTIM	50	2	42	55	49	11
VA2001	2019-06-20	11:34:58	587	22	Z	NOSTIM	50	3	25	26	20	4
VA2001	2019-06-20	11:34:58	588	22	Z	NOSTIM	50	4	26	39	35	11
VA2001	2019-06-20	11:34:58	99	99	Z	NOSTIM	50	5	0	37	63	5
VA2001	2019-06-20	11:34:58	99	99	Z	NOSTIM	50	6	23	51	62	9
VA2001	2019-06-20	11:34:58	99	99	Z	NOSTIM	50	7	1	35	61	5
VA2001	2019-06-20	11:34:58	99	99	Z	NOSTIM	50	8	3	39	9	5
VA2001	2019-06-20	11:34:58	585	22	Z	P120	51	1	9	622	15	188
VA2001	2019-06-20	11:34:58	586	22	Z	P120	51	2	37	318	15	79
VA2001	2019-06-20	11:34:58	587	22	Z	P120	51	3	0	115	40	25
VA2001	2019-06-20	11:34:58	588	22	Z	P120	51	4	0	556	16	136
VA2001	2019-06-20	11:34:58	99	99	Z	P120	51	5	86	109	27	15
VA2001	2019-06-20	11:34:58	99	99	Z	P120	51	6	6	134	5	24
VA2001	2019-06-20	11:34:58	99	99	Z	P120	51	7	0	68	16	14
VA2001	2019-06-20	11:34:58	99	99	Z	P120	51	8	12	83	32	18
VA2001	2019-06-20	11:34:58	585	22	Z	NOSTIM	52	1	12	36	26	13
VA2001	2019-06-20	11:34:58	586	22	Z	NOSTIM	52	2	53	69	6	17
VA2001	2019-06-20	11:34:58	587	22	Z	NOSTIM	52	3	3	29	52	3
VA2001	2019-06-20	11:34:58	588	22	Z	NOSTIM	52	4	3	52	8	9
VA2001	2019-06-20	11:34:58	99	99	Z	NOSTIM	52	5	0	31	38	5
VA2001	2019-06-20	11:34:58	99	99	Z	NOSTIM	52	6	1	55	43	8
VA2001	2019-06-20	11:34:58	99	99	Z	NOSTIM	52	7	4	23	32	5
VA2001	2019-06-20	11:34:58	99	99	Z	NOSTIM	52	8	9	37	20	7
VA2001	2019-06-20	11:34:58	585	22	Z	PP4P120	53	1	25	505	17	147
VA2001	2019-06-20	11:34:58	586	22	Z	PP4P120	53	2	53	132	25	38
VA2001	2019-06-20	11:34:58	587	22	Z	PP4P120	53	3	46	190	17	42
VA2001	2019-06-20	11:34:58	588	22	Z	PP4P120	53	4	17	101	21	24
VA2001	2019-06-20	11:34:58	99	99	Z	PP4P120	53	5	0	106	39	15
VA2001	2019-06-20	11:34:58	99	99	Z	PP4P120	53	6	123	124	8	24
VA2001	2019-06-20	11:34:58	99	99	Z	PP4P120	53	7	15	81	5	12
VA2001	2019-06-20	11:34:58	99	99	Z	PP4P120	53	8	0	93	23	13
VA2001	2019-06-20	11:34:58	585	22	Z	NOSTIM	54	1	5	42	6	9
VA2001	2019-06-20	11:34:58	586	22	Z	NOSTIM	54	2	0	52	29	12
VA2001	2019-06-20	11:34:58	587	22	Z	NOSTIM	54	3	0	31	57	5
VA2001	2019-06-20	11:34:58	588	22	Z	NOSTIM	54	4	19	37	34	12
VA2001	2019-06-20	11:34:58	99	99	Z	NOSTIM	54	5	6	40	24	7
VA2001	2019-06-20	11:34:58	99	99	Z	NOSTIM	54	6	3	50	32	9
VA2001	2019-06-20	11:34:58	99	99	Z	NOSTIM	54	7	19	33	16	7
VA2001	2019-06-20	11:34:58	99	99	Z	NOSTIM	54	8	7	25	6	5
VA2001	2019-06-20	11:34:58	585	22	Z	P120	55	1	14	911	17	224
VA2001	2019-06-20	11:34:58	586	22	Z	P120	55	2	7	151	51	46
VA2001	2019-06-20	11:34:58	587	22	Z	P120	55	3	0	116	41	24
VA2001	2019-06-20	11:34:58	588	22	Z	P120	55	4	21	436	17	115
VA2001	2019-06-20	11:34:58	99	99	Z	P120	55	5	10	96	28	13
VA2001	2019-06-20	11:34:58	99	99	Z	P120	55	6	30	118	4	20
VA2001	2019-06-20	11:34:58	99	99	Z	P120	55	7	62	82	22	11
VA2001	2019-06-20	11:34:58	99	99	Z	P120	55	8	22	64	40	10
VA2001	2019-06-20	11:34:58	585	22	Z	NOSTIM	56	1	16	28	59	8
VA2001	2019-06-20	11:34:58	586	22	Z	NOSTIM	56	2	10	79	54	15
VA2001	2019-06-20	11:34:58	587	22	Z	NOSTIM	56	3	14	38	57	5
VA2001	2019-06-20	11:34:58	588	22	Z	NOSTIM	56	4	29	57	56	13
VA2001	2019-06-20	11:34:58	99	99	Z	NOSTIM	56	5	0	36	37	5
VA2001	2019-06-20	11:34:58	99	99	Z	NOSTIM	56	6	0	60	39	9
VA2001	2019-06-20	11:34:58	99	99	Z	NOSTIM	56	7	0	26	20	4
VA2001	2019-06-20	11:34:58	99	99	Z	NOSTIM	56	8	2	45	13	5
VA2001	2019-06-20	11:34:58	585	22	Z	PP8P120	57	1	11	221	17	73
VA2001	2019-06-20	11:34:58	586	22	Z	PP8P120	57	2	9	141	11	34
VA2001	2019-06-20	11:34:58	587	22	Z	PP8P120	57	3	0	71	36	17
VA2001	2019-06-20	11:34:58	588	22	Z	PP8P120	57	4	26	104	14	22
VA2001	2019-06-20	11:34:58	99	99	Z	PP8P120	57	5	0	93	4	14
VA2001	2019-06-20	11:34:58	99	99	Z	PP8P120	57	6	103	118	8	23
VA2001	2019-06-20	11:34:58	99	99	Z	PP8P120	57	7	15	82	19	12
VA2001	2019-06-20	11:34:58	99	99	Z	PP8P120	57	8	19	90	9	17
VA2001	2019-06-20	11:34:58	585	22	Z	NOSTIM	58	1	0	37	51	7
VA2001	2019-06-20	11:34:58	586	22	Z	NOSTIM	58	2	0	67	37	12
VA2001	2019-06-20	11:34:58	587	22	Z	NOSTIM	58	3	4	27	34	5
VA2001	2019-06-20	11:34:58	588	22	Z	NOSTIM	58	4	0	54	33	15
VA2001	2019-06-20	11:34:58	99	99	Z	NOSTIM	58	5	2	45	32	6
VA2001	2019-06-20	11:34:58	99	99	Z	NOSTIM	58	6	0	65	31	12
VA2001	2019-06-20	11:34:58	99	99	Z	NOSTIM	58	7	5	43	15	9
VA2001	2019-06-20	11:34:58	99	99	Z	NOSTIM	58	8	2	57	5	7
VA2001	2019-06-20	11:34:58	585	22	Z	PP16P120	59	1	8	91	27	16
VA2001	2019-06-20	11:34:58	586	22	Z	PP16P120	59	2	23	170	17	37
VA2001	2019-06-20	11:34:58	587	22	Z	PP16P120	59	3	29	105	28	15
VA2001	2019-06-20	11:34:58	588	22	Z	PP16P120	59	4	17	127	18	33
VA2001	2019-06-20	11:34:58	99	99	Z	PP16P120	59	5	58	85	29	16
VA2001	2019-06-20	11:34:58	99	99	Z	PP16P120	59	6	0	113	14	25
VA2001	2019-06-20	11:34:58	99	99	Z	PP16P120	59	7	2	75	37	13
VA2001	2019-06-20	11:34:58	99	99	Z	PP16P120	59	8	74	77	8	15
VA2001	2019-06-20	11:34:58	585	22	Z	NOSTIM	60	1	12	39	39	7
VA2001	2019-06-20	11:34:58	586	22	Z	NOSTIM	60	2	61	67	10	16
VA2001	2019-06-20	11:34:58	587	22	Z	NOSTIM	60	3	7	45	4	4
VA2001	2019-06-20	11:34:58	588	22	Z	NOSTIM	60	4	7	44	12	11
VA2001	2019-06-20	11:34:58	99	99	Z	NOSTIM	60	5	2	29	51	4
VA2001	2019-06-20	11:34:58	99	99	Z	NOSTIM	60	6	15	46	4	7
VA2001	2019-06-20	11:34:58	99	99	Z	NOSTIM	60	7	0	23	40	3
VA2001	2019-06-20	11:34:58	99	99	Z	NOSTIM	60	8	0	37	23	6
VA2001	2019-06-20	11:34:58	585	22	Z	PP4P120	61	1	2	467	16	142
VA2001	2019-06-20	11:34:58	586	22	Z	PP4P120	61	2	12	145	19	31
VA2001	2019-06-20	11:34:58	587	22	Z	PP4P120	61	3	12	84	16	21
VA2001	2019-06-20	11:34:58	588	22	Z	PP4P120	61	4	46	125	27	24
VA2001	2019-06-20	11:34:58	99	99	Z	PP4P120	61	5	12	95	24	15
VA2001	2019-06-20	11:34:58	99	99	Z	PP4P120	61	6	0	118	28	24
VA2001	2019-06-20	11:34:58	99	99	Z	PP4P120	61	7	0	80	18	15
VA2001	2019-06-20	11:34:58	99	99	Z	PP4P120	61	8	56	69	29	15
VA2001	2019-06-20	11:34:58	585	22	Z	NOSTIM	62	1	0	27	24	6
VA2001	2019-06-20	11:34:58	586	22	Z	NOSTIM	62	2	0	69	19	11
VA2001	2019-06-20	11:34:58	587	22	Z	NOSTIM	62	3	6	36	22	5
VA2001	2019-06-20	11:34:58	588	22	Z	NOSTIM	62	4	2	43	21	14
VA2001	2019-06-20	11:34:58	99	99	Z	NOSTIM	62	5	18	37	61	6
VA2001	2019-06-20	11:34:58	99	99	Z	NOSTIM	62	6	19	67	13	10
VA2001	2019-06-20	11:34:58	99	99	Z	NOSTIM	62	7	13	31	3	7
VA2001	2019-06-20	11:34:58	99	99	Z	NOSTIM	62	8	0	29	52	6
VA2001	2019-06-20	11:34:58	585	22	Z	P120	63	1	15	702	16	192
VA2001	2019-06-20	11:34:58	586	22	Z	P120	63	2	0	448	17	110
VA2001	2019-06-20	11:34:58	587	22	Z	P120	63	3	7	80	14	16
VA2001	2019-06-20	11:34:58	588	22	Z	P120	63	4	0	168	34	35
VA2001	2019-06-20	11:34:58	99	99	Z	P120	63	5	73	88	8	14
VA2001	2019-06-20	11:34:58	99	99	Z	P120	63	6	0	115	21	22
VA2001	2019-06-20	11:34:58	99	99	Z	P120	63	7	3	77	25	13
VA2001	2019-06-20	11:34:58	99	99	Z	P120	63	8	54	97	29	14
VA2001	2019-06-20	11:34:58	585	22	Z	NOSTIM	64	1	10	34	44	8
VA2001	2019-06-20	11:34:58	586	22	Z	NOSTIM	64	2	0	58	58	12
VA2001	2019-06-20	11:34:58	587	22	Z	NOSTIM	64	3	14	45	64	6
VA2001	2019-06-20	11:34:58	588	22	Z	NOSTIM	64	4	26	46	63	10
VA2001	2019-06-20	11:34:58	99	99	Z	NOSTIM	64	5	0	41	6	6
VA2001	2019-06-20	11:34:58	99	99	Z	NOSTIM	64	6	0	56	55	9
VA2001	2019-06-20	11:34:58	99	99	Z	NOSTIM	64	7	0	26	22	4
VA2001	2019-06-20	11:34:58	99	99	Z	NOSTIM	64	8	6	31	22	4
VA2001	2019-06-20	11:34:58	585	22	Z	PP4P120	65	1	0	176	28	57
VA2001	2019-06-20	11:34:58	586	22	Z	PP4P120	65	2	0	137	18	33
VA2001	2019-06-20	11:34:58	587	22	Z	PP4P120	65	3	77	83	22	15
VA2001	2019-06-20	11:34:58	588	22	Z	PP4P120	65	4	24	104	21	26
VA2001	2019-06-20	11:34:58	99	99	Z	PP4P120	65	5	0	81	9	16
VA2001	2019-06-20	11:34:58	99	99	Z	PP4P120	65	6	73	123	36	23
VA2001	2019-06-20	11:34:58	99	99	Z	PP4P120	65	7	19	88	3	15
VA2001	2019-06-20	11:34:58	99	99	Z	PP4P120	65	8	12	78	7	13
VA2001	2019-06-20	11:34:58	585	22	Z	NOSTIM	66	1	4	21	39	6
VA2001	2019-06-20	11:34:58	586	22	Z	NOSTIM	66	2	0	74	29	17
VA2001	2019-06-20	11:34:58	587	22	Z	NOSTIM	66	3	22	34	32	4
VA2001	2019-06-20	11:34:58	588	22	Z	NOSTIM	66	4	15	31	25	10
VA2001	2019-06-20	11:34:58	99	99	Z	NOSTIM	66	5	3	38	6	6
VA2001	2019-06-20	11:34:58	99	99	Z	NOSTIM	66	6	2	65	5	10
VA2001	2019-06-20	11:34:58	99	99	Z	NOSTIM	66	7	0	24	50	3
VA2001	2019-06-20	11:34:58	99	99	Z	NOSTIM	66	8	0	27	43	4
VA2001	2019-06-20	11:34:58	585	22	Z	PP16P120	67	1	19	97	35	24
VA2001	2019-06-20	11:34:58	586	22	Z	PP16P120	67	2	59	106	11	22
VA2001	2019-06-20	11:34:58	587	22	Z	PP16P120	67	3	30	94	8	15
VA2001	2019-06-20	11:34:58	588	22	Z	PP16P120	67	4	31	125	26	41
VA2001	2019-06-20	11:34:58	99	99	Z	PP16P120	67	5	0	91	16	15
VA2001	2019-06-20	11:34:58	99	99	Z	PP16P120	67	6	97	128	41	26
VA2001	2019-06-20	11:34:58	99	99	Z	PP16P120	67	7	9	73	24	15
VA2001	2019-06-20	11:34:58	99	99	Z	PP16P120	67	8	0	76	30	14
VA2001	2019-06-20	11:34:58	585	22	Z	NOSTIM	68	1	8	26	38	7
VA2001	2019-06-20	11:34:58	586	22	Z	NOSTIM	68	2	0	65	40	12
VA2001	2019-06-20	11:34:58	587	22	Z	NOSTIM	68	3	16	31	5	4
VA2001	2019-06-20	11:34:58	588	22	Z	NOSTIM	68	4	37	51	4	15
VA2001	2019-06-20	11:34:58	99	99	Z	NOSTIM	68	5	5	35	60	6
VA2001	2019-06-20	11:34:58	99	99	Z	NOSTIM	68	6	0	58	62	9
VA2001	2019-06-20	11:34:58	99	99	Z	NOSTIM	68	7	0	39	52	7
VA2001	2019-06-20	11:34:58	99	99	Z	NOSTIM	68	8	0	38	51	5
VA2001	2019-06-20	11:34:58	585	22	Z	PP8P120	69	1	11	86	37	25
VA2001	2019-06-20	11:34:58	586	22	Z	PP8P120	69	2	30	136	15	35
VA2001	2019-06-20	11:34:58	587	22	Z	PP8P120	69	3	16	92	26	13
VA2001	2019-06-20	11:34:58	588	22	Z	PP8P120	69	4	0	108	30	25
VA2001	2019-06-20	11:34:58	99	99	Z	PP8P120	69	5	64	89	27	15
VA2001	2019-06-20	11:34:58	99	99	Z	PP8P120	69	6	0	130	19	22
VA2001	2019-06-20	11:34:58	99	99	Z	PP8P120	69	7	5	71	9	13
VA2001	2019-06-20	11:34:58	99	99	Z	PP8P120	69	8	35	81	39	13
VA2001	2019-06-20	11:34:58	585	22	Z	NOSTIM	70	1	3	36	22	8
VA2001	2019-06-20	11:34:58	586	22	Z	NOSTIM	70	2	9	49	55	12
VA2001	2019-06-20	11:34:58	587	22	Z	NOSTIM	70	3	2	38	52	5
VA2001	2019-06-20	11:34:58	588	22	Z	NOSTIM	70	4	17	37	32	12
VA2001	2019-06-20	11:34:58	99	99	Z	NOSTIM	70	5	10	31	50	6
VA2001	2019-06-20	11:34:58	99	99	Z	NOSTIM	70	6	12	48	52	9
VA2001	2019-06-20	11:34:58	99	99	Z	NOSTIM	70	7	24	38	4	7
VA2001	2019-06-20	11:34:58	99	99	Z	NOSTIM	70	8	0	45	22	8
VA2001	2019-06-20	11:34:58	585	22	Z	PP4P120	71	1	9	330	16	81
VA2001	2019-06-20	11:34:58	586	22	Z	PP4P120	71	2	67	130	15	26
VA2001	2019-06-20	11:34:58	587	22	Z	PP4P120	71	3	0	90	12	22
VA2001	2019-06-20	11:34:58	588	22	Z	PP4P120	71	4	0	96	16	24
VA2001	2019-06-20	11:34:58	99	99	Z	PP4P120	71	5	27	89	20	14
VA2001	2019-06-20	11:34:58	99	99	Z	PP4P120	71	6	4	134	24	26
VA2001	2019-06-20	11:34:58	99	99	Z	PP4P120	71	7	10	73	14	11
VA2001	2019-06-20	11:34:58	99	99	Z	PP4P120	71	8	0	85	39	13
VA2001	2019-06-20	11:34:58	585	22	Z	NOSTIM	72	1	9	34	41	7
VA2001	2019-06-20	11:34:58	586	22	Z	NOSTIM	72	2	0	59	34	12
VA2001	2019-06-20	11:34:58	587	22	Z	NOSTIM	72	3	9	29	33	3
VA2001	2019-06-20	11:34:58	588	22	Z	NOSTIM	72	4	30	38	23	10
VA2001	2019-06-20	11:34:58	99	99	Z	NOSTIM	72	5	0	40	16	6
VA2001	2019-06-20	11:34:58	99	99	Z	NOSTIM	72	6	0	46	15	9
VA2001	2019-06-20	11:34:58	99	99	Z	NOSTIM	72	7	0	29	14	4
VA2001	2019-06-20	11:34:58	99	99	Z	NOSTIM	72	8	7	38	50	5
VA2001	2019-06-20	11:34:58	585	22	Z	P120	73	1	4	140	19	49
VA2001	2019-06-20	11:34:58	586	22	Z	P120	73	2	0	467	16	118
VA2001	2019-06-20	11:34:58	587	22	Z	P120	73	3	0	212	16	47
VA2001	2019-06-20	11:34:58	588	22	Z	P120	73	4	31	304	17	89
VA2001	2019-06-20	11:34:58	99	99	Z	P120	73	5	0	76	7	16
VA2001	2019-06-20	11:34:58	99	99	Z	P120	73	6	53	125	41	24
VA2001	2019-06-20	11:34:58	99	99	Z	P120	73	7	54	75	17	12
VA2001	2019-06-20	11:34:58	99	99	Z	P120	73	8	1	90	28	13
VA2001	2019-06-20	11:34:58	585	22	Z	NOSTIM	74	1	30	32	14	9
VA2001	2019-06-20	11:34:58	586	22	Z	NOSTIM	74	2	28	67	64	9
VA2001	2019-06-20	11:34:58	587	22	Z	NOSTIM	74	3	0	16	45	2
VA2001	2019-06-20	11:34:58	588	22	Z	NOSTIM	74	4	12	41	63	14
VA2001	2019-06-20	11:34:58	99	99	Z	NOSTIM	74	5	0	36	59	6
VA2001	2019-06-20	11:34:58	99	99	Z	NOSTIM	74	6	5	65	58	10
VA2001	2019-06-20	11:34:58	99	99	Z	NOSTIM	74	7	3	36	57	6
VA2001	2019-06-20	11:34:58	99	99	Z	NOSTIM	74	8	0	48	23	6
VA2001	2019-06-20	11:34:58	585	22	Z	PP16P120	75	1	25	98	21	22
VA2001	2019-06-20	11:34:58	586	22	Z	PP16P120	75	2	53	127	39	29
VA2001	2019-06-20	11:34:58	587	22	Z	PP16P120	75	3	41	85	36	13
VA2001	2019-06-20	11:34:58	588	22	Z	PP16P120	75	4	43	89	14	20
VA2001	2019-06-20	11:34:58	99	99	Z	PP16P120	75	5	0	87	18	16
VA2001	2019-06-20	11:34:58	99	99	Z	PP16P120	75	6	109	133	15	24
VA2001	2019-06-20	11:34:58	99	99	Z	PP16P120	75	7	7	84	19	13
VA2001	2019-06-20	11:34:58	99	99	Z	PP16P120	75	8	16	89	23	15
VA2001	2019-06-20	11:34:58	585	22	Z	NOSTIM	76	1	0	25	62	6
VA2001	2019-06-20	11:34:58	586	22	Z	NOSTIM	76	2	6	68	52	13
VA2001	2019-06-20	11:34:58	587	22	Z	NOSTIM	76	3	0	40	64	4
VA2001	2019-06-20	11:34:58	588	22	Z	NOSTIM	76	4	20	59	48	20
VA2001	2019-06-20	11:34:58	99	99	Z	NOSTIM	76	5	15	47	56	6
VA2001	2019-06-20	11:34:58	99	99	Z	NOSTIM	76	6	0	64	64	10
VA2001	2019-06-20	11:34:58	99	99	Z	NOSTIM	76	7	0	40	21	5
VA2001	2019-06-20	11:34:58	99	99	Z	NOSTIM	76	8	0	34	20	4
VA2001	2019-06-20	11:34:58	585	22	Z	PP8P120	77	1	45	300	34	109
VA2001	2019-06-20	11:34:58	586	22	Z	PP8P120	77	2	21	129	19	30
VA2001	2019-06-20	11:34:58	587	22	Z	PP8P120	77	3	4	73	37	17
VA2001	2019-06-20	11:34:58	588	22	Z	PP8P120	77	4	13	95	41	24
VA2001	2019-06-20	11:34:58	99	99	Z	PP8P120	77	5	20	92	24	14
VA2001	2019-06-20	11:34:58	99	99	Z	PP8P120	77	6	0	129	14	23
VA2001	2019-06-20	11:34:58	99	99	Z	PP8P120	77	7	0	74	4	13
VA2001	2019-06-20	11:34:58	99	99	Z	PP8P120	77	8	85	93	8	15
VA2001	2019-06-20	11:34:58	585	22	Z	NOSTIM	78	1	0	36	13	9
VA2001	2019-06-20	11:34:58	586	22	Z	NOSTIM	78	2	10	72	33	15
VA2001	2019-06-20	11:34:58	587	22	Z	NOSTIM	78	3	15	28	39	5
VA2001	2019-06-20	11:34:58	588	22	Z	NOSTIM	78	4	37	52	47	13
VA2001	2019-06-20	11:34:58	99	99	Z	NOSTIM	78	5	3	36	55	5
VA2001	2019-06-20	11:34:58	99	99	Z	NOSTIM	78	6	0	57	30	10
VA2001	2019-06-20	11:34:58	99	99	Z	NOSTIM	78	7	0	24	26	3
VA2001	2019-06-20	11:34:58	99	99	Z	NOSTIM	78	8	2	34	19	5
VA2001	2019-06-20	11:34:58	585	22	Z	PP16P120	79	1	23	85	37	26
VA2001	2019-06-20	11:34:58	586	22	Z	PP16P120	79	2	60	122	18	28
VA2001	2019-06-20	11:34:58	587	22	Z	PP16P120	79	3	43	105	24	19
VA2001	2019-06-20	11:34:58	588	22	Z	PP16P120	79	4	18	130	28	25
VA2001	2019-06-20	11:34:58	99	99	Z	PP16P120	79	5	0	96	39	14
VA2001	2019-06-20	11:34:58	99	99	Z	PP16P120	79	6	112	112	1	23
VA2001	2019-06-20	11:34:58	99	99	Z	PP16P120	79	7	11	72	5	12
VA2001	2019-06-20	11:34:58	99	99	Z	PP16P120	79	8	8	81	9	15
VA2001	2019-06-20	11:34:58	585	22	Z	NOSTIM	80	1	10	30	41	6
VA2001	2019-06-20	11:34:58	586	22	Z	NOSTIM	80	2	15	66	55	12
VA2001	2019-06-20	11:34:58	587	22	Z	NOSTIM	80	3	0	32	61	6
VA2001	2019-06-20	11:34:58	588	22	Z	NOSTIM	80	4	15	44	13	12
VA2001	2019-06-20	11:34:58	99	99	Z	NOSTIM	80	5	4	37	59	6
VA2001	2019-06-20	11:34:58	99	99	Z	NOSTIM	80	6	3	50	52	9
VA2001	2019-06-20	11:34:58	99	99	Z	NOSTIM	80	7	18	36	4	7
VA2001	2019-06-20	11:34:58	99	99	Z	NOSTIM	80	8	17	45	22	6
VA2001	2019-06-20	11:34:58	585	22	Z	P120	81	1	18	704	16	206
VA2001	2019-06-20	11:34:58	586	22	Z	P120	81	2	11	123	33	32
VA2001	2019-06-20	11:34:58	587	22	Z	P120	81	3	0	145	16	43
VA2001	2019-06-20	11:34:58	588	22	Z	P120	81	4	34	269	15	95
VA2001	2019-06-20	11:34:58	99	99	Z	P120	81	5	7	86	26	15
VA2001	2019-06-20	11:34:58	99	99	Z	P120	81	6	0	120	23	24
VA2001	2019-06-20	11:34:58	99	99	Z	P120	81	7	0	76	27	11
VA2001	2019-06-20	11:34:58	99	99	Z	P120	81	8	0	107	31	14
VA2001	2019-06-20	11:34:58	585	22	Z	NOSTIM	82	1	19	36	54	12
VA2001	2019-06-20	11:34:58	586	22	Z	NOSTIM	82	2	0	52	11	13
VA2001	2019-06-20	11:34:58	587	22	Z	NOSTIM	82	3	33	68	52	22
VA2001	2019-06-20	11:34:58	588	22	Z	NOSTIM	82	4	12	37	13	11
VA2001	2019-06-20	11:34:58	99	99	Z	NOSTIM	82	5	1	27	6	5
VA2001	2019-06-20	11:34:58	99	99	Z	NOSTIM	82	6	19	48	5	9
VA2001	2019-06-20	11:34:58	99	99	Z	NOSTIM	82	7	4	35	4	6
VA2001	2019-06-20	11:34:58	99	99	Z	NOSTIM	82	8	3	27	3	6
VA2001	2019-06-20	11:34:58	585	22	Z	PP8P120	83	1	9	323	21	100
VA2001	2019-06-20	11:34:58	586	22	Z	PP8P120	83	2	50	104	36	20
VA2001	2019-06-20	11:34:58	587	22	Z	PP8P120	83	3	26	218	33	65
VA2001	2019-06-20	11:34:58	588	22	Z	PP8P120	83	4	8	111	37	26
VA2001	2019-06-20	11:34:58	99	99	Z	PP8P120	83	5	7	93	20	16
VA2001	2019-06-20	11:34:58	99	99	Z	PP8P120	83	6	20	114	33	25
VA2001	2019-06-20	11:34:58	99	99	Z	PP8P120	83	7	17	64	23	12
VA2001	2019-06-20	11:34:58	99	99	Z	PP8P120	83	8	0	74	27	13
VA2001	2019-06-20	11:34:58	585	22	Z	NOSTIM	84	1	13	44	57	13
VA2001	2019-06-20	11:34:58	586	22	Z	NOSTIM	84	2	8	57	9	12
VA2001	2019-06-20	11:34:58	587	22	Z	NOSTIM	84	3	2	38	12	3
VA2001	2019-06-20	11:34:58	588	22	Z	NOSTIM	84	4	21	50	52	10
VA2001	2019-06-20	11:34:58	99	99	Z	NOSTIM	84	5	14	30	46	7
VA2001	2019-06-20	11:34:58	99	99	Z	NOSTIM	84	6	0	70	3	10
VA2001	2019-06-20	11:34:58	99	99	Z	NOSTIM	84	7	0	60	28	12
VA2001	2019-06-20	11:34:58	99	99	Z	NOSTIM	84	8	0	28	20	6
VA2001	2019-06-20	11:34:58	585	22	Z	PP16P120	85	1	25	74	5	22
VA2001	2019-06-20	11:34:58	586	22	Z	PP16P120	85	2	12	93	5	23
VA2001	2019-06-20	11:34:58	587	22	Z	PP16P120	85	3	0	75	30	18
VA2001	2019-06-20	11:34:58	588	22	Z	PP16P120	85	4	50	124	20	29
VA2001	2019-06-20	11:34:58	99	99	Z	PP16P120	85	5	30	97	38	15
VA2001	2019-06-20	11:34:58	99	99	Z	PP16P120	85	6	24	116	35	23
VA2001	2019-06-20	11:34:58	99	99	Z	PP16P120	85	7	0	87	11	14
VA2001	2019-06-20	11:34:58	99	99	Z	PP16P120	85	8	27	76	36	16
VA2001	2019-06-20	11:34:58	585	22	Z	NOSTIM	86	1	0	21	60	5
VA2001	2019-06-20	11:34:58	586	22	Z	NOSTIM	86	2	0	66	31	10
VA2001	2019-06-20	11:34:58	587	22	Z	NOSTIM	86	3	0	37	34	3
VA2001	2019-06-20	11:34:58	588	22	Z	NOSTIM	86	4	7	43	33	10
VA2001	2019-06-20	11:34:58	99	99	Z	NOSTIM	86	5	20	37	17	6
VA2001	2019-06-20	11:34:58	99	99	Z	NOSTIM	86	6	28	66	16	11
VA2001	2019-06-20	11:34:58	99	99	Z	NOSTIM	86	7	2	31	15	4
VA2001	2019-06-20	11:34:58	99	99	Z	NOSTIM	86	8	0	30	42	4
VA2001	2019-06-20	11:34:58	585	22	Z	PP4P120	87	1	55	406	34	169
VA2001	2019-06-20	11:34:58	586	22	Z	PP4P120	87	2	8	124	17	27
VA2001	2019-06-20	11:34:58	587	22	Z	PP4P120	87	3	9	76	16	18
VA2001	2019-06-20	11:34:58	588	22	Z	PP4P120	87	4	29	113	20	26
VA2001	2019-06-20	11:34:58	99	99	Z	PP4P120	87	5	14	91	36	16
VA2001	2019-06-20	11:34:58	99	99	Z	PP4P120	87	6	0	124	40	25
VA2001	2019-06-20	11:34:58	99	99	Z	PP4P120	87	7	0	74	11	12
VA2001	2019-06-20	11:34:58	99	99	Z	PP4P120	87	8	48	90	22	13
VA2001	2019-06-20	11:34:58	585	22	Z	NOSTIM	88	1	11	25	17	8
VA2001	2019-06-20	11:34:58	586	22	Z	NOSTIM	88	2	25	79	50	17
VA2001	2019-06-20	11:34:58	587	22	Z	NOSTIM	88	3	0	49	56	6
VA2001	2019-06-20	11:34:58	588	22	Z	NOSTIM	88	4	0	61	64	14
VA2001	2019-06-20	11:34:58	99	99	Z	NOSTIM	88	5	0	28	48	5
VA2001	2019-06-20	11:34:58	99	99	Z	NOSTIM	88	6	7	70	47	10
VA2001	2019-06-20	11:34:58	99	99	Z	NOSTIM	88	7	23	30	18	6
VA2001	2019-06-20	11:34:58	99	99	Z	NOSTIM	88	8	12	39	17	5
VA2001	2019-06-20	11:34:58	585	22	Z	P120	89	1	13	762	17	225
VA2001	2019-06-20	11:34:58	586	22	Z	P120	89	2	17	163	28	33
VA2001	2019-06-20	11:34:58	587	22	Z	P120	89	3	17	114	39	18
VA2001	2019-06-20	11:34:58	588	22	Z	P120	89	4	61	404	17	119
VA2001	2019-06-20	11:34:58	99	99	Z	P120	89	5	4	77	14	15
VA2001	2019-06-20	11:34:58	99	99	Z	P120	89	6	0	113	11	23
VA2001	2019-06-20	11:34:58	99	99	Z	P120	89	7	67	73	15	13
VA2001	2019-06-20	11:34:58	99	99	Z	P120	89	8	12	89	33	15
VA2001	2019-06-20	11:34:58	585	22	Z	NOSTIM	90	1	16	41	21	8
VA2001	2019-06-20	11:34:58	586	22	Z	NOSTIM	90	2	52	69	10	15
VA2001	2019-06-20	11:34:58	587	22	Z	NOSTIM	90	3	0	44	13	5
VA2001	2019-06-20	11:34:58	588	22	Z	NOSTIM	90	4	15	48	12	12
VA2001	2019-06-20	11:34:58	99	99	Z	NOSTIM	90	5	2	31	48	5
VA2001	2019-06-20	11:34:58	99	99	Z	NOSTIM	90	6	32	64	47	10
VA2001	2019-06-20	11:34:58	99	99	Z	NOSTIM	90	7	1	43	31	6
VA2001	2019-06-20	11:34:58	99	99	Z	NOSTIM	90	8	0	39	21	7
VA2001	2019-06-20	11:34:58	585	22	Z	PP8P120	91	1	25	305	16	96
VA2001	2019-06-20	11:34:58	586	22	Z	PP8P120	91	2	0	120	13	20
VA2001	2019-06-20	11:34:58	587	22	Z	PP8P120	91	3	3	87	40	27
VA2001	2019-06-20	11:34:58	588	22	Z	PP8P120	91	4	0	111	37	26
VA2001	2019-06-20	11:34:58	99	99	Z	PP8P120	91	5	0	90	34	15
VA2001	2019-06-20	11:34:58	99	99	Z	PP8P120	91	6	54	117	10	25
VA2001	2019-06-20	11:34:58	99	99	Z	PP8P120	91	7	4	80	21	11
VA2001	2019-06-20	11:34:58	99	99	Z	PP8P120	91	8	0	104	18	15
VA2001	2019-06-20	11:34:58	585	22	Z	NOSTIM	92	1	15	33	7	9
VA2001	2019-06-20	11:34:58	586	22	Z	NOSTIM	92	2	22	78	19	18
VA2001	2019-06-20	11:34:58	587	22	Z	NOSTIM	92	3	0	29	3	2
VA2001	2019-06-20	11:34:58	588	22	Z	NOSTIM	92	4	4	44	2	8
VA2001	2019-06-20	11:34:58	99	99	Z	NOSTIM	92	5	24	31	47	5
VA2001	2019-06-20	11:34:58	99	99	Z	NOSTIM	92	6	2	56	46	8
VA2001	2019-06-20	11:34:58	99	99	Z	NOSTIM	92	7	0	30	36	5
VA2001	2019-06-20	11:34:58	99	99	Z	NOSTIM	92	8	0	40	13	6
VA2001	2019-06-20	11:34:58	585	22	Z	PP4P120	93	1	6	576	16	158
VA2001	2019-06-20	11:34:58	586	22	Z	PP4P120	93	2	43	131	32	27
VA2001	2019-06-20	11:34:58	587	22	Z	PP4P120	93	3	17	92	29	29
VA2001	2019-06-20	11:34:58	588	22	Z	PP4P120	93	4	23	98	35	21
VA2001	2019-06-20	11:34:58	99	99	Z	PP4P120	93	5	34	90	4	16
VA2001	2019-06-20	11:34:58	99	99	Z	PP4P120	93	6	43	140	36	23
VA2001	2019-06-20	11:34:58	99	99	Z	PP4P120	93	7	1	87	26	13
VA2001	2019-06-20	11:34:58	99	99	Z	PP4P120	93	8	18	80	37	15
VA2001	2019-06-20	11:34:58	585	22	Z	NOSTIM	94	1	20	31	39	7
VA2001	2019-06-20	11:34:58	586	22	Z	NOSTIM	94	2	11	64	62	12
VA2001	2019-06-20	11:34:58	587	22	Z	NOSTIM	94	3	0	25	31	3
VA2001	2019-06-20	11:34:58	588	22	Z	NOSTIM	94	4	0	44	58	11
VA2001	2019-06-20	11:34:58	99	99	Z	NOSTIM	94	5	6	46	57	7
VA2001	2019-06-20	11:34:58	99	99	Z	NOSTIM	94	6	6	56	50	10
VA2001	2019-06-20	11:34:58	99	99	Z	NOSTIM	94	7	10	25	2	4
VA2001	2019-06-20	11:34:58	99	99	Z	NOSTIM	94	8	11	29	16	4
VA2001	2019-06-20	11:34:58	585	22	Z	P120	95	1	7	779	16	229
VA2001	2019-06-20	11:34:58	586	22	Z	P120	95	2	0	183	18	39
VA2001	2019-06-20	11:34:58	587	22	Z	P120	95	3	30	138	15	23
VA2001	2019-06-20	11:34:58	588	22	Z	P120	95	4	14	222	14	74
VA2001	2019-06-20	11:34:58	99	99	Z	P120	95	5	0	92	35	16
VA2001	2019-06-20	11:34:58	99	99	Z	P120	95	6	96	135	8	25
VA2001	2019-06-20	11:34:58	99	99	Z	P120	95	7	9	81	31	14
VA2001	2019-06-20	11:34:58	99	99	Z	P120	95	8	0	83	28	12
VA2001	2019-06-20	11:34:58	585	22	Z	NOSTIM	96	1	6	46	39	11
VA2001	2019-06-20	11:34:58	586	22	Z	NOSTIM	96	2	0	60	9	9
VA2001	2019-06-20	11:34:58	587	22	Z	NOSTIM	96	3	0	29	12	4
VA2001	2019-06-20	11:34:58	588	22	Z	NOSTIM	96	4	0	35	30	10
VA2001	2019-06-20	11:34:58	99	99	Z	NOSTIM	96	5	0	46	23	7
VA2001	2019-06-20	11:34:58	99	99	Z	NOSTIM	96	6	0	73	65	11
VA2001	2019-06-20	11:34:58	99	99	Z	NOSTIM	96	7	12	35	49	5
VA2001	2019-06-20	11:34:58	99	99	Z	NOSTIM	96	8	9	42	39	5
VA2001	2019-06-20	11:34:58	585	22	Z	P120	97	1	66	312	16	98
VA2001	2019-06-20	11:34:58	586	22	Z	P120	97	2	16	168	31	50
VA2001	2019-06-20	11:34:58	587	22	Z	P120	97	3	0	261	16	51
VA2001	2019-06-20	11:34:58	588	22	Z	P120	97	4	76	361	16	107
VA2001	2019-06-20	11:34:58	99	99	Z	P120	97	5	25	95	36	14
VA2001	2019-06-20	11:34:58	99	99	Z	P120	97	6	0	120	21	24
VA2001	2019-06-20	11:34:58	99	99	Z	P120	97	7	19	83	37	14
VA2001	2019-06-20	11:34:58	99	99	Z	P120	97	8	0	95	41	14
VA2001	2019-06-20	11:34:58	585	22	Z	NOSTIM	98	1	12	63	11	18
VA2001	2019-06-20	11:34:58	586	22	Z	NOSTIM	98	2	37	69	52	15
VA2001	2019-06-20	11:34:58	587	22	Z	NOSTIM	98	3	10	27	46	3
VA2001	2019-06-20	11:34:58	588	22	Z	NOSTIM	98	4	9	55	45	12
VA2001	2019-06-20	11:34:58	99	99	Z	NOSTIM	98	5	15	53	44	6
VA2001	2019-06-20	11:34:58	99	99	Z	NOSTIM	98	6	6	56	37	9
VA2001	2019-06-20	11:34:58	99	99	Z	NOSTIM	98	7	0	39	27	7
VA2001	2019-06-20	11:34:58	99	99	Z	NOSTIM	98	8	0	44	63	7
VA2001	2019-06-20	11:34:58	585	22	Z	P120	99	1	13	817	16	202
VA2001	2019-06-20	11:34:58	586	22	Z	P120	99	2	0	134	18	33
VA2001	2019-06-20	11:34:58	587	22	Z	P120	99	3	12	125	41	36
VA2001	2019-06-20	11:34:58	588	22	Z	P120	99	4	10	188	17	56
VA2001	2019-06-20	11:34:58	99	99	Z	P120	99	5	0	93	11	16
VA2001	2019-06-20	11:34:58	99	99	Z	P120	99	6	19	141	34	23
VA2001	2019-06-20	11:34:58	99	99	Z	P120	99	7	13	85	12	12
VA2001	2019-06-20	11:34:58	99	99	Z	P120	99	8	0	81	23	13
VA2001	2019-06-20	11:34:58	585	22	Z	NOSTIM	100	1	12	43	7	9
VA2001	2019-06-20	11:34:58	586	22	Z	NOSTIM	100	2	0	77	65	13
VA2001	2019-06-20	11:34:58	587	22	Z	NOSTIM	100	3	22	46	5	12
VA2001	2019-06-20	11:34:58	588	22	Z	NOSTIM	100	4	28	45	4	12
VA2001	2019-06-20	11:34:58	99	99	Z	NOSTIM	100	5	8	50	60	6
VA2001	2019-06-20	11:34:58	99	99	Z	NOSTIM	100	6	7	67	59	11
VA2001	2019-06-20	11:34:58	99	99	Z	NOSTIM	100	7	0	28	23	8
VA2001	2019-06-20	11:34:58	99	99	Z	NOSTIM	100	8	5	51	7	6
VA2001	2019-06-20	11:34:58	585	22	Z	P120	101	1	9	485	16	114
VA2001	2019-06-20	11:34:58	586	22	Z	P120	101	2	60	154	16	30
VA2001	2019-06-20	11:34:58	587	22	Z	P120	101	3	36	255	32	86
VA2001	2019-06-20	11:34:58	588	22	Z	P120	101	4	19	311	17	62
VA2001	2019-06-20	11:34:58	99	99	Z	P120	101	5	0	84	21	17
VA2001	2019-06-20	11:34:58	99	99	Z	P120	101	6	103	120	13	25
VA2001	2019-06-20	11:34:58	99	99	Z	P120	101	7	11	82	34	14
VA2001	2019-06-20	11:34:58	99	99	Z	P120	101	8	0	68	14	12
VA2001	2019-06-20	11:34:58	585	22	Z	NOSTIM	102	1	0	36	31	9
VA2001	2019-06-20	11:34:58	586	22	Z	NOSTIM	102	2	0	66	7	15
VA2001	2019-06-20	11:34:58	587	22	Z	NOSTIM	102	3	0	28	61	5
VA2001	2019-06-20	11:34:58	588	22	Z	NOSTIM	102	4	12	46	60	14
VA2001	2019-06-20	11:34:58	99	99	Z	NOSTIM	102	5	15	35	56	6
VA2001	2019-06-20	11:34:58	99	99	Z	NOSTIM	102	6	44	48	39	10
VA2001	2019-06-20	11:34:58	99	99	Z	NOSTIM	102	7	0	33	19	7
VA2001	2019-06-20	11:34:58	99	99	Z	NOSTIM	102	8	4	35	43	7
VA2001	2019-06-20	11:34:58	585	22	Z	P120	103	1	2	171	48	61
VA2001	2019-06-20	11:34:58	586	22	Z	P120	103	2	23	192	18	56
VA2001	2019-06-20	11:34:58	587	22	Z	P120	103	3	2	103	22	15
VA2001	2019-06-20	11:34:58	588	22	Z	P120	103	4	0	211	33	72
VA2001	2019-06-20	11:34:58	99	99	Z	P120	103	5	0	85	30	14
VA2001	2019-06-20	11:34:58	99	99	Z	P120	103	6	35	125	15	25
VA2001	2019-06-20	11:34:58	99	99	Z	P120	103	7	8	91	12	11
VA2001	2019-06-20	11:34:58	99	99	Z	P120	103	8	0	72	16	14
VA2001	2019-06-20	11:34:58	585	22	Z	NOSTIM	104	1	21	32	43	13
VA2001	2019-06-20	11:34:58	586	22	Z	NOSTIM	104	2	2	67	53	10
VA2001	2019-06-20	11:34:58	587	22	Z	NOSTIM	104	3	0	28	33	4
VA2001	2019-06-20	11:34:58	588	22	Z	NOSTIM	104	4	29	29	1	8
VA2001	2019-06-20	11:34:58	99	99	Z	NOSTIM	104	5	2	38	19	5
VA2001	2019-06-20	11:34:58	99	99	Z	NOSTIM	104	6	0	45	18	9
VA2001	2019-06-20	11:34:58	99	99	Z	NOSTIM	104	7	19	36	59	4
VA2001	2019-06-20	11:34:58	99	99	Z	NOSTIM	104	8	11	29	57	5
VA2001	2019-06-20	11:34:58	585	22	Z	P120	105	1	29	671	16	175
VA2001	2019-06-20	11:34:58	586	22	Z	P120	105	2	27	140	16	40
VA2001	2019-06-20	11:34:58	587	22	Z	P120	105	3	67	204	20	44
VA2001	2019-06-20	11:34:58	588	22	Z	P120	105	4	37	364	17	105
VA2001	2019-06-20	11:34:58	99	99	Z	P120	105	5	0	100	33	16
VA2001	2019-06-20	11:34:58	99	99	Z	P120	105	6	106	131	37	24
VA2001	2019-06-20	11:34:58	99	99	Z	P120	105	7	15	72	34	14
VA2001	2019-06-20	11:34:58	99	99	Z	P120	105	8	0	91	14	16
VA2001	2019-06-20	11:34:58	585	22	Z	NOSTIM	106	1	28	109	22	33
VA2001	2019-06-20	11:34:58	586	22	Z	NOSTIM	106	2	17	80	62	23
VA2001	2019-06-20	11:34:58	587	22	Z	NOSTIM	106	3	4	42	49	5
VA2001	2019-06-20	11:34:58	588	22	Z	NOSTIM	106	4	15	40	29	13
VA2001	2019-06-20	11:34:58	99	99	Z	NOSTIM	106	5	14	37	41	7
VA2001	2019-06-20	11:34:58	99	99	Z	NOSTIM	106	6	49	57	59	11
VA2001	2019-06-20	11:34:58	99	99	Z	NOSTIM	106	7	4	49	58	7
VA2001	2019-06-20	11:34:58	99	99	Z	NOSTIM	106	8	0	50	57	6
VA2001	2019-06-20	11:34:58	585	22	Z	P120	107	1	24	201	16	46
VA2001	2019-06-20	11:34:58	586	22	Z	P120	107	2	12	230	22	81
VA2001	2019-06-20	11:34:58	587	22	Z	P120	107	3	7	87	26	15
VA2001	2019-06-20	11:34:58	588	22	Z	P120	107	4	77	345	16	103
VA2001	2019-06-20	11:34:58	99	99	Z	P120	107	5	0	101	32	16
VA2001	2019-06-20	11:34:58	99	99	Z	P120	107	6	0	119	36	24
VA2001	2019-06-20	11:34:58	99	99	Z	P120	107	7	0	70	16	13
VA2001	2019-06-20	11:34:58	99	99	Z	P120	107	8	0	90	8	15
VA2001	2019-06-20	11:34:58	585	22	Z	NOSTIM	108	1	10	36	48	9
VA2001	2019-06-20	11:34:58	586	22	Z	NOSTIM	108	2	24	79	59	21
VA2001	2019-06-20	11:34:58	587	22	Z	NOSTIM	108	3	0	40	46	9
VA2001	2019-06-20	11:34:58	588	22	Z	NOSTIM	108	4	10	49	45	12
VA2001	2019-06-20	11:34:58	99	99	Z	NOSTIM	108	5	3	38	63	6
VA2001	2019-06-20	11:34:58	99	99	Z	NOSTIM	108	6	0	68	37	9
VA2001	2019-06-20	11:34:58	99	99	Z	NOSTIM	108	7	30	38	36	6
VA2001	2019-06-20	11:34:58	99	99	Z	NOSTIM	108	8	0	36	54	6

## Sheet: Fear Conditioning Day 1
Fear Conditioning Day 1
Component Details
Component Name	Start Time	Duration (s)	Start Frame	Duration Frames
Postshock1	0:02:20.000	40	4200	1200
Postshock2	0:03:20.000	40	6000	1200
Postshock3	0:04:20.000	40	7800	1200
Postshock4	0:05:20.000	40	9600	1200
Postshock5	0:06:20.000	40	11400	1200
CS1	0:02:00.000	20	3600	600
CS2	0:03:00.000	20	5400	600
CS3	0:04:00.000	20	7200	600
CS4	0:05:00.000	20	9000	600
CS5	0:06:00.000	20	10800	600
Experiment	Trial	Box	Animal	Group	Component Name	Freeze Cnt	Time Freezing	Pct Total Time Freezing	Pct Component Time Freezing	Avg Motion Index	Min Motion Index	Max Motion Index
VFM29d1r4	4	Box #1	587	22	Postshock1	5	14.167	2.36	35.42	50.89	0	2576
VFM29d1r4	4	Box #1	587	22	Postshock2	4	17.2	2.87	43	58.15	0	1790
VFM29d1r4	4	Box #1	587	22	Postshock3	2	19.733	3.29	49.33	28.21	0	1060
VFM29d1r4	4	Box #1	587	22	Postshock4	3	27.833	4.64	69.58	26.13	0	943
VFM29d1r4	4	Box #1	587	22	Postshock5	6	36.233	6.04	90.58	19.47	0	2239
VFM29d1r4	4	Box #1	587	22	CS1	0	0	0	0	228.33	0	2744
VFM29d1r4	4	Box #1	587	22	CS2	3	9.267	1.54	46.33	62.56	0	2517
VFM29d1r4	4	Box #1	587	22	CS3	3	17.067	2.84	85.33	34.04	0	1504
VFM29d1r4	4	Box #1	587	22	CS4	1	16.567	2.76	82.83	47.76	0	3818
VFM29d1r4	4	Box #1	587	22	CS5	1	19.167	3.19	95.83	31.76	0	1968
VFM29d1r4	4	Box #2	588	22	Postshock1	9	14.3	2.38	35.75	54.67	0	1877
VFM29d1r4	4	Box #2	588	22	Postshock2	9	29.433	4.91	73.58	34.6	0	1687
VFM29d1r4	4	Box #2	588	22	Postshock3	4	21	3.5	52.5	55.35	0	2026
VFM29d1r4	4	Box #2	588	22	Postshock4	8	18.433	3.07	46.08	81.01	0	1741
VFM29d1r4	4	Box #2	588	22	Postshock5	7	22.033	3.67	55.08	47.82	0	680
VFM29d1r4	4	Box #2	588	22	CS1	0	0	0	0	222.32	0	3778
VFM29d1r4	4	Box #2	588	22	CS2	2	3.033	0.51	15.17	73.77	0	1555
VFM29d1r4	4	Box #2	588	22	CS3	5	14	2.33	70	64.66	0	3764
VFM29d1r4	4	Box #2	588	22	CS4	5	15.2	2.53	76	55.31	0	2413
VFM29d1r4	4	Box #2	588	22	CS5	0	0	0	0	149.04	0	2751
VFM29d1r4	4	Box #3	99	99	Postshock1	1	40	6.67	100	0	0	0
VFM29d1r4	4	Box #3	99	99	Postshock2	1	40	6.67	100	0	0	1
VFM29d1r4	4	Box #3	99	99	Postshock3	1	40	6.67	100	0	0	0
VFM29d1r4	4	Box #3	99	99	Postshock4	1	40	6.67	100	0	0	0
VFM29d1r4	4	Box #3	99	99	Postshock5	1	40	6.67	100	0	0	0
VFM29d1r4	4	Box #3	99	99	CS1	1	20	3.33	100	0	0	0
VFM29d1r4	4	Box #3	99	99	CS2	1	20	3.33	100	0	0	1
VFM29d1r4	4	Box #3	99	99	CS3	1	20	3.33	100	0	0	0
VFM29d1r4	4	Box #3	99	99	CS4	1	20	3.33	100	0	0	0
VFM29d1r4	4	Box #3	99	99	CS5	1	20	3.33	100	0	0	1
VFM29d1r4	4	Box #4	589	22	Postshock1	0	0	0	0	223.09	0	1459
VFM29d1r4	4	Box #4	589	22	Postshock2	8	23.533	3.92	58.83	28.18	0	3217
VFM29d1r4	4	Box #4	589	22	Postshock3	5	24.967	4.16	62.42	31.35	0	925
VFM29d1r4	4	Box #4	589	22	Postshock4	5	34.067	5.68	85.17	14.94	0	594
VFM29d1r4	4	Box #4	589	22	Postshock5	4	23.767	3.96	59.42	25.64	0	758
VFM29d1r4	4	Box #4	589	22	CS1	0	0	0	0	357.94	0	3084
VFM29d1r4	4	Box #4	589	22	CS2	1	1.8	0.3	9	189.62	0	3794
VFM29d1r4	4	Box #4	589	22	CS3	3	6.167	1.03	30.83	102.08	0	2515
VFM29d1r4	4	Box #4	589	22	CS4	1	3.4	0.57	17	157.29	0	1769
VFM29d1r4	4	Box #4	589	22	CS5	2	16.233	2.71	81.17	95.18	0	4656
VFM29d1r1	1	Box #1	581	22	Postshock1	7	14.967	2.49	37.42	71	0	2245
VFM29d1r1	1	Box #1	581	22	Postshock2	5	26.167	4.36	65.42	23.66	0	613
VFM29d1r1	1	Box #1	581	22	Postshock3	4	25.233	4.21	63.08	32.8	0	1887
VFM29d1r1	1	Box #1	581	22	Postshock4	4	25.5	4.25	63.75	32.32	0	895
VFM29d1r1	1	Box #1	581	22	Postshock5	5	13.333	2.22	33.33	162.51	0	6318
VFM29d1r1	1	Box #1	581	22	CS1	0	0	0	0	294.36	0	3627
VFM29d1r1	1	Box #1	581	22	CS2	3	4.067	0.68	20.33	147.43	0	4400
VFM29d1r1	1	Box #1	581	22	CS3	3	11.6	1.93	58	84.18	0	3805
VFM29d1r1	1	Box #1	581	22	CS4	2	10.667	1.78	53.33	81.43	0	3734
VFM29d1r1	1	Box #1	581	22	CS5	1	15.767	2.63	78.83	37.17	0	1023
VFM29d1r1	1	Box #2	582	22	Postshock1	1	1.033	0.17	2.58	257.52	0	1840
VFM29d1r1	1	Box #2	582	22	Postshock2	1	1.133	0.19	2.83	149.73	0	3840
VFM29d1r1	1	Box #2	582	22	Postshock3	7	15.633	2.61	39.08	65.04	0	1806
VFM29d1r1	1	Box #2	582	22	Postshock4	7	25.267	4.21	63.17	23.05	0	458
VFM29d1r1	1	Box #2	582	22	Postshock5	7	15.367	2.56	38.42	126.18	0	4223
VFM29d1r1	1	Box #2	582	22	CS1	0	0	0	0	256.6	0	2724
VFM29d1r1	1	Box #2	582	22	CS2	0	0	0	0	178.69	0	1786
VFM29d1r1	1	Box #2	582	22	CS3	0	0	0	0	163.41	0	1363
VFM29d1r1	1	Box #2	582	22	CS4	4	13.7	2.28	68.5	70.06	0	4097
VFM29d1r1	1	Box #2	582	22	CS5	3	9.367	1.56	46.83	96.97	0	2054
VFM29d1r1	1	Box #3	99	99	Postshock1	1	40	6.67	100	0	0	0
VFM29d1r1	1	Box #3	99	99	Postshock2	1	40	6.67	100	0	0	1
VFM29d1r1	1	Box #3	99	99	Postshock3	1	40	6.67	100	0	0	1
VFM29d1r1	1	Box #3	99	99	Postshock4	1	40	6.67	100	0	0	0
VFM29d1r1	1	Box #3	99	99	Postshock5	1	40	6.67	100	0	0	0
VFM29d1r1	1	Box #3	99	99	CS1	1	20	3.33	100	0	0	0
VFM29d1r1	1	Box #3	99	99	CS2	1	20	3.33	100	0	0	0
VFM29d1r1	1	Box #3	99	99	CS3	1	20	3.33	100	0	0	0
VFM29d1r1	1	Box #3	99	99	CS4	1	20	3.33	100	0	0	0
VFM29d1r1	1	Box #3	99	99	CS5	1	20	3.33	100	0	0	0
VFM29d1r1	1	Box #4	590	21	Postshock1	11	20.167	3.36	50.42	45.76	0	2580
VFM29d1r1	1	Box #4	590	21	Postshock2	0	0	0	0	118.57	0	1088
VFM29d1r1	1	Box #4	590	21	Postshock3	4	6.3	1.05	15.75	134.76	0	1591
VFM29d1r1	1	Box #4	590	21	Postshock4	5	8.833	1.47	22.08	66.73	0	1677
VFM29d1r1	1	Box #4	590	21	Postshock5	6	15.733	2.62	39.33	62.6	0	3026
VFM29d1r1	1	Box #4	590	21	CS1	1	1.2	0.2	6	252.55	0	3982
VFM29d1r1	1	Box #4	590	21	CS2	2	2.9	0.48	14.5	108.19	0	3366
VFM29d1r1	1	Box #4	590	21	CS3	4	8.167	1.36	40.83	114.52	0	2775
VFM29d1r1	1	Box #4	590	21	CS4	3	7.967	1.33	39.83	121.85	0	3393
VFM29d1r1	1	Box #4	590	21	CS5	1	3.1	0.52	15.5	113.09	0	1516
VFM29d1r2	2	Box #1	583	22	Postshock1	4	5.467	0.91	13.67	127.4	0	952
VFM29d1r2	2	Box #1	583	22	Postshock2	9	19.233	3.21	48.08	70.95	0	2797
VFM29d1r2	2	Box #1	583	22	Postshock3	4	24.2	4.03	60.5	29.93	0	1037
VFM29d1r2	2	Box #1	583	22	Postshock4	2	34.5	5.75	86.25	24.2	0	2376
VFM29d1r2	2	Box #1	583	22	Postshock5	2	30.633	5.11	76.58	21.8	0	857
VFM29d1r2	2	Box #1	583	22	CS1	0	0	0	0	305.9	0	8282
VFM29d1r2	2	Box #1	583	22	CS2	3	4.7	0.78	23.5	202.84	0	5407
VFM29d1r2	2	Box #1	583	22	CS3	1	2.233	0.37	11.17	239.89	0	5371
VFM29d1r2	2	Box #1	583	22	CS4	3	11.333	1.89	56.67	94.03	0	3964
VFM29d1r2	2	Box #1	583	22	CS5	1	19.133	3.19	95.67	59.2	0	3953
VFM29d1r2	2	Box #2	591	21	Postshock1	2	4.833	0.81	12.08	115.07	0	854
VFM29d1r2	2	Box #2	591	21	Postshock2	6	29.767	4.96	74.42	17.12	0	404
VFM29d1r2	2	Box #2	591	21	Postshock3	6	27.2	4.53	68	32.81	0	2982
VFM29d1r2	2	Box #2	591	21	Postshock4	4	8.033	1.34	20.08	109.65	0	6084
VFM29d1r2	2	Box #2	591	21	Postshock5	6	17.1	2.85	42.75	65.54	0	2376
VFM29d1r2	2	Box #2	591	21	CS1	0	0	0	0	256.97	2	4113
VFM29d1r2	2	Box #2	591	21	CS2	2	3.167	0.53	15.83	192.69	0	5751
VFM29d1r2	2	Box #2	591	21	CS3	1	4.3	0.72	21.5	157.74	0	3402
VFM29d1r2	2	Box #2	591	21	CS4	3	12.267	2.04	61.33	138.28	0	6381
VFM29d1r2	2	Box #2	591	21	CS5	3	6.6	1.1	33	101.23	0	3461
VFM29d1r2	2	Box #3	99	99	Postshock1	1	40	6.67	100	0	0	0
VFM29d1r2	2	Box #3	99	99	Postshock2	1	40	6.67	100	0	0	0
VFM29d1r2	2	Box #3	99	99	Postshock3	1	40	6.67	100	0	0	1
VFM29d1r2	2	Box #3	99	99	Postshock4	1	40	6.67	100	0	0	0
VFM29d1r2	2	Box #3	99	99	Postshock5	1	40	6.67	100	0	0	1
VFM29d1r2	2	Box #3	99	99	CS1	1	20	3.33	100	0	0	0
VFM29d1r2	2	Box #3	99	99	CS2	1	20	3.33	100	0	0	0
VFM29d1r2	2	Box #3	99	99	CS3	1	20	3.33	100	0	0	0
VFM29d1r2	2	Box #3	99	99	CS4	1	20	3.33	100	0	0	0
VFM29d1r2	2	Box #3	99	99	CS5	1	20	3.33	100	0	0	0
VFM29d1r2	2	Box #4	584	22	Postshock1	9	24.667	4.11	61.67	19.15	0	468
VFM29d1r2	2	Box #4	584	22	Postshock2	6	25.4	4.23	63.5	24.75	0	1432
VFM29d1r2	2	Box #4	584	22	Postshock3	4	21.933	3.66	54.83	50.1	0	790
VFM29d1r2	2	Box #4	584	22	Postshock4	3	21.9	3.65	54.75	60.32	0	2465
VFM29d1r2	2	Box #4	584	22	Postshock5	2	30.067	5.01	75.17	14.82	0	1206
VFM29d1r2	2	Box #4	584	22	CS1	1	1.233	0.21	6.17	181.62	0	4784
VFM29d1r2	2	Box #4	584	22	CS2	2	5	0.83	25	147.93	0	5354
VFM29d1r2	2	Box #4	584	22	CS3	2	8.867	1.48	44.33	48.52	0	1540
VFM29d1r2	2	Box #4	584	22	CS4	3	15.233	2.54	76.17	75.01	0	3325
VFM29d1r2	2	Box #4	584	22	CS5	3	15.8	2.63	79	103	0	6495
VFM29d1r3	3	Box #1	592	21	Postshock1	3	5.7	0.95	14.25	116.85	0	1180
VFM29d1r3	3	Box #1	592	21	Postshock2	5	14.033	2.34	35.08	97.14	0	1249
VFM29d1r3	3	Box #1	592	21	Postshock3	5	27.133	4.52	67.83	31.26	0	436
VFM29d1r3	3	Box #1	592	21	Postshock4	4	30.733	5.12	76.83	14.01	0	725
VFM29d1r3	3	Box #1	592	21	Postshock5	7	21.133	3.52	52.83	33.92	0	1165
VFM29d1r3	3	Box #1	592	21	CS1	0	0	0	0	297.28	0	2918
VFM29d1r3	3	Box #1	592	21	CS2	1	2.867	0.48	14.33	197.71	0	2111
VFM29d1r3	3	Box #1	592	21	CS3	2	6.433	1.07	32.17	127.79	0	3007
VFM29d1r3	3	Box #1	592	21	CS4	3	9.467	1.58	47.33	124.81	0	2479
VFM29d1r3	3	Box #1	592	21	CS5	3	15.8	2.63	79	60.32	0	2639
VFM29d1r3	3	Box #2	585	22	Postshock1	4	7.033	1.17	17.58	75.98	0	562
VFM29d1r3	3	Box #2	585	22	Postshock2	5	21	3.5	52.5	48.05	0	1298
VFM29d1r3	3	Box #2	585	22	Postshock3	4	22.3	3.72	55.75	58.84	0	1869
VFM29d1r3	3	Box #2	585	22	Postshock4	6	30.933	5.16	77.33	40.18	0	3846
VFM29d1r3	3	Box #2	585	22	Postshock5	4	28.633	4.77	71.58	40.53	0	851
VFM29d1r3	3	Box #2	585	22	CS1	0	0	0	0	263.04	0	5515
VFM29d1r3	3	Box #2	585	22	CS2	1	1.5	0.25	7.5	193.35	0	4897
VFM29d1r3	3	Box #2	585	22	CS3	1	4.333	0.72	21.67	140.29	0	3362
VFM29d1r3	3	Box #2	585	22	CS4	1	11.167	1.86	55.83	91.07	0	2421
VFM29d1r3	3	Box #2	585	22	CS5	2	9.733	1.62	48.67	105.92	0	3193
VFM29d1r3	3	Box #3	99	99	Postshock1	1	40	6.67	100	0	0	0
VFM29d1r3	3	Box #3	99	99	Postshock2	1	40	6.67	100	0	0	0
VFM29d1r3	3	Box #3	99	99	Postshock3	1	40	6.67	100	0	0	0
VFM29d1r3	3	Box #3	99	99	Postshock4	1	40	6.67	100	0	0	0
VFM29d1r3	3	Box #3	99	99	Postshock5	1	40	6.67	100	0	0	0
VFM29d1r3	3	Box #3	99	99	CS1	1	20	3.33	100	0	0	0
VFM29d1r3	3	Box #3	99	99	CS2	1	20	3.33	100	0	0	0
VFM29d1r3	3	Box #3	99	99	CS3	1	20	3.33	100	0	0	1
VFM29d1r3	3	Box #3	99	99	CS4	1	20	3.33	100	0	0	0
VFM29d1r3	3	Box #3	99	99	CS5	1	20	3.33	100	0.03	0	7
VFM29d1r3	3	Box #4	586	22	Postshock1	8	12.067	2.01	30.17	50.51	0	2537
VFM29d1r3	3	Box #4	586	22	Postshock2	5	27.6	4.6	69	47.1	0	1700
VFM29d1r3	3	Box #4	586	22	Postshock3	3	35.467	5.91	88.67	26.52	0	3533
VFM29d1r3	3	Box #4	586	22	Postshock4	4	28.367	4.73	70.92	42.46	0	563
VFM29d1r3	3	Box #4	586	22	Postshock5	7	28.667	4.78	71.67	65.18	0	1755
VFM29d1r3	3	Box #4	586	22	CS1	2	8.867	1.48	44.33	115.05	0	5969
VFM29d1r3	3	Box #4	586	22	CS2	4	14.567	2.43	72.83	47.33	0	3260
VFM29d1r3	3	Box #4	586	22	CS3	2	17.533	2.92	87.67	59.38	0	3585
VFM29d1r3	3	Box #4	586	22	CS4	2	9.667	1.61	48.33	100.99	0	4133
VFM29d1r3	3	Box #4	586	22	CS5	1	3.533	0.59	17.67	222.71	0	3175

## Sheet: Fear Conditioning Day 2
Fear Conditioning Day 2
Component Details
Component Name	Start Time	Duration (s)	Start Frame	Duration Frames
Min0-2	0:00:00.000	120	0	3600
Min2-4	0:02:00.000	120	3600	3600
Min4-6	0:04:00.000	120	7200	3600
Min6-8	0:06:00.000	120	10800	3600
Min8-10	0:08:00.000	120	14400	3600
Min10-12	0:10:00.000	120	18000	3600
Min12-14	0:12:00.000	120	21600	3600
Min14-16	0:14:00.000	120	25200	3600
Experiment	Trial	Box	Animal	Group	Component Name	Freeze Cnt	Time Freezing	Pct Total Time Freezing	Pct Component Time Freezing	Avg Motion Index	Min Motion Index	Max Motion Index
VFM29d2r4	4	Box #1	587	22	Min0-2	8	19.3	2.01	16.08	141.13	0	1232
VFM29d2r4	4	Box #1	587	22	Min2-4	8	15.267	1.59	12.72	121.93	0	1262
VFM29d2r4	4	Box #1	587	22	Min4-6	12	20.5	2.14	17.08	140.45	0	1259
VFM29d2r4	4	Box #1	587	22	Min6-8	7	14.567	1.52	12.14	146.73	0	1057
VFM29d2r4	4	Box #1	587	22	Min8-10	5	7.133	0.74	5.94	152.71	0	1367
VFM29d2r4	4	Box #1	587	22	Min10-12	13	17.067	1.78	14.22	139.47	0	1170
VFM29d2r4	4	Box #1	587	22	Min12-14	10	17.733	1.85	14.78	116.24	0	1278
VFM29d2r4	4	Box #1	587	22	Min14-16	5	6.4	0.67	5.33	155.44	0	1285
VFM29d2r4	4	Box #2	588	22	Min0-2	3	3.9	0.41	3.25	171.33	0	2903
VFM29d2r4	4	Box #2	588	22	Min2-4	1	1.933	0.2	1.61	153.53	0	1451
VFM29d2r4	4	Box #2	588	22	Min4-6	4	5.467	0.57	4.56	161.22	0	2635
VFM29d2r4	4	Box #2	588	22	Min6-8	0	0	0	0	154.27	0	1243
VFM29d2r4	4	Box #2	588	22	Min8-10	4	8.933	0.93	7.44	160.94	0	840
VFM29d2r4	4	Box #2	588	22	Min10-12	3	4.167	0.43	3.47	115.64	0	810
VFM29d2r4	4	Box #2	588	22	Min12-14	2	2.133	0.22	1.78	154.44	0	1621
VFM29d2r4	4	Box #2	588	22	Min14-16	10	14.567	1.52	12.14	173.22	0	1311
VFM29d2r4	4	Box #3	99	99	Min0-2	1	120	12.5	100	0	0	1
VFM29d2r4	4	Box #3	99	99	Min2-4	1	120	12.5	100	0	0	0
VFM29d2r4	4	Box #3	99	99	Min4-6	1	120	12.5	100	0	0	1
VFM29d2r4	4	Box #3	99	99	Min6-8	1	120	12.5	100	0	0	0
VFM29d2r4	4	Box #3	99	99	Min8-10	1	120	12.5	100	0	0	1
VFM29d2r4	4	Box #3	99	99	Min10-12	1	120	12.5	100	0	0	1
VFM29d2r4	4	Box #3	99	99	Min12-14	1	120	12.5	100	0	0	0
VFM29d2r4	4	Box #3	99	99	Min14-16	1	120	12.5	100	0	0	1
VFM29d2r4	4	Box #4	589	22	Min0-2	16	43.467	4.53	36.22	64.45	0	775
VFM29d2r4	4	Box #4	589	22	Min2-4	14	37.767	3.93	31.47	70.57	0	803
VFM29d2r4	4	Box #4	589	22	Min4-6	17	64.767	6.75	53.97	39.83	0	620
VFM29d2r4	4	Box #4	589	22	Min6-8	8	37.8	3.94	31.5	74.28	0	809
VFM29d2r4	4	Box #4	589	22	Min8-10	10	14.833	1.55	12.36	86.16	0	1061
VFM29d2r4	4	Box #4	589	22	Min10-12	10	14.467	1.51	12.06	94.35	0	932
VFM29d2r4	4	Box #4	589	22	Min12-14	11	23.567	2.45	19.64	86.48	0	2740
VFM29d2r4	4	Box #4	589	22	Min14-16	13	22.833	2.38	19.03	61.11	0	1027
VFM29d2r1	1	Box #1	581	22	Min0-2	11	31.367	3.27	26.14	78.42	0	855
VFM29d2r1	1	Box #1	581	22	Min2-4	9	30.167	3.14	25.14	104.38	0	920
VFM29d2r1	1	Box #1	581	22	Min4-6	10	22.867	2.38	19.06	94.85	0	970
VFM29d2r1	1	Box #1	581	22	Min6-8	15	47.4	4.94	39.5	66.47	0	937
VFM29d2r1	1	Box #1	581	22	Min8-10	13	40.767	4.25	33.97	34.2	0	523
VFM29d2r1	1	Box #1	581	22	Min10-12	12	23.833	2.48	19.86	90.44	0	1124
VFM29d2r1	1	Box #1	581	22	Min12-14	19	49.133	5.12	40.94	46.09	0	1046
VFM29d2r1	1	Box #1	581	22	Min14-16	21	63.933	6.66	53.28	50.23	0	1197
VFM29d2r1	1	Box #2	582	22	Min0-2	8	30.533	3.18	25.44	70.16	0	1101
VFM29d2r1	1	Box #2	582	22	Min2-4	13	23.6	2.46	19.67	46.18	0	756
VFM29d2r1	1	Box #2	582	22	Min4-6	10	19.233	2	16.03	83.22	0	802
VFM29d2r1	1	Box #2	582	22	Min6-8	2	2.167	0.23	1.81	102.07	0	2989
VFM29d2r1	1	Box #2	582	22	Min8-10	12	21.1	2.2	17.58	55.12	0	584
VFM29d2r1	1	Box #2	582	22	Min10-12	3	3.567	0.37	2.97	120.95	0	1026
VFM29d2r1	1	Box #2	582	22	Min12-14	5	5.967	0.62	4.97	83.6	0	751
VFM29d2r1	1	Box #2	582	22	Min14-16	8	14.633	1.52	12.19	102.05	0	755
VFM29d2r1	1	Box #3	99	99	Min0-2	2	119.933	12.49	99.94	0.07	0	162
VFM29d2r1	1	Box #3	99	99	Min2-4	2	119.933	12.49	99.94	0.75	0	1357
VFM29d2r1	1	Box #3	99	99	Min4-6	1	120	12.5	100	0	0	0
VFM29d2r1	1	Box #3	99	99	Min6-8	1	120	12.5	100	0	0	1
VFM29d2r1	1	Box #3	99	99	Min8-10	1	120	12.5	100	0	0	0
VFM29d2r1	1	Box #3	99	99	Min10-12	1	120	12.5	100	0	0	0
VFM29d2r1	1	Box #3	99	99	Min12-14	1	120	12.5	100	0	0	0
VFM29d2r1	1	Box #3	99	99	Min14-16	1	120	12.5	100	0	0	0
VFM29d2r1	1	Box #4	590	21	Min0-2	13	41.7	4.34	34.75	83.95	0	1053
VFM29d2r1	1	Box #4	590	21	Min2-4	11	48.7	5.07	40.58	47.02	0	781
VFM29d2r1	1	Box #4	590	21	Min4-6	14	42.1	4.39	35.08	53.95	0	648
VFM29d2r1	1	Box #4	590	21	Min6-8	15	28.833	3	24.03	75.15	0	1504
VFM29d2r1	1	Box #4	590	21	Min8-10	6	9.8	1.02	8.17	129.53	0	1162
VFM29d2r1	1	Box #4	590	21	Min10-12	6	10.3	1.07	8.58	121.83	0	1249
VFM29d2r1	1	Box #4	590	21	Min12-14	5	10.433	1.09	8.69	80.37	0	1228
VFM29d2r1	1	Box #4	590	21	Min14-16	8	15.3	1.59	12.75	53.44	0	711
VFM29d2r2	2	Box #1	583	22	Min0-2	8	98.5	10.26	82.08	8.29	0	3931
VFM29d2r2	2	Box #1	583	22	Min2-4	9	112.367	11.7	93.64	1.12	0	82
VFM29d2r2	2	Box #1	583	22	Min4-6	9	116.633	12.15	97.19	2.41	0	2648
VFM29d2r2	2	Box #1	583	22	Min6-8	1	28.1	2.93	23.42	93.2	0	3813
VFM29d2r2	2	Box #1	583	22	Min8-10	7	14.633	1.52	12.19	102.56	0	830
VFM29d2r2	2	Box #1	583	22	Min10-12	14	44.667	4.65	37.22	31.01	0	398
VFM29d2r2	2	Box #1	583	22	Min12-14	11	93.667	9.76	78.06	6.84	0	235
VFM29d2r2	2	Box #1	583	22	Min14-16	14	112	11.67	93.33	3.61	0	3936
VFM29d2r2	2	Box #2	591	21	Min0-2	19	48.233	5.02	40.19	57.41	0	777
VFM29d2r2	2	Box #2	591	21	Min2-4	17	56.267	5.86	46.89	43.79	0	881
VFM29d2r2	2	Box #2	591	21	Min4-6	16	32.133	3.35	26.78	73.74	0	1083
VFM29d2r2	2	Box #2	591	21	Min6-8	15	23.733	2.47	19.78	127.69	0	996
VFM29d2r2	2	Box #2	591	21	Min8-10	13	20.1	2.09	16.75	98.83	0	1713
VFM29d2r2	2	Box #2	591	21	Min10-12	11	18.267	1.9	15.22	112.88	0	1413
VFM29d2r2	2	Box #2	591	21	Min12-14	8	11.133	1.16	9.28	106.26	0	1745
VFM29d2r2	2	Box #2	591	21	Min14-16	11	18.167	1.89	15.14	121.26	0	1277
VFM29d2r2	2	Box #3	99	99	Min0-2	1	120	12.5	100	0	0	2
VFM29d2r2	2	Box #3	99	99	Min2-4	1	120	12.5	100	0	0	1
VFM29d2r2	2	Box #3	99	99	Min4-6	1	120	12.5	100	0	0	1
VFM29d2r2	2	Box #3	99	99	Min6-8	1	120	12.5	100	0	0	1
VFM29d2r2	2	Box #3	99	99	Min8-10	1	120	12.5	100	0	0	1
VFM29d2r2	2	Box #3	99	99	Min10-12	2	119.933	12.49	99.94	0.18	0	320
VFM29d2r2	2	Box #3	99	99	Min12-14	1	120	12.5	100	0	0	1
VFM29d2r2	2	Box #3	99	99	Min14-16	1	120	12.5	100	0	0	1
VFM29d2r2	2	Box #4	584	22	Min0-2	3	9.633	1	8.03	102.82	0	887
VFM29d2r2	2	Box #4	584	22	Min2-4	9	38.5	4.01	32.08	72.81	0	841
VFM29d2r2	2	Box #4	584	22	Min4-6	14	39.9	4.16	33.25	52.04	0	1152
VFM29d2r2	2	Box #4	584	22	Min6-8	19	86.033	8.96	71.69	10.04	0	401
VFM29d2r2	2	Box #4	584	22	Min8-10	1	3	0.31	2.5	94.41	0	821
VFM29d2r2	2	Box #4	584	22	Min10-12	4	5.733	0.6	4.78	119.54	0	3195
VFM29d2r2	2	Box #4	584	22	Min12-14	5	14.2	1.48	11.83	98.82	0	1108
VFM29d2r2	2	Box #4	584	22	Min14-16	6	15.767	1.64	13.14	75.72	0	618
VFM29d2r3	3	Box #1	592	21	Min0-2	10	38.633	4.02	32.19	95.06	0	917
VFM29d2r3	3	Box #1	592	21	Min2-4	11	30.033	3.13	25.03	99.94	0	1250
VFM29d2r3	3	Box #1	592	21	Min4-6	11	31.8	3.31	26.5	114.05	0	1022
VFM29d2r3	3	Box #1	592	21	Min6-8	6	8.767	0.91	7.31	127.89	0	1147
VFM29d2r3	3	Box #1	592	21	Min8-10	8	15.167	1.58	12.64	119.25	0	3284
VFM29d2r3	3	Box #1	592	21	Min10-12	6	12.267	1.28	10.22	132.17	0	980
VFM29d2r3	3	Box #1	592	21	Min12-14	4	6	0.63	5	166.83	0	1049
VFM29d2r3	3	Box #1	592	21	Min14-16	5	9.633	1	8.03	149.01	0	1274
VFM29d2r3	3	Box #2	585	22	Min0-2	8	110	11.46	91.67	3.33	0	238
VFM29d2r3	3	Box #2	585	22	Min2-4	11	103.667	10.8	86.39	3.25	0	136
VFM29d2r3	3	Box #2	585	22	Min4-6	10	112.133	11.68	93.44	1.25	0	90
VFM29d2r3	3	Box #2	585	22	Min6-8	10	111.6	11.63	93	1.46	0	232
VFM29d2r3	3	Box #2	585	22	Min8-10	13	79.633	8.3	66.36	22.86	0	1644
VFM29d2r3	3	Box #2	585	22	Min10-12	16	40.767	4.25	33.97	37.53	0	646
VFM29d2r3	3	Box #2	585	22	Min12-14	13	26.3	2.74	21.92	71.61	0	1059
VFM29d2r3	3	Box #2	585	22	Min14-16	8	12.133	1.26	10.11	104.4	0	1086
VFM29d2r3	3	Box #3	99	99	Min0-2	1	120	12.5	100	0	0	0
VFM29d2r3	3	Box #3	99	99	Min2-4	1	120	12.5	100	0	0	0
VFM29d2r3	3	Box #3	99	99	Min4-6	1	120	12.5	100	0	0	0
VFM29d2r3	3	Box #3	99	99	Min6-8	1	120	12.5	100	0	0	0
VFM29d2r3	3	Box #3	99	99	Min8-10	1	120	12.5	100	0	0	0
VFM29d2r3	3	Box #3	99	99	Min10-12	1	120	12.5	100	0	0	0
VFM29d2r3	3	Box #3	99	99	Min12-14	1	120	12.5	100	0	0	0
VFM29d2r3	3	Box #3	99	99	Min14-16	1	120	12.5	100	0	0	0
VFM29d2r3	3	Box #4	586	22	Min0-2	11	41.467	4.32	34.56	78.24	0	1175
VFM29d2r3	3	Box #4	586	22	Min2-4	5	19.867	2.07	16.56	124.14	0	1245
VFM29d2r3	3	Box #4	586	22	Min4-6	11	20.567	2.14	17.14	101.09	0	962
VFM29d2r3	3	Box #4	586	22	Min6-8	14	34.2	3.56	28.5	88.72	0	1293
VFM29d2r3	3	Box #4	586	22	Min8-10	14	43.067	4.49	35.89	75.74	0	1082
VFM29d2r3	3	Box #4	586	22	Min10-12	8	19.767	2.06	16.47	125.31	0	1278
VFM29d2r3	3	Box #4	586	22	Min12-14	14	28.7	2.99	23.92	77.05	0	922
VFM29d2r3	3	Box #4	586	22	Min14-16	16	32.967	3.43	27.47	64.79	0	1024

## Sheet: Fear Conditioning Day 3
Fear Conditioning Day 3
Component Details
Component Name	Start Time	Duration (s)	Start Frame	Duration Frames
Pretone	0:00:00.000	120	0	3600
CS1	0:02:00.000	20	3600	600
CS2	0:02:25.000	20	4350	600
CS3	0:02:50.000	20	5100	600
CS4	0:03:15.000	20	5850	600
CS5	0:03:40.000	20	6600	600
CS6	0:04:05.000	20	7350	600
CS7	0:04:30.000	20	8100	600
CS8	0:04:55.000	20	8850	600
CS9	0:05:20.000	20	9600	600
CS10	0:05:45.000	20	10350	600
CS11	0:06:10.000	20	11100	600
CS12	0:06:35.000	20	11850	600
CS13	0:07:00.000	20	12600	600
CS14	0:07:25.000	20	13350	600
CS15	0:07:50.000	20	14100	600
CS16	0:08:15.000	20	14850	600
CS17	0:08:40.000	20	15600	600
CS18	0:09:05.000	20	16350	600
CS19	0:09:30.000	20	17100	600
CS20	0:09:55.000	20	17850	600
CS21	0:10:20.000	20	18600	600
CS22	0:10:45.000	20	19350	600
CS23	0:11:10.000	20	20100	600
CS24	0:11:35.000	20	20850	600
CS25	0:12:00.000	20	21600	600
CS26	0:12:25.000	20	22350	600
CS27	0:12:50.000	20	23100	600
CS28	0:13:15.000	20	23850	600
CS29	0:13:40.000	20	24600	600
CS30	0:14:05.000	20	25350	600
CS31	0:14:30.000	20	26100	600
CS32	0:14:55.000	20	26850	600
Experiment	Trial	Box	Animal	Group	Component Name	Freeze Cnt	Time Freezing	Pct Total Time Freezing	Pct Component Time Freezing	Avg Motion Index	Min Motion Index	Max Motion Index
VFM29d3r4	r4	Box #1	587	22	Pretone	1	1.133	0.12	0.94	275.45	0	3035
VFM29d3r4	r4	Box #1	587	22	CS1	6	14.533	1.57	72.67	32.67	0	824
VFM29d3r4	r4	Box #1	587	22	CS2	5	15.533	1.68	77.67	38.29	0	729
VFM29d3r4	r4	Box #1	587	22	CS3	1	17.767	1.92	88.83	12.53	0	382
VFM29d3r4	r4	Box #1	587	22	CS4	3	17.767	1.92	88.83	6.68	0	217
VFM29d3r4	r4	Box #1	587	22	CS5	3	16.733	1.81	83.67	5.41	0	166
VFM29d3r4	r4	Box #1	587	22	CS6	1	19.733	2.13	98.67	0.35	0	44
VFM29d3r4	r4	Box #1	587	22	CS7	1	20	2.16	100	0	0	0
VFM29d3r4	r4	Box #1	587	22	CS8	2	13.7	1.48	68.5	27.14	0	511
VFM29d3r4	r4	Box #1	587	22	CS9	4	11.8	1.28	59	34.06	0	606
VFM29d3r4	r4	Box #1	587	22	CS10	5	12.367	1.34	61.83	20.54	0	290
VFM29d3r4	r4	Box #1	587	22	CS11	1	16.133	1.74	80.67	3.43	0	132
VFM29d3r4	r4	Box #1	587	22	CS12	3	15.867	1.72	79.33	4.42	0	407
VFM29d3r4	r4	Box #1	587	22	CS13	4	17.067	1.85	85.33	3.63	0	153
VFM29d3r4	r4	Box #1	587	22	CS14	3	13.7	1.48	68.5	37.51	0	549
VFM29d3r4	r4	Box #1	587	22	CS15	0	0	0	0	203.19	0	971
VFM29d3r4	r4	Box #1	587	22	CS16	4	9.267	1	46.33	126.24	0	1237
VFM29d3r4	r4	Box #1	587	22	CS17	5	12.133	1.31	60.67	59.93	0	604
VFM29d3r4	r4	Box #1	587	22	CS18	3	9.6	1.04	48	150.99	0	1113
VFM29d3r4	r4	Box #1	587	22	CS19	4	4.967	0.54	24.83	155.5	0	1436
VFM29d3r4	r4	Box #1	587	22	CS20	2	2.967	0.32	14.83	166.41	0	814
VFM29d3r4	r4	Box #1	587	22	CS21	5	6.767	0.73	33.83	53.23	0	422
VFM29d3r4	r4	Box #1	587	22	CS22	2	3.267	0.35	16.33	146.11	0	849
VFM29d3r4	r4	Box #1	587	22	CS23	3	4.267	0.46	21.33	127.68	0	1338
VFM29d3r4	r4	Box #1	587	22	CS24	4	6.133	0.66	30.67	180.6	0	1020
VFM29d3r4	r4	Box #1	587	22	CS25	2	4	0.43	20	181.75	0	1290
VFM29d3r4	r4	Box #1	587	22	CS26	2	3.067	0.33	15.33	148.63	0	764
VFM29d3r4	r4	Box #1	587	22	CS27	3	4.1	0.44	20.5	170.79	0	1067
VFM29d3r4	r4	Box #1	587	22	CS28	5	7.767	0.84	38.83	140.02	0	881
VFM29d3r4	r4	Box #1	587	22	CS29	6	8.867	0.96	44.33	102.61	0	976
VFM29d3r4	r4	Box #1	587	22	CS30	2	3.267	0.35	16.33	137.84	0	986
VFM29d3r4	r4	Box #1	587	22	CS31	3	5.4	0.58	27	124.38	0	834
VFM29d3r4	r4	Box #1	587	22	CS32	4	7.533	0.81	37.67	78.75	0	744
VFM29d3r4	r4	Box #2	588	22	Pretone	0	0	0	0	421.63	0	1855
VFM29d3r4	r4	Box #2	588	22	CS1	3	13.733	1.48	68.67	135.39	0	2085
VFM29d3r4	r4	Box #2	588	22	CS2	1	18.967	2.05	94.83	2.56	0	151
VFM29d3r4	r4	Box #2	588	22	CS3	5	14.8	1.6	74	16.29	0	214
VFM29d3r4	r4	Box #2	588	22	CS4	5	15.167	1.64	75.83	17.97	0	258
VFM29d3r4	r4	Box #2	588	22	CS5	4	16.767	1.81	83.83	8.45	0	235
VFM29d3r4	r4	Box #2	588	22	CS6	3	11.933	1.29	59.67	28.22	0	419
VFM29d3r4	r4	Box #2	588	22	CS7	4	7.833	0.85	39.17	192.46	0	1795
VFM29d3r4	r4	Box #2	588	22	CS8	2	2.967	0.32	14.83	170.6	0	1382
VFM29d3r4	r4	Box #2	588	22	CS9	3	5.433	0.59	27.17	128.32	0	1299
VFM29d3r4	r4	Box #2	588	22	CS10	3	4.533	0.49	22.67	160.84	0	916
VFM29d3r4	r4	Box #2	588	22	CS11	2	2.567	0.28	12.83	218.85	0	1431
VFM29d3r4	r4	Box #2	588	22	CS12	3	3.167	0.34	15.83	162.07	0	1491
VFM29d3r4	r4	Box #2	588	22	CS13	3	3.367	0.36	16.83	184.27	0	1527
VFM29d3r4	r4	Box #2	588	22	CS14	1	1.667	0.18	8.33	228.21	0	1257
VFM29d3r4	r4	Box #2	588	22	CS15	2	2.8	0.3	14	125.91	0	1247
VFM29d3r4	r4	Box #2	588	22	CS16	2	2.433	0.26	12.17	209	0	1249
VFM29d3r4	r4	Box #2	588	22	CS17	2	4.333	0.47	21.67	214.27	0	1062
VFM29d3r4	r4	Box #2	588	22	CS18	1	1.167	0.13	5.83	145.65	0	1729
VFM29d3r4	r4	Box #2	588	22	CS19	2	2.533	0.27	12.67	104.59	0	893
VFM29d3r4	r4	Box #2	588	22	CS20	2	3.567	0.39	17.83	241.66	0	1437
VFM29d3r4	r4	Box #2	588	22	CS21	2	3.8	0.41	19	65.75	0	790
VFM29d3r4	r4	Box #2	588	22	CS22	1	1.933	0.21	9.67	197.01	0	1403
VFM29d3r4	r4	Box #2	588	22	CS23	2	2.733	0.3	13.67	283.19	0	1625
VFM29d3r4	r4	Box #2	588	22	CS24	3	4.067	0.44	20.33	144.46	0	862
VFM29d3r4	r4	Box #2	588	22	CS25	3	5.433	0.59	27.17	169.14	0	1259
VFM29d3r4	r4	Box #2	588	22	CS26	2	2.967	0.32	14.83	251.57	0	1449
VFM29d3r4	r4	Box #2	588	22	CS27	3	5.167	0.56	25.83	62.71	0	528
VFM29d3r4	r4	Box #2	588	22	CS28	5	7.3	0.79	36.5	69.76	0	634
VFM29d3r4	r4	Box #2	588	22	CS29	2	3.967	0.43	19.83	93.02	0	904
VFM29d3r4	r4	Box #2	588	22	CS30	2	2.833	0.31	14.17	152.29	0	1453
VFM29d3r4	r4	Box #2	588	22	CS31	1	1.667	0.18	8.33	232.92	0	1511
VFM29d3r4	r4	Box #2	588	22	CS32	2	2.467	0.27	12.33	203.85	0	1134
VFM29d3r4	r4	Box #3	99	99	Pretone	1	120	12.97	100	0	0	1
VFM29d3r4	r4	Box #3	99	99	CS1	1	20	2.16	100	0	0	0
VFM29d3r4	r4	Box #3	99	99	CS2	1	20	2.16	100	0	0	0
VFM29d3r4	r4	Box #3	99	99	CS3	1	20	2.16	100	0	0	0
VFM29d3r4	r4	Box #3	99	99	CS4	1	20	2.16	100	0	0	0
VFM29d3r4	r4	Box #3	99	99	CS5	1	20	2.16	100	0	0	0
VFM29d3r4	r4	Box #3	99	99	CS6	1	20	2.16	100	0	0	0
VFM29d3r4	r4	Box #3	99	99	CS7	1	20	2.16	100	0	0	0
VFM29d3r4	r4	Box #3	99	99	CS8	1	20	2.16	100	0	0	0
VFM29d3r4	r4	Box #3	99	99	CS9	1	20	2.16	100	0	0	0
VFM29d3r4	r4	Box #3	99	99	CS10	1	20	2.16	100	0	0	0
VFM29d3r4	r4	Box #3	99	99	CS11	1	20	2.16	100	0	0	0
VFM29d3r4	r4	Box #3	99	99	CS12	1	20	2.16	100	0	0	0
VFM29d3r4	r4	Box #3	99	99	CS13	1	20	2.16	100	0	0	0
VFM29d3r4	r4	Box #3	99	99	CS14	1	20	2.16	100	0	0	0
VFM29d3r4	r4	Box #3	99	99	CS15	1	20	2.16	100	0	0	0
VFM29d3r4	r4	Box #3	99	99	CS16	1	20	2.16	100	0	0	0
VFM29d3r4	r4	Box #3	99	99	CS17	1	20	2.16	100	0	0	0
VFM29d3r4	r4	Box #3	99	99	CS18	1	20	2.16	100	0	0	0
VFM29d3r4	r4	Box #3	99	99	CS19	1	20	2.16	100	0	0	0
VFM29d3r4	r4	Box #3	99	99	CS20	1	20	2.16	100	0	0	0
VFM29d3r4	r4	Box #3	99	99	CS21	1	20	2.16	100	0	0	0
VFM29d3r4	r4	Box #3	99	99	CS22	1	20	2.16	100	0	0	0
VFM29d3r4	r4	Box #3	99	99	CS23	1	20	2.16	100	0	0	0
VFM29d3r4	r4	Box #3	99	99	CS24	1	20	2.16	100	0	0	0
VFM29d3r4	r4	Box #3	99	99	CS25	1	20	2.16	100	0	0	0
VFM29d3r4	r4	Box #3	99	99	CS26	1	20	2.16	100	0	0	0
VFM29d3r4	r4	Box #3	99	99	CS27	1	20	2.16	100	0	0	0
VFM29d3r4	r4	Box #3	99	99	CS28	1	20	2.16	100	0	0	0
VFM29d3r4	r4	Box #3	99	99	CS29	1	20	2.16	100	0	0	0
VFM29d3r4	r4	Box #3	99	99	CS30	1	20	2.16	100	0	0	0
VFM29d3r4	r4	Box #3	99	99	CS31	1	20	2.16	100	0	0	0
VFM29d3r4	r4	Box #3	99	99	CS32	1	20	2.16	100	0	0	0
VFM29d3r4	r4	Box #4	589	22	Pretone	0	0	0	0	386	0	2079
VFM29d3r4	r4	Box #4	589	22	CS1	4	12.033	1.3	60.17	65.14	0	1067
VFM29d3r4	r4	Box #4	589	22	CS2	4	12.567	1.36	62.83	42.79	0	673
VFM29d3r4	r4	Box #4	589	22	CS3	3	13.033	1.41	65.17	31.5	0	694
VFM29d3r4	r4	Box #4	589	22	CS4	3	6.333	0.68	31.67	131.22	0	1949
VFM29d3r4	r4	Box #4	589	22	CS5	3	9.767	1.06	48.83	78.31	0	622
VFM29d3r4	r4	Box #4	589	22	CS6	4	6.567	0.71	32.83	162.27	0	1583
VFM29d3r4	r4	Box #4	589	22	CS7	3	13.1	1.42	65.5	42.26	0	842
VFM29d3r4	r4	Box #4	589	22	CS8	3	18	1.95	90	0.97	0	52
VFM29d3r4	r4	Box #4	589	22	CS9	2	16.6	1.79	83	13.21	0	349
VFM29d3r4	r4	Box #4	589	22	CS10	4	10.533	1.14	52.67	101.66	0	1284
VFM29d3r4	r4	Box #4	589	22	CS11	4	6.867	0.74	34.33	57.09	0	727
VFM29d3r4	r4	Box #4	589	22	CS12	1	3.667	0.4	18.33	138.12	0	1401
VFM29d3r4	r4	Box #4	589	22	CS13	3	9.767	1.06	48.83	168.53	0	1750
VFM29d3r4	r4	Box #4	589	22	CS14	2	2.533	0.27	12.67	225.51	0	1605
VFM29d3r4	r4	Box #4	589	22	CS15	6	13.967	1.51	69.83	40.34	0	931
VFM29d3r4	r4	Box #4	589	22	CS16	5	8.567	0.93	42.83	48.93	0	652
VFM29d3r4	r4	Box #4	589	22	CS17	1	1.6	0.17	8	95.5	0	551
VFM29d3r4	r4	Box #4	589	22	CS18	5	13.067	1.41	65.33	17.35	0	196
VFM29d3r4	r4	Box #4	589	22	CS19	5	16.7	1.81	83.5	5.66	0	159
VFM29d3r4	r4	Box #4	589	22	CS20	5	7.667	0.83	38.33	28.39	0	273
VFM29d3r4	r4	Box #4	589	22	CS21	5	10.5	1.14	52.5	23.14	0	364
VFM29d3r4	r4	Box #4	589	22	CS22	5	12.2	1.32	61	27.85	0	483
VFM29d3r4	r4	Box #4	589	22	CS23	7	15.2	1.64	76	10.22	0	176
VFM29d3r4	r4	Box #4	589	22	CS24	3	10.433	1.13	52.17	30.02	0	314
VFM29d3r4	r4	Box #4	589	22	CS25	3	8.4	0.91	42	85.33	0	1149
VFM29d3r4	r4	Box #4	589	22	CS26	1	1.967	0.21	9.83	204.65	0	1566
VFM29d3r4	r4	Box #4	589	22	CS27	5	10.033	1.08	50.17	39.65	0	351
VFM29d3r4	r4	Box #4	589	22	CS28	4	9.4	1.02	47	41.43	0	643
VFM29d3r4	r4	Box #4	589	22	CS29	2	2.967	0.32	14.83	256.85	0	1697
VFM29d3r4	r4	Box #4	589	22	CS30	4	7.533	0.81	37.67	70.75	0	1180
VFM29d3r4	r4	Box #4	589	22	CS31	5	8.433	0.91	42.17	27.2	0	369
VFM29d3r4	r4	Box #4	589	22	CS32	2	3.067	0.33	15.33	65.25	0	679
VFM29d3r1	1	Box #1	581	22	Pretone	2	2.233	0.24	1.86	300.99	0	1609
VFM29d3r1	1	Box #1	581	22	CS1	2	9.433	1.02	47.17	83.95	0	601
VFM29d3r1	1	Box #1	581	22	CS2	1	4.733	0.51	23.67	178	0	1549
VFM29d3r1	1	Box #1	581	22	CS3	2	3.367	0.36	16.83	165.22	0	1128
VFM29d3r1	1	Box #1	581	22	CS4	1	1.233	0.13	6.17	290	0	1415
VFM29d3r1	1	Box #1	581	22	CS5	3	6.667	0.72	33.33	145.54	0	1198
VFM29d3r1	1	Box #1	581	22	CS6	1	1.267	0.14	6.33	320.95	0	1450
VFM29d3r1	1	Box #1	581	22	CS7	2	3.733	0.4	18.67	152.74	0	1327
VFM29d3r1	1	Box #1	581	22	CS8	2	3.967	0.43	19.83	231.12	0	1437
VFM29d3r1	1	Box #1	581	22	CS9	0	0	0	0	229.74	0	873
VFM29d3r1	1	Box #1	581	22	CS10	2	3.3	0.36	16.5	291.73	0	1699
VFM29d3r1	1	Box #1	581	22	CS11	3	6.8	0.74	34	143.93	0	1844
VFM29d3r1	1	Box #1	581	22	CS12	3	5.233	0.57	26.17	243.83	0	1438
VFM29d3r1	1	Box #1	581	22	CS13	2	5.533	0.6	27.67	69.52	0	490
VFM29d3r1	1	Box #1	581	22	CS14	1	3.4	0.37	17	226.81	0	1974
VFM29d3r1	1	Box #1	581	22	CS15	0	0	0	0	310.34	0	1462
VFM29d3r1	1	Box #1	581	22	CS16	5	6.933	0.75	34.67	130.68	0	1284
VFM29d3r1	1	Box #1	581	22	CS17	2	2.833	0.31	14.17	130.84	0	1160
VFM29d3r1	1	Box #1	581	22	CS18	5	12.033	1.3	60.17	55.99	0	853
VFM29d3r1	1	Box #1	581	22	CS19	1	1.733	0.19	8.67	191.7	0	1036
VFM29d3r1	1	Box #1	581	22	CS20	2	4.2	0.45	21	210.07	0	1159
VFM29d3r1	1	Box #1	581	22	CS21	1	1.167	0.13	5.83	244.74	0	1823
VFM29d3r1	1	Box #1	581	22	CS22	2	2.667	0.29	13.33	324.58	0	1495
VFM29d3r1	1	Box #1	581	22	CS23	3	5	0.54	25	179.6	0	1317
VFM29d3r1	1	Box #1	581	22	CS24	2	3.3	0.36	16.5	257.43	0	1324
VFM29d3r1	1	Box #1	581	22	CS25	2	3.6	0.39	18	262.61	0	1336
VFM29d3r1	1	Box #1	581	22	CS26	2	3.167	0.34	15.83	156.78	0	967
VFM29d3r1	1	Box #1	581	22	CS27	0	0	0	0	263.17	0	1457
VFM29d3r1	1	Box #1	581	22	CS28	3	6.567	0.71	32.83	105.53	0	940
VFM29d3r1	1	Box #1	581	22	CS29	1	4.233	0.46	21.17	237.03	0	2002
VFM29d3r1	1	Box #1	581	22	CS30	0	0	0	0	305.72	0	1672
VFM29d3r1	1	Box #1	581	22	CS31	1	2.633	0.28	13.17	196.65	0	1923
VFM29d3r1	1	Box #1	581	22	CS32	0	0	0	0	118.08	0	612
VFM29d3r1	1	Box #2	582	22	Pretone	1	2.167	0.23	1.81	310.67	0	3050
VFM29d3r1	1	Box #2	582	22	CS1	5	13.7	1.48	68.5	55.68	0	783
VFM29d3r1	1	Box #2	582	22	CS2	3	11.867	1.28	59.33	16.56	0	202
VFM29d3r1	1	Box #2	582	22	CS3	4	11.033	1.19	55.17	36.12	0	290
VFM29d3r1	1	Box #2	582	22	CS4	4	11.033	1.19	55.17	86.02	0	1286
VFM29d3r1	1	Box #2	582	22	CS5	5	9.367	1.01	46.83	53.51	0	666
VFM29d3r1	1	Box #2	582	22	CS6	3	5.367	0.58	26.83	61.27	0	764
VFM29d3r1	1	Box #2	582	22	CS7	2	2.7	0.29	13.5	131.11	0	827
VFM29d3r1	1	Box #2	582	22	CS8	4	5.667	0.61	28.33	41.39	0	1367
VFM29d3r1	1	Box #2	582	22	CS9	2	2.9	0.31	14.5	182.48	0	1664
VFM29d3r1	1	Box #2	582	22	CS10	4	5.267	0.57	26.33	117.47	0	1570
VFM29d3r1	1	Box #2	582	22	CS11	2	2.067	0.22	10.33	246.15	0	1532
VFM29d3r1	1	Box #2	582	22	CS12	1	2.4	0.26	12	249.67	0	1623
VFM29d3r1	1	Box #2	582	22	CS13	1	1.033	0.11	5.17	206.84	0	1162
VFM29d3r1	1	Box #2	582	22	CS14	1	1.267	0.14	6.33	241.09	0	1425
VFM29d3r1	1	Box #2	582	22	CS15	2	2.467	0.27	12.33	211.53	0	1835
VFM29d3r1	1	Box #2	582	22	CS16	3	4.733	0.51	23.67	213.61	0	1558
VFM29d3r1	1	Box #2	582	22	CS17	2	3.433	0.37	17.17	178.26	0	943
VFM29d3r1	1	Box #2	582	22	CS18	4	5.833	0.63	29.17	122.32	0	1756
VFM29d3r1	1	Box #2	582	22	CS19	1	1.133	0.12	5.67	203.73	0	2077
VFM29d3r1	1	Box #2	582	22	CS20	0	0	0	0	247.72	0	1269
VFM29d3r1	1	Box #2	582	22	CS21	2	2.2	0.24	11	183.19	0	1430
VFM29d3r1	1	Box #2	582	22	CS22	0	0	0	0	255.15	0	1141
VFM29d3r1	1	Box #2	582	22	CS23	0	0	0	0	268.13	0	1290
VFM29d3r1	1	Box #2	582	22	CS24	1	1.067	0.12	5.33	287.5	0	1672
VFM29d3r1	1	Box #2	582	22	CS25	1	1.667	0.18	8.33	111.32	0	835
VFM29d3r1	1	Box #2	582	22	CS26	0	0	0	0	125.32	0	1286
VFM29d3r1	1	Box #2	582	22	CS27	0	0	0	0	128.48	0	776
VFM29d3r1	1	Box #2	582	22	CS28	0	0	0	0	155.73	0	1123
VFM29d3r1	1	Box #2	582	22	CS29	1	1.033	0.11	5.17	203.57	0	983
VFM29d3r1	1	Box #2	582	22	CS30	0	0	0	0	139.94	0	874
VFM29d3r1	1	Box #2	582	22	CS31	1	1.067	0.12	5.33	211.39	0	1417
VFM29d3r1	1	Box #2	582	22	CS32	1	1.067	0.12	5.33	231.55	0	1326
VFM29d3r1	1	Box #3	99	99	Pretone	1	120	12.97	100	0	0	4
VFM29d3r1	1	Box #3	99	99	CS1	1	20	2.16	100	0	0	0
VFM29d3r1	1	Box #3	99	99	CS2	1	20	2.16	100	0	0	0
VFM29d3r1	1	Box #3	99	99	CS3	2	19.933	2.15	99.67	4.69	0	1410
VFM29d3r1	1	Box #3	99	99	CS4	1	20	2.16	100	0	0	0
VFM29d3r1	1	Box #3	99	99	CS5	1	20	2.16	100	0	0	0
VFM29d3r1	1	Box #3	99	99	CS6	1	20	2.16	100	0	0	0
VFM29d3r1	1	Box #3	99	99	CS7	1	20	2.16	100	0	0	0
VFM29d3r1	1	Box #3	99	99	CS8	1	20	2.16	100	0	0	0
VFM29d3r1	1	Box #3	99	99	CS9	1	20	2.16	100	0	0	0
VFM29d3r1	1	Box #3	99	99	CS10	1	20	2.16	100	0	0	0
VFM29d3r1	1	Box #3	99	99	CS11	1	20	2.16	100	0	0	0
VFM29d3r1	1	Box #3	99	99	CS12	1	20	2.16	100	0	0	0
VFM29d3r1	1	Box #3	99	99	CS13	1	20	2.16	100	0	0	0
VFM29d3r1	1	Box #3	99	99	CS14	1	20	2.16	100	0	0	0
VFM29d3r1	1	Box #3	99	99	CS15	1	20	2.16	100	0	0	0
VFM29d3r1	1	Box #3	99	99	CS16	1	20	2.16	100	0	0	0
VFM29d3r1	1	Box #3	99	99	CS17	1	20	2.16	100	0	0	0
VFM29d3r1	1	Box #3	99	99	CS18	1	20	2.16	100	0	0	0
VFM29d3r1	1	Box #3	99	99	CS19	1	20	2.16	100	0	0	0
VFM29d3r1	1	Box #3	99	99	CS20	1	20	2.16	100	0	0	0
VFM29d3r1	1	Box #3	99	99	CS21	1	20	2.16	100	0	0	0
VFM29d3r1	1	Box #3	99	99	CS22	1	20	2.16	100	0	0	0
VFM29d3r1	1	Box #3	99	99	CS23	1	20	2.16	100	0	0	0
VFM29d3r1	1	Box #3	99	99	CS24	1	20	2.16	100	0	0	0
VFM29d3r1	1	Box #3	99	99	CS25	1	20	2.16	100	0	0	0
VFM29d3r1	1	Box #3	99	99	CS26	1	20	2.16	100	0	0	0
VFM29d3r1	1	Box #3	99	99	CS27	1	20	2.16	100	0	0	0
VFM29d3r1	1	Box #3	99	99	CS28	1	20	2.16	100	0	0	1
VFM29d3r1	1	Box #3	99	99	CS29	1	20	2.16	100	0	0	0
VFM29d3r1	1	Box #3	99	99	CS30	1	20	2.16	100	0	0	0
VFM29d3r1	1	Box #3	99	99	CS31	1	20	2.16	100	0	0	0
VFM29d3r1	1	Box #3	99	99	CS32	1	20	2.16	100	0	0	0
VFM29d3r1	1	Box #4	590	21	Pretone	4	8.133	0.88	6.78	301.15	0	2014
VFM29d3r1	1	Box #4	590	21	CS1	3	8.333	0.9	41.67	95.39	0	1106
VFM29d3r1	1	Box #4	590	21	CS2	5	10.767	1.16	53.83	120.58	0	1872
VFM29d3r1	1	Box #4	590	21	CS3	3	8.9	0.96	44.5	47.82	0	728
VFM29d3r1	1	Box #4	590	21	CS4	3	7.3	0.79	36.5	92.55	0	777
VFM29d3r1	1	Box #4	590	21	CS5	5	7.433	0.8	37.17	154.38	0	1127
VFM29d3r1	1	Box #4	590	21	CS6	3	4.533	0.49	22.67	196.05	0	1467
VFM29d3r1	1	Box #4	590	21	CS7	3	5.133	0.55	25.67	207.16	0	2109
VFM29d3r1	1	Box #4	590	21	CS8	0	0	0	0	143.6	0	1287
VFM29d3r1	1	Box #4	590	21	CS9	4	6.7	0.72	33.5	185.87	0	1467
VFM29d3r1	1	Box #4	590	21	CS10	1	2.833	0.31	14.17	206.97	0	1552
VFM29d3r1	1	Box #4	590	21	CS11	2	2.6	0.28	13	177.2	0	2108
VFM29d3r1	1	Box #4	590	21	CS12	3	4.167	0.45	20.83	71.03	0	576
VFM29d3r1	1	Box #4	590	21	CS13	2	2.467	0.27	12.33	222.22	0	1646
VFM29d3r1	1	Box #4	590	21	CS14	1	1.4	0.15	7	275.26	0	1795
VFM29d3r1	1	Box #4	590	21	CS15	1	2.3	0.25	11.5	218.52	0	1127
VFM29d3r1	1	Box #4	590	21	CS16	1	2.7	0.29	13.5	168.95	0	904
VFM29d3r1	1	Box #4	590	21	CS17	2	4.033	0.44	20.17	166.52	0	1389
VFM29d3r1	1	Box #4	590	21	CS18	0	0	0	0	176.58	0	1367
VFM29d3r1	1	Box #4	590	21	CS19	3	9.067	0.98	45.33	88.65	0	1027
VFM29d3r1	1	Box #4	590	21	CS20	0	0	0	0	101.34	0	811
VFM29d3r1	1	Box #4	590	21	CS21	0	0	0	0	86.38	0	436
VFM29d3r1	1	Box #4	590	21	CS22	2	2.833	0.31	14.17	172.77	0	1383
VFM29d3r1	1	Box #4	590	21	CS23	1	1.133	0.12	5.67	173.97	0	1245
VFM29d3r1	1	Box #4	590	21	CS24	3	9.433	1.02	47.17	67	0	1061
VFM29d3r1	1	Box #4	590	21	CS25	1	1.233	0.13	6.17	201.69	0	1373
VFM29d3r1	1	Box #4	590	21	CS26	2	3.233	0.35	16.17	162.97	0	1295
VFM29d3r1	1	Box #4	590	21	CS27	1	1.3	0.14	6.5	144.83	0	689
VFM29d3r1	1	Box #4	590	21	CS28	0	0	0	0	297.27	0	1431
VFM29d3r1	1	Box #4	590	21	CS29	2	2.6	0.28	13	183.31	0	2141
VFM29d3r1	1	Box #4	590	21	CS30	0	0	0	0	218.22	0	1276
VFM29d3r1	1	Box #4	590	21	CS31	3	5.7	0.62	28.5	137.07	0	1163
VFM29d3r1	1	Box #4	590	21	CS32	3	5.933	0.64	29.67	57.63	0	676
VFM29d3r2	2	Box #1	583	22	Pretone	2	4.133	0.45	3.44	284.53	0	1839
VFM29d3r2	2	Box #1	583	22	CS1	3	16.567	1.79	82.83	22.05	0	399
VFM29d3r2	2	Box #1	583	22	CS2	2	9.967	1.08	49.83	29.6	0	431
VFM29d3r2	2	Box #1	583	22	CS3	4	8.967	0.97	44.83	40.25	0	405
VFM29d3r2	2	Box #1	583	22	CS4	4	11.567	1.25	57.83	33.22	0	830
VFM29d3r2	2	Box #1	583	22	CS5	6	13.967	1.51	69.83	8.97	0	136
VFM29d3r2	2	Box #1	583	22	CS6	3	17.467	1.89	87.33	1.92	0	79
VFM29d3r2	2	Box #1	583	22	CS7	2	2.767	0.3	13.83	196.79	0	1813
VFM29d3r2	2	Box #1	583	22	CS8	2	2.8	0.3	14	92.55	0	655
VFM29d3r2	2	Box #1	583	22	CS9	3	6.133	0.66	30.67	76.48	0	2481
VFM29d3r2	2	Box #1	583	22	CS10	0	0	0	0	273.3	0	1443
VFM29d3r2	2	Box #1	583	22	CS11	1	2.3	0.25	11.5	303.45	0	1666
VFM29d3r2	2	Box #1	583	22	CS12	0	0	0	0	233.86	0	1559
VFM29d3r2	2	Box #1	583	22	CS13	1	2.733	0.3	13.67	273.36	0	1971
VFM29d3r2	2	Box #1	583	22	CS14	4	8.2	0.89	41	64.29	0	699
VFM29d3r2	2	Box #1	583	22	CS15	3	7.833	0.85	39.17	43.13	0	534
VFM29d3r2	2	Box #1	583	22	CS16	1	9.6	1.04	48	143.5	0	1098
VFM29d3r2	2	Box #1	583	22	CS17	0	0	0	0	177.46	0	1044
VFM29d3r2	2	Box #1	583	22	CS18	1	2.433	0.26	12.17	115.25	0	776
VFM29d3r2	2	Box #1	583	22	CS19	3	8.733	0.94	43.67	122.64	0	1261
VFM29d3r2	2	Box #1	583	22	CS20	1	6.133	0.66	30.67	112.41	0	727
VFM29d3r2	2	Box #1	583	22	CS21	5	7.167	0.77	35.83	27.69	0	274
VFM29d3r2	2	Box #1	583	22	CS22	4	13.967	1.51	69.83	10.7	0	238
VFM29d3r2	2	Box #1	583	22	CS23	2	2.5	0.27	12.5	33.78	0	360
VFM29d3r2	2	Box #1	583	22	CS24	5	14.9	1.61	74.5	12.05	0	283
VFM29d3r2	2	Box #1	583	22	CS25	5	14.5	1.57	72.5	7.51	0	181
VFM29d3r2	2	Box #1	583	22	CS26	3	6.367	0.69	31.83	47.64	0	389
VFM29d3r2	2	Box #1	583	22	CS27	1	1.033	0.11	5.17	211.07	0	1568
VFM29d3r2	2	Box #1	583	22	CS28	4	15.233	1.65	76.17	7	0	133
VFM29d3r2	2	Box #1	583	22	CS29	1	1.2	0.13	6	154.11	0	1689
VFM29d3r2	2	Box #1	583	22	CS30	2	2.433	0.26	12.17	121.94	0	1290
VFM29d3r2	2	Box #1	583	22	CS31	6	11.5	1.24	57.5	13.93	0	207
VFM29d3r2	2	Box #1	583	22	CS32	1	1.067	0.12	5.33	49.58	0	457
VFM29d3r2	2	Box #2	591	21	Pretone	2	3.533	0.38	2.94	291.02	0	1652
VFM29d3r2	2	Box #2	591	21	CS1	2	3.2	0.35	16	195.98	0	1282
VFM29d3r2	2	Box #2	591	21	CS2	1	1.567	0.17	7.83	186.4	0	2199
VFM29d3r2	2	Box #2	591	21	CS3	2	3.967	0.43	19.83	143.17	0	1730
VFM29d3r2	2	Box #2	591	21	CS4	2	8.833	0.95	44.17	114.31	0	1499
VFM29d3r2	2	Box #2	591	21	CS5	0	0	0	0	144.31	0	1120
VFM29d3r2	2	Box #2	591	21	CS6	1	1.833	0.2	9.17	120.92	0	634
VFM29d3r2	2	Box #2	591	21	CS7	2	5.133	0.55	25.67	183.63	0	1749
VFM29d3r2	2	Box #2	591	21	CS8	3	4.533	0.49	22.67	231.65	0	1207
VFM29d3r2	2	Box #2	591	21	CS9	1	2.8	0.3	14	213.04	0	1229
VFM29d3r2	2	Box #2	591	21	CS10	3	4.833	0.52	24.17	235.43	0	1426
VFM29d3r2	2	Box #2	591	21	CS11	3	9.567	1.03	47.83	70.38	0	636
VFM29d3r2	2	Box #2	591	21	CS12	2	6.9	0.75	34.5	188.54	0	1057
VFM29d3r2	2	Box #2	591	21	CS13	2	3.167	0.34	15.83	213.26	0	1136
VFM29d3r2	2	Box #2	591	21	CS14	2	4.133	0.45	20.67	122.97	0	896
VFM29d3r2	2	Box #2	591	21	CS15	2	2.767	0.3	13.83	185.69	0	1171
VFM29d3r2	2	Box #2	591	21	CS16	1	2.067	0.22	10.33	141.75	0	976
VFM29d3r2	2	Box #2	591	21	CS17	0	0	0	0	204.75	0	1429
VFM29d3r2	2	Box #2	591	21	CS18	2	2.967	0.32	14.83	254.57	0	1470
VFM29d3r2	2	Box #2	591	21	CS19	3	4.1	0.44	20.5	141.08	0	1471
VFM29d3r2	2	Box #2	591	21	CS20	1	1.2	0.13	6	231.56	0	1378
VFM29d3r2	2	Box #2	591	21	CS21	2	3.867	0.42	19.33	211.18	0	1561
VFM29d3r2	2	Box #2	591	21	CS22	2	3.4	0.37	17	192.5	0	1074
VFM29d3r2	2	Box #2	591	21	CS23	2	3.567	0.39	17.83	139.77	0	1124
VFM29d3r2	2	Box #2	591	21	CS24	2	3.733	0.4	18.67	193.56	0	1511
VFM29d3r2	2	Box #2	591	21	CS25	1	1.467	0.16	7.33	239.85	0	1261
VFM29d3r2	2	Box #2	591	21	CS26	2	3.7	0.4	18.5	298.24	0	1708
VFM29d3r2	2	Box #2	591	21	CS27	4	4.833	0.52	24.17	180.26	0	1368
VFM29d3r2	2	Box #2	591	21	CS28	0	0	0	0	111.26	0	498
VFM29d3r2	2	Box #2	591	21	CS29	3	4.5	0.49	22.5	130.86	0	710
VFM29d3r2	2	Box #2	591	21	CS30	1	1.067	0.12	5.33	200.73	0	1336
VFM29d3r2	2	Box #2	591	21	CS31	1	1.3	0.14	6.5	159.65	0	1911
VFM29d3r2	2	Box #2	591	21	CS32	3	5.5	0.59	27.5	141.3	0	1061
VFM29d3r2	2	Box #3	99	99	Pretone	1	120	12.97	100	0	0	0
VFM29d3r2	2	Box #3	99	99	CS1	1	20	2.16	100	0	0	0
VFM29d3r2	2	Box #3	99	99	CS2	1	20	2.16	100	0	0	0
VFM29d3r2	2	Box #3	99	99	CS3	1	20	2.16	100	0	0	0
VFM29d3r2	2	Box #3	99	99	CS4	1	20	2.16	100	0	0	0
VFM29d3r2	2	Box #3	99	99	CS5	1	20	2.16	100	0	0	0
VFM29d3r2	2	Box #3	99	99	CS6	1	20	2.16	100	0	0	0
VFM29d3r2	2	Box #3	99	99	CS7	1	20	2.16	100	0	0	0
VFM29d3r2	2	Box #3	99	99	CS8	1	20	2.16	100	0	0	0
VFM29d3r2	2	Box #3	99	99	CS9	1	20	2.16	100	0	0	0
VFM29d3r2	2	Box #3	99	99	CS10	1	20	2.16	100	0	0	0
VFM29d3r2	2	Box #3	99	99	CS11	1	20	2.16	100	0	0	0
VFM29d3r2	2	Box #3	99	99	CS12	1	20	2.16	100	0	0	0
VFM29d3r2	2	Box #3	99	99	CS13	1	20	2.16	100	0	0	0
VFM29d3r2	2	Box #3	99	99	CS14	1	20	2.16	100	0	0	0
VFM29d3r2	2	Box #3	99	99	CS15	1	20	2.16	100	0	0	0
VFM29d3r2	2	Box #3	99	99	CS16	1	20	2.16	100	0	0	0
VFM29d3r2	2	Box #3	99	99	CS17	1	20	2.16	100	0	0	0
VFM29d3r2	2	Box #3	99	99	CS18	1	20	2.16	100	0	0	0
VFM29d3r2	2	Box #3	99	99	CS19	1	20	2.16	100	0	0	0
VFM29d3r2	2	Box #3	99	99	CS20	2	19.933	2.15	99.67	5.13	0	1548
VFM29d3r2	2	Box #3	99	99	CS21	1	20	2.16	100	0	0	0
VFM29d3r2	2	Box #3	99	99	CS22	1	20	2.16	100	0	0	0
VFM29d3r2	2	Box #3	99	99	CS23	1	20	2.16	100	0	0	0
VFM29d3r2	2	Box #3	99	99	CS24	1	20	2.16	100	0	0	0
VFM29d3r2	2	Box #3	99	99	CS25	1	20	2.16	100	0	0	0
VFM29d3r2	2	Box #3	99	99	CS26	1	20	2.16	100	0	0	0
VFM29d3r2	2	Box #3	99	99	CS27	1	20	2.16	100	0	0	0
VFM29d3r2	2	Box #3	99	99	CS28	1	20	2.16	100	0	0	0
VFM29d3r2	2	Box #3	99	99	CS29	1	20	2.16	100	0	0	0
VFM29d3r2	2	Box #3	99	99	CS30	1	20	2.16	100	0	0	0
VFM29d3r2	2	Box #3	99	99	CS31	1	20	2.16	100	0	0	0
VFM29d3r2	2	Box #3	99	99	CS32	1	20	2.16	100	0	0	0
VFM29d3r2	2	Box #4	584	22	Pretone	1	1	0.11	0.83	364.16	0	2000
VFM29d3r2	2	Box #4	584	22	CS1	5	12.667	1.37	63.33	58.7	0	985
VFM29d3r2	2	Box #4	584	22	CS2	3	15.067	1.63	75.33	12.89	0	229
VFM29d3r2	2	Box #4	584	22	CS3	4	15.167	1.64	75.83	5.21	0	107
VFM29d3r2	2	Box #4	584	22	CS4	3	14.967	1.62	74.83	15.89	0	403
VFM29d3r2	2	Box #4	584	22	CS5	3	6.967	0.75	34.83	113.17	0	984
VFM29d3r2	2	Box #4	584	22	CS6	6	15.833	1.71	79.17	11.69	0	400
VFM29d3r2	2	Box #4	584	22	CS7	4	17.1	1.85	85.5	5.86	0	158
VFM29d3r2	2	Box #4	584	22	CS8	6	15.9	1.72	79.5	6	0	136
VFM29d3r2	2	Box #4	584	22	CS9	7	16.6	1.79	83	6.08	0	149
VFM29d3r2	2	Box #4	584	22	CS10	6	15.933	1.72	79.67	5.92	0	223
VFM29d3r2	2	Box #4	584	22	CS11	5	16.1	1.74	80.5	8.03	0	163
VFM29d3r2	2	Box #4	584	22	CS12	1	1.767	0.19	8.83	197.6	0	1413
VFM29d3r2	2	Box #4	584	22	CS13	4	5.3	0.57	26.5	171.64	0	1575
VFM29d3r2	2	Box #4	584	22	CS14	0	0	0	0	217.79	0	1041
VFM29d3r2	2	Box #4	584	22	CS15	0	0	0	0	268.2	0	1678
VFM29d3r2	2	Box #4	584	22	CS16	1	4.667	0.5	23.33	174.59	0	1363
VFM29d3r2	2	Box #4	584	22	CS17	1	1.667	0.18	8.33	201.33	0	1278
VFM29d3r2	2	Box #4	584	22	CS18	1	1.833	0.2	9.17	160.59	0	1416
VFM29d3r2	2	Box #4	584	22	CS19	3	8.833	0.95	44.17	67.75	0	493
VFM29d3r2	2	Box #4	584	22	CS20	1	2.367	0.26	11.83	79.85	0	525
VFM29d3r2	2	Box #4	584	22	CS21	2	3.5	0.38	17.5	44.55	0	333
VFM29d3r2	2	Box #4	584	22	CS22	0	0	0	0	80.66	0	393
VFM29d3r2	2	Box #4	584	22	CS23	0	0	0	0	69.39	0	511
VFM29d3r2	2	Box #4	584	22	CS24	1	1.033	0.11	5.17	192.38	0	1130
VFM29d3r2	2	Box #4	584	22	CS25	1	2.533	0.27	12.67	230.85	0	1957
VFM29d3r2	2	Box #4	584	22	CS26	1	3.4	0.37	17	135.01	0	1012
VFM29d3r2	2	Box #4	584	22	CS27	3	3.767	0.41	18.83	134.12	0	945
VFM29d3r2	2	Box #4	584	22	CS28	5	9.5	1.03	47.5	39.48	0	539
VFM29d3r2	2	Box #4	584	22	CS29	0	0	0	0	117.57	0	959
VFM29d3r2	2	Box #4	584	22	CS30	2	2.5	0.27	12.5	32.91	0	519
VFM29d3r2	2	Box #4	584	22	CS31	1	1.167	0.13	5.83	38.56	0	306
VFM29d3r2	2	Box #4	584	22	CS32	0	0	0	0	129.97	0	454
VFM29d3r3	3	Box #1	592	21	Pretone	1	1.133	0.12	0.94	358.17	0	1803
VFM29d3r3	3	Box #1	592	21	CS1	3	13.767	1.49	68.83	85.62	0	1001
VFM29d3r3	3	Box #1	592	21	CS2	2	13.9	1.5	69.5	24.43	0	261
VFM29d3r3	3	Box #1	592	21	CS3	2	12.9	1.39	64.5	41.52	0	413
VFM29d3r3	3	Box #1	592	21	CS4	3	11.933	1.29	59.67	70.51	0	928
VFM29d3r3	3	Box #1	592	21	CS5	1	5.567	0.6	27.83	118.35	0	1045
VFM29d3r3	3	Box #1	592	21	CS6	1	8.5	0.92	42.5	114.42	0	837
VFM29d3r3	3	Box #1	592	21	CS7	2	3.567	0.39	17.83	262.59	0	1517
VFM29d3r3	3	Box #1	592	21	CS8	1	1.733	0.19	8.67	235.09	0	1399
VFM29d3r3	3	Box #1	592	21	CS9	3	6.3	0.68	31.5	174.6	0	1447
VFM29d3r3	3	Box #1	592	21	CS10	2	2.5	0.27	12.5	182.27	0	1306
VFM29d3r3	3	Box #1	592	21	CS11	0	0	0	0	122.68	0	586
VFM29d3r3	3	Box #1	592	21	CS12	1	1.367	0.15	6.83	269.38	0	1270
VFM29d3r3	3	Box #1	592	21	CS13	2	2.433	0.26	12.17	222.52	0	1429
VFM29d3r3	3	Box #1	592	21	CS14	0	0	0	0	183.79	0	992
VFM29d3r3	3	Box #1	592	21	CS15	0	0	0	0	310.14	0	1361
VFM29d3r3	3	Box #1	592	21	CS16	0	0	0	0	256.99	0	1184
VFM29d3r3	3	Box #1	592	21	CS17	0	0	0	0	297.92	0	1421
VFM29d3r3	3	Box #1	592	21	CS18	0	0	0	0	249.96	0	939
VFM29d3r3	3	Box #1	592	21	CS19	0	0	0	0	262.43	0	1284
VFM29d3r3	3	Box #1	592	21	CS20	2	2.733	0.3	13.67	107.5	0	771
VFM29d3r3	3	Box #1	592	21	CS21	0	0	0	0	138.7	0	559
VFM29d3r3	3	Box #1	592	21	CS22	1	1.667	0.18	8.33	124.36	0	1066
VFM29d3r3	3	Box #1	592	21	CS23	0	0	0	0	184.81	0	1296
VFM29d3r3	3	Box #1	592	21	CS24	0	0	0	0	172.41	0	737
VFM29d3r3	3	Box #1	592	21	CS25	0	0	0	0	261.61	0	1116
VFM29d3r3	3	Box #1	592	21	CS26	0	0	0	0	205.26	0	1261
VFM29d3r3	3	Box #1	592	21	CS27	0	0	0	0	262.94	0	1458
VFM29d3r3	3	Box #1	592	21	CS28	2	3.5	0.38	17.5	152.08	0	1245
VFM29d3r3	3	Box #1	592	21	CS29	2	4.667	0.5	23.33	161.34	0	1247
VFM29d3r3	3	Box #1	592	21	CS30	0	0	0	0	112.63	0	610
VFM29d3r3	3	Box #1	592	21	CS31	0	0	0	0	251.65	0	1431
VFM29d3r3	3	Box #1	592	21	CS32	3	4.7	0.51	23.5	211.99	0	1121
VFM29d3r3	3	Box #2	585	22	Pretone	5	9.7	1.05	8.08	206.16	0	1454
VFM29d3r3	3	Box #2	585	22	CS1	1	20	2.16	100	0	0	0
VFM29d3r3	3	Box #2	585	22	CS2	1	6.633	0.72	33.17	145.33	0	1148
VFM29d3r3	3	Box #2	585	22	CS3	2	12.267	1.33	61.33	22.26	0	398
VFM29d3r3	3	Box #2	585	22	CS4	3	16.933	1.83	84.67	6.68	0	181
VFM29d3r3	3	Box #2	585	22	CS5	2	17.967	1.94	89.83	4.5	0	208
VFM29d3r3	3	Box #2	585	22	CS6	1	11.9	1.29	59.5	60.07	0	632
VFM29d3r3	3	Box #2	585	22	CS7	1	5.7	0.62	28.5	130.6	0	1177
VFM29d3r3	3	Box #2	585	22	CS8	3	5.933	0.64	29.67	87.97	0	1163
VFM29d3r3	3	Box #2	585	22	CS9	1	1.533	0.17	7.67	178.54	0	1121
VFM29d3r3	3	Box #2	585	22	CS10	4	6.9	0.75	34.5	134.32	0	1228
VFM29d3r3	3	Box #2	585	22	CS11	4	5.433	0.59	27.17	114.66	0	1157
VFM29d3r3	3	Box #2	585	22	CS12	1	1.667	0.18	8.33	192.25	0	1624
VFM29d3r3	3	Box #2	585	22	CS13	3	5.033	0.54	25.17	100.65	0	1278
VFM29d3r3	3	Box #2	585	22	CS14	2	5.067	0.55	25.33	176.23	0	1434
VFM29d3r3	3	Box #2	585	22	CS15	1	3	0.32	15	203.45	0	1246
VFM29d3r3	3	Box #2	585	22	CS16	3	7.4	0.8	37	95.51	0	801
VFM29d3r3	3	Box #2	585	22	CS17	3	7.833	0.85	39.17	76.01	0	649
VFM29d3r3	3	Box #2	585	22	CS18	2	5.067	0.55	25.33	82.33	0	694
VFM29d3r3	3	Box #2	585	22	CS19	2	4	0.43	20	187.79	0	1157
VFM29d3r3	3	Box #2	585	22	CS20	2	3.5	0.38	17.5	139.53	0	1342
VFM29d3r3	3	Box #2	585	22	CS21	4	7	0.76	35	109.83	0	1725
VFM29d3r3	3	Box #2	585	22	CS22	2	6.467	0.7	32.33	155.94	0	1204
VFM29d3r3	3	Box #2	585	22	CS23	2	4.033	0.44	20.17	239.38	0	1363
VFM29d3r3	3	Box #2	585	22	CS24	1	3.3	0.36	16.5	149.44	0	763
VFM29d3r3	3	Box #2	585	22	CS25	2	3.533	0.38	17.67	181.37	0	1290
VFM29d3r3	3	Box #2	585	22	CS26	3	4.667	0.5	23.33	94.89	0	616
VFM29d3r3	3	Box #2	585	22	CS27	1	2.933	0.32	14.67	107.61	0	1129
VFM29d3r3	3	Box #2	585	22	CS28	1	1.233	0.13	6.17	71.56	0	525
VFM29d3r3	3	Box #2	585	22	CS29	3	9.8	1.06	49	55.99	0	535
VFM29d3r3	3	Box #2	585	22	CS30	8	12.8	1.38	64	10.66	0	253
VFM29d3r3	3	Box #2	585	22	CS31	1	3.967	0.43	19.83	190.76	0	1382
VFM29d3r3	3	Box #2	585	22	CS32	4	7.567	0.82	37.83	87.65	0	765
VFM29d3r3	3	Box #3	99	99	Pretone	1	120	12.97	100	0	0	1
VFM29d3r3	3	Box #3	99	99	CS1	1	20	2.16	100	0	0	0
VFM29d3r3	3	Box #3	99	99	CS2	1	20	2.16	100	0	0	1
VFM29d3r3	3	Box #3	99	99	CS3	1	20	2.16	100	0	0	0
VFM29d3r3	3	Box #3	99	99	CS4	1	20	2.16	100	0	0	1
VFM29d3r3	3	Box #3	99	99	CS5	1	20	2.16	100	0	0	1
VFM29d3r3	3	Box #3	99	99	CS6	1	20	2.16	100	0	0	1
VFM29d3r3	3	Box #3	99	99	CS7	1	20	2.16	100	0	0	0
VFM29d3r3	3	Box #3	99	99	CS8	1	20	2.16	100	0	0	0
VFM29d3r3	3	Box #3	99	99	CS9	1	20	2.16	100	0	0	0
VFM29d3r3	3	Box #3	99	99	CS10	1	20	2.16	100	0	0	0
VFM29d3r3	3	Box #3	99	99	CS11	1	20	2.16	100	0	0	0
VFM29d3r3	3	Box #3	99	99	CS12	1	20	2.16	100	0	0	0
VFM29d3r3	3	Box #3	99	99	CS13	1	20	2.16	100	0	0	1
VFM29d3r3	3	Box #3	99	99	CS14	1	20	2.16	100	0	0	0
VFM29d3r3	3	Box #3	99	99	CS15	1	20	2.16	100	0	0	1
VFM29d3r3	3	Box #3	99	99	CS16	1	20	2.16	100	0	0	1
VFM29d3r3	3	Box #3	99	99	CS17	1	20	2.16	100	0	0	0
VFM29d3r3	3	Box #3	99	99	CS18	1	20	2.16	100	0	0	1
VFM29d3r3	3	Box #3	99	99	CS19	1	20	2.16	100	0	0	0
VFM29d3r3	3	Box #3	99	99	CS20	1	20	2.16	100	0	0	0
VFM29d3r3	3	Box #3	99	99	CS21	1	20	2.16	100	0	0	0
VFM29d3r3	3	Box #3	99	99	CS22	1	20	2.16	100	0	0	0
VFM29d3r3	3	Box #3	99	99	CS23	1	20	2.16	100	0	0	1
VFM29d3r3	3	Box #3	99	99	CS24	1	20	2.16	100	0	0	0
VFM29d3r3	3	Box #3	99	99	CS25	1	20	2.16	100	0	0	0
VFM29d3r3	3	Box #3	99	99	CS26	1	20	2.16	100	0	0	0
VFM29d3r3	3	Box #3	99	99	CS27	1	20	2.16	100	0	0	0
VFM29d3r3	3	Box #3	99	99	CS28	1	20	2.16	100	0	0	0
VFM29d3r3	3	Box #3	99	99	CS29	1	20	2.16	100	0	0	0
VFM29d3r3	3	Box #3	99	99	CS30	1	20	2.16	100	0	0	0
VFM29d3r3	3	Box #3	99	99	CS31	1	20	2.16	100	0	0	1
VFM29d3r3	3	Box #3	99	99	CS32	1	20	2.16	100	0	0	0
VFM29d3r3	3	Box #4	586	22	Pretone	0	0	0	0	417.05	0	2512
VFM29d3r3	3	Box #4	586	22	CS1	3	13.033	1.41	65.17	110.51	0	1770
VFM29d3r3	3	Box #4	586	22	CS2	3	12.167	1.32	60.83	25.93	0	271
VFM29d3r3	3	Box #4	586	22	CS3	2	17.867	1.93	89.33	3.23	0	105
VFM29d3r3	3	Box #4	586	22	CS4	2	8.367	0.9	41.83	43.89	0	462
VFM29d3r3	3	Box #4	586	22	CS5	2	16.433	1.78	82.17	6.25	0	149
VFM29d3r3	3	Box #4	586	22	CS6	5	14.667	1.59	73.33	9.28	0	209
VFM29d3r3	3	Box #4	586	22	CS7	3	5.167	0.56	25.83	202.63	0	1940
VFM29d3r3	3	Box #4	586	22	CS8	1	1.2	0.13	6	274.77	0	1953
VFM29d3r3	3	Box #4	586	22	CS9	4	7.6	0.82	38	123.68	0	1467
VFM29d3r3	3	Box #4	586	22	CS10	1	1.033	0.11	5.17	91.52	0	1215
VFM29d3r3	3	Box #4	586	22	CS11	1	2.433	0.26	12.17	221.52	0	1514
VFM29d3r3	3	Box #4	586	22	CS12	3	4.333	0.47	21.67	200.07	0	1417
VFM29d3r3	3	Box #4	586	22	CS13	2	5.8	0.63	29	128.97	0	1300
VFM29d3r3	3	Box #4	586	22	CS14	1	2.6	0.28	13	192.79	0	1423
VFM29d3r3	3	Box #4	586	22	CS15	3	4.567	0.49	22.83	180.84	0	1438
VFM29d3r3	3	Box #4	586	22	CS16	4	15.433	1.67	77.17	28.57	0	391
VFM29d3r3	3	Box #4	586	22	CS17	3	4.3	0.46	21.5	209.58	0	1039
VFM29d3r3	3	Box #4	586	22	CS18	7	14.367	1.55	71.83	16.91	0	202
VFM29d3r3	3	Box #4	586	22	CS19	1	1.533	0.17	7.67	220.8	0	1418
VFM29d3r3	3	Box #4	586	22	CS20	4	8.7	0.94	43.5	52.69	0	455
VFM29d3r3	3	Box #4	586	22	CS21	1	1.8	0.19	9	237.66	0	1238
VFM29d3r3	3	Box #4	586	22	CS22	2	5.233	0.57	26.17	157.36	0	1240
VFM29d3r3	3	Box #4	586	22	CS23	4	9.8	1.06	49	79.01	0	1090
VFM29d3r3	3	Box #4	586	22	CS24	1	2.8	0.3	14	160.07	0	1550
VFM29d3r3	3	Box #4	586	22	CS25	2	2.933	0.32	14.67	131.94	0	790
VFM29d3r3	3	Box #4	586	22	CS26	3	6.8	0.74	34	112.56	0	804
VFM29d3r3	3	Box #4	586	22	CS27	4	8.967	0.97	44.83	50.13	0	883
VFM29d3r3	3	Box #4	586	22	CS28	4	6.3	0.68	31.5	240.47	0	1476
VFM29d3r3	3	Box #4	586	22	CS29	6	8.433	0.91	42.17	80.49	0	846
VFM29d3r3	3	Box #4	586	22	CS30	4	6.433	0.7	32.17	108.64	0	871
VFM29d3r3	3	Box #4	586	22	CS31	1	2.3	0.25	11.5	151.6	0	621
VFM29d3r3	3	Box #4	586	22	CS32	3	4.867	0.53	24.33	156.48	0	1513

## Sheet: Fear Conditioning Day 4
Fear Conditioning Day 4
Component Details
Component Name	Start Time	Duration (s)	Start Frame	Duration Frames
Pretone	0:00:00.000	120	0	3600
CS1	0:02:00.000	20	3600	600
CS2	0:02:25.000	20	4350	600
CS3	0:02:50.000	20	5100	600
CS4	0:03:15.000	20	5850	600
CS5	0:03:40.000	20	6600	600
CS6	0:04:05.000	20	7350	600
CS7	0:04:30.000	20	8100	600
CS8	0:04:55.000	20	8850	600
CS9	0:05:20.000	20	9600	600
CS10	0:05:45.000	20	10350	600
CS11	0:06:10.000	20	11100	600
CS12	0:06:35.000	20	11850	600
Experiment	Trial	Box	Animal	Group	Component Name	Freeze Cnt	Time Freezing	Pct Total Time Freezing	Pct Component Time Freezing	Avg Motion Index	Min Motion Index	Max Motion Index
VFM29d4r4	4	Box #1	587	22	Pretone	9	14.667	3.49	12.22	187.95	0	1654
VFM29d4r4	4	Box #1	587	22	CS1	4	14.4	3.43	72	50.38	0	585
VFM29d4r4	4	Box #1	587	22	CS2	2	18.433	4.39	92.17	4.72	0	129
VFM29d4r4	4	Box #1	587	22	CS3	1	15	3.57	75	11.93	0	195
VFM29d4r4	4	Box #1	587	22	CS4	3	16.867	4.02	84.33	7.47	0	145
VFM29d4r4	4	Box #1	587	22	CS5	5	9.7	2.31	48.5	45.54	0	560
VFM29d4r4	4	Box #1	587	22	CS6	2	15.1	3.6	75.5	5.96	0	225
VFM29d4r4	4	Box #1	587	22	CS7	4	17.633	4.2	88.17	3.38	0	67
VFM29d4r4	4	Box #1	587	22	CS8	2	17.8	4.24	89	2.94	0	138
VFM29d4r4	4	Box #1	587	22	CS9	2	2.667	0.63	13.33	208.6	0	1328
VFM29d4r4	4	Box #1	587	22	CS10	3	4.633	1.1	23.17	105.18	0	979
VFM29d4r4	4	Box #1	587	22	CS11	4	4.733	1.13	23.67	184.19	0	1332
VFM29d4r4	4	Box #1	587	22	CS12	1	1.233	0.29	6.17	235.2	0	1422
VFM29d4r4	4	Box #2	588	22	Pretone	2	2.133	0.51	1.78	376.31	0	2028
VFM29d4r4	4	Box #2	588	22	CS1	2	2.833	0.67	14.17	301.22	0	1419
VFM29d4r4	4	Box #2	588	22	CS2	1	1.867	0.44	9.33	305.2	0	1507
VFM29d4r4	4	Box #2	588	22	CS3	0	0	0	0	283.72	0	1681
VFM29d4r4	4	Box #2	588	22	CS4	0	0	0	0	268.55	0	1818
VFM29d4r4	4	Box #2	588	22	CS5	2	2.8	0.67	14	107.72	0	1269
VFM29d4r4	4	Box #2	588	22	CS6	2	2.333	0.56	11.67	155.69	0	967
VFM29d4r4	4	Box #2	588	22	CS7	0	0	0	0	204.54	0	1270
VFM29d4r4	4	Box #2	588	22	CS8	0	0	0	0	340.38	0	1713
VFM29d4r4	4	Box #2	588	22	CS9	1	1.4	0.33	7	159.4	0	942
VFM29d4r4	4	Box #2	588	22	CS10	2	3.233	0.77	16.17	212.35	0	1643
VFM29d4r4	4	Box #2	588	22	CS11	1	1	0.24	5	272.19	0	1759
VFM29d4r4	4	Box #2	588	22	CS12	0	0	0	0	255.43	0	1619
VFM29d4r4	4	Box #4	589	22	Pretone	0	0	0	0	293.93	0	1756
VFM29d4r4	4	Box #4	589	22	CS1	2	15	3.57	75	19.88	0	400
VFM29d4r4	4	Box #4	589	22	CS2	6	13.2	3.14	66	11.42	0	188
VFM29d4r4	4	Box #4	589	22	CS3	5	9.767	2.33	48.83	32.2	0	460
VFM29d4r4	4	Box #4	589	22	CS4	6	8.133	1.94	40.67	51.77	0	440
VFM29d4r4	4	Box #4	589	22	CS5	3	5	1.19	25	110	0	1168
VFM29d4r4	4	Box #4	589	22	CS6	7	8.9	2.12	44.5	29.25	0	301
VFM29d4r4	4	Box #4	589	22	CS7	1	1.167	0.28	5.83	211.36	0	1153
VFM29d4r4	4	Box #4	589	22	CS8	3	5.9	1.4	29.5	64.52	0	664
VFM29d4r4	4	Box #4	589	22	CS9	2	3.933	0.94	19.67	153.85	0	1372
VFM29d4r4	4	Box #4	589	22	CS10	5	7.267	1.73	36.33	21.52	0	312
VFM29d4r4	4	Box #4	589	22	CS11	0	0	0	0	206.09	0	1680
VFM29d4r4	4	Box #4	589	22	CS12	2	4	0.95	20	147.86	0	1305
VFM29d4r1	1	Box #1	581	22	Pretone	5	5.967	1.42	4.97	287.37	0	1954
VFM29d4r1	1	Box #1	581	22	CS1	0	0	0	0	356.9	0	1382
VFM29d4r1	1	Box #1	581	22	CS2	2	3.567	0.85	17.83	110.15	0	705
VFM29d4r1	1	Box #1	581	22	CS3	0	0	0	0	359.94	0	1492
VFM29d4r1	1	Box #1	581	22	CS4	0	0	0	0	224.84	0	739
VFM29d4r1	1	Box #1	581	22	CS5	0	0	0	0	201.84	0	810
VFM29d4r1	1	Box #1	581	22	CS6	1	1.3	0.31	6.5	331.01	0	1221
VFM29d4r1	1	Box #1	581	22	CS7	0	0	0	0	410.81	0	2161
VFM29d4r1	1	Box #1	581	22	CS8	1	1.1	0.26	5.5	391.92	0	1401
VFM29d4r1	1	Box #1	581	22	CS9	0	0	0	0	411.33	0	1499
VFM29d4r1	1	Box #1	581	22	CS10	1	1.633	0.39	8.17	392.96	0	1857
VFM29d4r1	1	Box #1	581	22	CS11	0	0	0	0	417.55	0	1705
VFM29d4r1	1	Box #1	581	22	CS12	1	1.133	0.27	5.67	362.78	0	2117
VFM29d4r1	1	Box #2	582	22	Pretone	1	1.633	0.39	1.36	297.38	0	1625
VFM29d4r1	1	Box #2	582	22	CS1	5	8.767	2.09	43.83	103.05	0	977
VFM29d4r1	1	Box #2	582	22	CS2	3	4.133	0.98	20.67	64.38	0	703
VFM29d4r1	1	Box #2	582	22	CS3	3	5.267	1.25	26.33	95.38	0	815
VFM29d4r1	1	Box #2	582	22	CS4	1	1.267	0.3	6.33	321.14	0	1689
VFM29d4r1	1	Box #2	582	22	CS5	3	5.233	1.25	26.17	163.51	0	1103
VFM29d4r1	1	Box #2	582	22	CS6	0	0	0	0	289.89	0	1152
VFM29d4r1	1	Box #2	582	22	CS7	0	0	0	0	379.75	8	1190
VFM29d4r1	1	Box #2	582	22	CS8	0	0	0	0	363.43	0	1666
VFM29d4r1	1	Box #2	582	22	CS9	0	0	0	0	257.11	0	1526
VFM29d4r1	1	Box #2	582	22	CS10	0	0	0	0	286.19	1	1294
VFM29d4r1	1	Box #2	582	22	CS11	0	0	0	0	215.51	0	1570
VFM29d4r1	1	Box #2	582	22	CS12	0	0	0	0	118.43	1	1974
VFM29d4r1	1	Box #4	590	21	Pretone	1	1.633	0.39	1.36	274.81	0	2461
VFM29d4r1	1	Box #4	590	21	CS1	2	3.367	0.8	16.83	179.99	0	1079
VFM29d4r1	1	Box #4	590	21	CS2	3	4.967	1.18	24.83	148.37	0	932
VFM29d4r1	1	Box #4	590	21	CS3	2	2.733	0.65	13.67	262.23	0	1664
VFM29d4r1	1	Box #4	590	21	CS4	2	3.067	0.73	15.33	167.37	0	1269
VFM29d4r1	1	Box #4	590	21	CS5	0	0	0	0	193.21	0	1209
VFM29d4r1	1	Box #4	590	21	CS6	0	0	0	0	203.48	0	1347
VFM29d4r1	1	Box #4	590	21	CS7	1	3.467	0.83	17.33	175.99	0	1559
VFM29d4r1	1	Box #4	590	21	CS8	0	0	0	0	137.72	0	546
VFM29d4r1	1	Box #4	590	21	CS9	0	0	0	0	158.83	0	576
VFM29d4r1	1	Box #4	590	21	CS10	0	0	0	0	86.02	0	592
VFM29d4r1	1	Box #4	590	21	CS11	2	2.3	0.55	11.5	180.19	0	1177
VFM29d4r1	1	Box #4	590	21	CS12	1	2	0.48	10	217.58	0	1360
VFM29d4r2	2	Box #1	583	22	Pretone	9	18.867	4.49	15.72	167.27	0	1732
VFM29d4r2	2	Box #1	583	22	CS1	4	7.5	1.79	37.5	119.93	0	1227
VFM29d4r2	2	Box #1	583	22	CS2	2	2.6	0.62	13	175.3	0	1596
VFM29d4r2	2	Box #1	583	22	CS3	3	10.533	2.51	52.67	19.15	0	312
VFM29d4r2	2	Box #1	583	22	CS4	2	14.767	3.52	73.83	9.63	0	345
VFM29d4r2	2	Box #1	583	22	CS5	5	12.867	3.06	64.33	12.94	0	271
VFM29d4r2	2	Box #1	583	22	CS6	6	10.2	2.43	51	13.25	0	342
VFM29d4r2	2	Box #1	583	22	CS7	4	13.967	3.33	69.83	12.93	0	299
VFM29d4r2	2	Box #1	583	22	CS8	7	10.967	2.61	54.83	15.27	0	207
VFM29d4r2	2	Box #1	583	22	CS9	4	14.433	3.44	72.17	7.46	0	146
VFM29d4r2	2	Box #1	583	22	CS10	6	15.7	3.74	78.5	8.18	0	175
VFM29d4r2	2	Box #1	583	22	CS11	1	9.3	2.21	46.5	82.81	0	894
VFM29d4r2	2	Box #1	583	22	CS12	0	0	0	0	192.5	0	1827
VFM29d4r2	2	Box #2	591	21	Pretone	3	4.533	1.08	3.78	188.96	0	1377
VFM29d4r2	2	Box #2	591	21	CS1	2	4.8	1.14	24	172.32	0	1234
VFM29d4r2	2	Box #2	591	21	CS2	2	3.767	0.9	18.83	162.33	0	908
VFM29d4r2	2	Box #2	591	21	CS3	2	4	0.95	20	216.42	0	1262
VFM29d4r2	2	Box #2	591	21	CS4	0	0	0	0	223.44	0	1730
VFM29d4r2	2	Box #2	591	21	CS5	0	0	0	0	129.68	0	1274
VFM29d4r2	2	Box #2	591	21	CS6	0	0	0	0	135.51	0	537
VFM29d4r2	2	Box #2	591	21	CS7	0	0	0	0	263.79	0	1539
VFM29d4r2	2	Box #2	591	21	CS8	1	1.267	0.3	6.33	133.65	0	1029
VFM29d4r2	2	Box #2	591	21	CS9	1	1.567	0.37	7.83	148.56	0	1257
VFM29d4r2	2	Box #2	591	21	CS10	5	9	2.14	45	70.23	0	1192
VFM29d4r2	2	Box #2	591	21	CS11	1	1.3	0.31	6.5	162.49	0	1175
VFM29d4r2	2	Box #2	591	21	CS12	4	7.667	1.83	38.33	120.83	0	1517
VFM29d4r2	2	Box #4	584	22	Pretone	1	2.1	0.5	1.75	268.74	0	1708
VFM29d4r2	2	Box #4	584	22	CS1	2	3.667	0.87	18.33	210.13	0	1835
VFM29d4r2	2	Box #4	584	22	CS2	1	1.933	0.46	9.67	154.33	0	1055
VFM29d4r2	2	Box #4	584	22	CS3	3	5.9	1.4	29.5	59.54	0	591
VFM29d4r2	2	Box #4	584	22	CS4	2	3.467	0.83	17.33	93.22	0	669
VFM29d4r2	2	Box #4	584	22	CS5	2	4.267	1.02	21.33	180.63	0	1101
VFM29d4r2	2	Box #4	584	22	CS6	4	7.267	1.73	36.33	86.16	0	853
VFM29d4r2	2	Box #4	584	22	CS7	4	10.967	2.61	54.83	44.42	0	678
VFM29d4r2	2	Box #4	584	22	CS8	0	0	0	0	109.77	0	813
VFM29d4r2	2	Box #4	584	22	CS9	3	6.567	1.56	32.83	148.02	0	1339
VFM29d4r2	2	Box #4	584	22	CS10	3	8.033	1.91	40.17	118.48	0	1299
VFM29d4r2	2	Box #4	584	22	CS11	1	4.667	1.11	23.33	147.72	0	1061
VFM29d4r2	2	Box #4	584	22	CS12	2	3.3	0.79	16.5	90.28	0	792
VFM29d4r3	3	Box #1	592	21	Pretone	0	0	0	0	408.72	0	3280
VFM29d4r3	3	Box #1	592	21	CS1	0	0	0	0	282.13	0	1483
VFM29d4r3	3	Box #1	592	21	CS2	0	0	0	0	407.11	0	1281
VFM29d4r3	3	Box #1	592	21	CS3	0	0	0	0	566.86	1	1924
VFM29d4r3	3	Box #1	592	21	CS4	0	0	0	0	393.81	0	1729
VFM29d4r3	3	Box #1	592	21	CS5	1	3.567	0.85	17.83	267.88	0	2224
VFM29d4r3	3	Box #1	592	21	CS6	0	0	0	0	295.95	0	1123
VFM29d4r3	3	Box #1	592	21	CS7	0	0	0	0	409.33	0	1776
VFM29d4r3	3	Box #1	592	21	CS8	0	0	0	0	246.01	0	1061
VFM29d4r3	3	Box #1	592	21	CS9	0	0	0	0	296.3	0	1024
VFM29d4r3	3	Box #1	592	21	CS10	0	0	0	0	319.05	0	1736
VFM29d4r3	3	Box #1	592	21	CS11	0	0	0	0	405.21	0	1686
VFM29d4r3	3	Box #1	592	21	CS12	0	0	0	0	525.83	0	1949
VFM29d4r3	3	Box #2	585	22	Pretone	9	14.567	3.47	12.14	107.73	0	1247
VFM29d4r3	3	Box #2	585	22	CS1	4	9.2	2.19	46	78.56	0	1788
VFM29d4r3	3	Box #2	585	22	CS2	2	7.367	1.75	36.83	79.7	0	730
VFM29d4r3	3	Box #2	585	22	CS3	4	9.4	2.24	47	63.17	0	614
VFM29d4r3	3	Box #2	585	22	CS4	6	9.2	2.19	46	102.03	0	1308
VFM29d4r3	3	Box #2	585	22	CS5	3	7.633	1.82	38.17	82.73	0	1149
VFM29d4r3	3	Box #2	585	22	CS6	5	9.2	2.19	46	72.74	0	585
VFM29d4r3	3	Box #2	585	22	CS7	3	4.1	0.98	20.5	135.2	0	1477
VFM29d4r3	3	Box #2	585	22	CS8	0	0	0	0	117.87	0	466
VFM29d4r3	3	Box #2	585	22	CS9	2	2.667	0.63	13.33	75.71	0	744
VFM29d4r3	3	Box #2	585	22	CS10	3	3.467	0.83	17.33	26.17	0	758
VFM29d4r3	3	Box #2	585	22	CS11	1	1.1	0.26	5.5	70.53	0	512
VFM29d4r3	3	Box #2	585	22	CS12	2	3.867	0.92	19.33	170.85	0	1419
VFM29d4r3	3	Box #4	586	22	Pretone	0	0	0	0	384.98	0	2345
VFM29d4r3	3	Box #4	586	22	CS1	1	1.2	0.29	6	201.68	0	1827
VFM29d4r3	3	Box #4	586	22	CS2	2	2.6	0.62	13	255.1	0	1284
VFM29d4r3	3	Box #4	586	22	CS3	0	0	0	0	299.73	0	1874
VFM29d4r3	3	Box #4	586	22	CS4	1	1.033	0.25	5.17	203.38	0	1265
VFM29d4r3	3	Box #4	586	22	CS5	0	0	0	0	256.17	0	1111
VFM29d4r3	3	Box #4	586	22	CS6	0	0	0	0	149.38	0	646
VFM29d4r3	3	Box #4	586	22	CS7	0	0	0	0	313.1	0	1742
VFM29d4r3	3	Box #4	586	22	CS8	2	3.833	0.91	19.17	154.89	0	953
VFM29d4r3	3	Box #4	586	22	CS9	1	2.533	0.6	12.67	166.52	0	836
VFM29d4r3	3	Box #4	586	22	CS10	0	0	0	0	208.4	0	1047
VFM29d4r3	3	Box #4	586	22	CS11	1	1.433	0.34	7.17	167.69	0	1187
VFM29d4r3	3	Box #4	586	22	CS12	1	1.233	0.29	6.17	160.81	0	1150
