# Supplementary material for: Chronic presence of blood circulating anti-NMDAR1 autoantibodies impairs cognitive function in mice
Source: PLoS One. 2021 Sep 2;16(9):e0256972. doi: 10.1371/journal.pone.0256972 (PMC8412244; doi:10.1371/journal.pone.0256972)
Supplement: S2 Table — Video-track (VT) locomotion, T-maze, prepulse inhibition (PPI), fear conditioning data for individual mice. (XLSX) [file pone.0256972.s002.xlsx]

## Sheet: T-Maze
T-Maze
Animal #	Group	Percentage	Total sec			Trial 1	Trial 2	Trial 3	Trial 4	Trial 5	Trial 6	Trial 7	Trial 8
934	21	71.4	104		Time (s)-->	8	10	11	7	16	18	14	20
					L/R choice	l	l	r	l	r	r	l	r
935	21	85.7	145		Time (s)-->	9	13	27	19	20	17	25	15
					L/R choice	r	l	l	r	l	r	l	r
936	21	85.7	191		Time (s)-->	14	22	19	51	20	18	25	22
					L/R choice	l	r	l	r	r	l	r	l
937	21	100	120		Time (s)-->	7	15	19	12	18	21	8	20
					L/R choice	l	r	l	r	l	r	l	r
938	21	85.7	125		Time (s)-->	9	11	13	28	15	20	18	11
					L/R choice	l	r	r	l	r	l	r	l
939	21	71.4	122		Time (s)-->	7	13	19	14	20	21	18	10
					L/R choice	r	l	l	r	l	r	r	l
940	21	85.7	134		Time (s)-->	11	14	24	13	18	14	22	18
					L/R choice	l	l	r	l	r	l	r	l
941	21	71.4	156		Time (s)-->	11	45	17	21	16	21	12	13
					L/R choice	l	r	l	l	r	l	r	r
942	21	100	113		Time (s)-->	7	24	20	19	7	8	13	15
					L/R choice	l	r	l	r	l	r	l	r
944	21	100	132		Time (s)-->	16	10	18	25	17	20	10	16
					L/R choice	r	l	r	l	r	l	r	l
943	22	71.4	113		Time (s)-->	9	11	9	21	19	13	14	17
					L/R choice	l	r	l	l	l	r	l	r
945	22	71.4	178		Time (s)-->	14	21	8	9	35	63	10	18
					L/R choice	l	r	l	l	r	r	l	r
946	22	42.9	181		Time (s)-->	9	25	38	39	17	12	19	22
					L/R choice	r	r	r	r	l	l	r	l
947	22	71.4	123		Time (s)-->	7	8	28	16	13	20	15	16
					L/R choice	r	l	l	l	r	l	r	l
948	22	42.9	154		Time (s)-->	16	18	16	20	25	15	32	12
					L/R choice	l	l	r	r	r	l	r	r
949	22	71.4	124		Time (s)-->	17	7	31	8	8	19	25	9
					L/R choice	l	l	l	r	l	r	l	r
950	22	71.4	148		Time (s)-->	8	13	21	16	21	17	30	22
					L/R choice	r	l	r	r	l	l	r	l
951	22	85.7	124		Time (s)-->	12	16	12	22	18	12	13	19
					L/R choice	r	l	r	l	l	r	l	r
952	22	71.4	135		Time (s)-->	7	17	16	21	20	18	22	14
					L/R choice	l	r	l	l	r	r	l	r
953	22	100	143		Time (s)-->	16	10	28	14	19	20	25	11
					L/R choice	r	l	r	l	r	l	r	l
926	11	85.7	99		Time (s)-->	7	11	12	14	12	18	13	12
					L/R choice	r	r	l	r	l	r	l	r
927	11	71.4	112		Time (s)-->	9	11	12	24	13	14	17	12
					L/R choice	r	r	l	r	l	r	l	l
928	11	71.4	99		Time (s)-->	7	7	18	10	11	12	17	17
					L/R choice	r	l	l	l	r	l	r	l
929	11	100	120		Time (s)-->	11	21	11	16	12	16	18	15
					L/R choice	l	r	l	r	l	r	l	r
930	11	85.7	131		Time (s)-->	7	15	17	12	25	18	20	17
					L/R choice	l	r	l	r	l	l	r	l
931	11	85.7	125		Time (s)-->	11	15	9	17	28	15	14	16
					L/R choice	r	l	r	l	r	l	r	r
932	11	71.4	124		Time (s)-->	8	14	23	20	17	14	13	15
					L/R choice	l	r	l	l	r	l	l	r
933	11	85.7	125		Time (s)-->	8	8	28	12	18	20	13	18
					L/R choice	l	l	r	l	r	l	r	l
968	11	71.4	110		Time (s)-->	8	18	10	15	15	13	12	19
					L/R choice	r	r	l	l	r	l	r	l
954	12	71.4	190		Time (s)-->	13	13	21	20	21	37	30	35
					L/R choice	l	r	l	r	r	l	l	r
955	12	57.1	136		Time (s)-->	10	10	13	20	18	21	23	21
					L/R choice	r	r	l	l	r	l	l	r
956	12	71.4	139		Time (s)-->	9	8	24	18	18	21	19	22
					L/R choice	r	l	r	r	l	r	l	r
957	12	57.1	171		Time (s)-->	14	19	18	27	21	28	19	25
					L/R choice	r	l	l	l	r	l	l	r
958	12	57.1	135		Time (s)-->	7	18	14	24	20	19	22	21
					L/R choice	r	l	l	l	r	r	l	r
959	12	57.1	182		Time (s)-->	10	12	30	22	18	25	31	34
					L/R choice	r	r	l	l	r	r	l	r
960	12	57.1	128		Time (s)-->	8	16	12	11	17	20	22	22
					L/R choice	l	r	r	r	r	l	r	l
961	12	85.7	152		Time (s)-->	10	16	29	18	20	16	25	18
					L/R choice	r	l	r	l	l	r	l	r
967	12	57.1	176		Time (s)-->	9	23	15	30	28	25	18	28
					L/R choice	r	l	l	l	r	l	l	r
969	12	71.4	143		Time (s)-->	8	11	19	22	25	21	15	22
					L/R choice	r	l	l	r	r	l	r	l

## Sheet: VT
VT
MouseID	Group	Time Bin	Frequency_In_zone[1[Sectors]]	Total duration (s)_In_zone[1 [Sectors]]	Latency_of_first_occurrence_In_zone[1 [Sectors]]	Frequency_In_zone[2 [Sectors]]	Total_duration(s)_In_zone[2 [Sectors]]	Latency_of_first_occurrence_In_zone[2 [Sectors]]	Frequency_In_zone[3 [Sectors]]	Total_duration(s)_In_zone[3 [Sectors]]	Latency_of_first_occurrence_In_zone[3 [Sectors]]	Frequency_In_zone[4 [Sectors]]	Total_duration(s)_In_zone[4 [Sectors]]	Latency_of_first_occurrence_In_zone[4 [Sectors]]	Frequency_In_zone[5 [Sectors]]	Total_duration(s)_In_zone[5 [Sectors]]	Latency_of_first_occurrence_In_zone[5 [Sectors]]	Frequency_In_zone[6 [Sectors]]	Total_duration(s)_In_zone[6 [Sectors]]	Latency_of_first_occurrence_In_zone[6 [Sectors]]	Frequency_In_zone[7 [Sectors]]	Total_duration(s)_In_zone[7 [Sectors]]	Latency_of_first_occurrence_In_zone[7 [Sectors]]	Frequency_In_zone[8 [Sectors]]	Total_duration(s)_In_zone[8 [Sectors]]	Latency_of_first_occurrence_In_zone[8 [Sectors]]	Frequency_In_zone[9 [Sectors]]	Total_duration(s)_In_zone[9 [Sectors]]	Latency_of_first_occurrence_In_zone[9 [Sectors]]	Frequency_In_zone[Arena]	Total_duration(s)_In_zone[Arena]	Latency_of_first_occurrence_In_zone[Arena]	Frequency_In_zone[Center [Center/Perimeter]]	Total_duration(s)_In_zone[Center [Center/Perimeter]]	Latency_of_first_occurrence_In_zone[Center [Center/Perimeter]]	Frequency_In_zone[Perimeter [Center/Perimeter]]	Total_duration(s)_In_zone[Perimeter[Center/Perimeter]]	Latency_of_first_occurrence_In_zone[Perimeter [Center/Perimeter]]	Total_Distance_moved(cm)	Maximum_Distance_moved(cm)
934	21	Start - 0000:00:10:00.000	24	128.13	0	32	76.28	7.21	22	64.66	5.41	23	31.83	1.8	15	15.22	4	21	38.84	4.2	23	62.66	2.6	31	46.25	3.6	24	136.14	4.4	1	600	0	62	91.29	3.2	63	508.71	0	3496.73	6.2
934	21	0000:00:10:00.000 - 0000:00:20:00.000	15	83.08	621.82	17	35.04	602.6	11	75.88	600.2	14	22.42	620.22	11	19.82	694.29	15	47.85	609.01	17	123.92	614.81	23	68.47	614.01	16	123.52	613.01	1	600	600.2	56	171.37	611.41	57	428.63	600.2	2464.03	5.69
934	21	0000:00:20:00.000 - 0000:00:30:00.000	11	67.07	1281.68	12	23.22	1230.83	8	52.25	1223.22	18	68.67	1201.2	14	29.03	1236.84	15	65.67	1221.22	15	60.66	1200.2	17	31.23	1210.01	15	202.2	1215.42	1	600	1200.2	59	220.02	1202	60	379.98	1200.2	1910.35	4.5
934	21	0000:00:30:00.000 - 0000:00:40:00.000	10	181.58	1820.62	10	32.43	1815.02	10	53.25	1808.21	14	45.05	1800.2	17	43.84	1802.8	9	49.85	1805.2	7	59.66	1969.97	20	59.66	1935.93	9	74.67	1935.14	1	600	1800.2	38	152.75	1800.6	39	447.25	1800.2	1666.41	4.88
934	21	0000:00:40:00.000 - 0000:00:50:00.000	12	149.75	2423.22	8	46.65	2431.83	2	15.62	2516.52	14	53.65	2420.82	8	22.02	2419.22	12	27.83	2400.2	13	133.73	2410.61	13	53.85	2409.81	13	96.9	2404	1	600	2400.2	49	190.79	2407.01	50	409.21	2400.2	1572.66	4.68
934	21	0000:00:50:00.000 - 0000:01:00:00.000	5	58.46	3119.52	5	42.04	3124.12	6	54.65	3127.33	13	30.63	3048.25	13	26.43	3125.13	12	32.43	3126.33	12	224.62	3000.2	12	64.46	3092.89	5	66.27	3094.69	1	600	3000.2	43	161.56	3119.52	43	438.44	3000.2	1518.59	4.97
935	21	Start - 0000:00:10:00.000	25	82.28	19.62	35	53.05	3.2	27	74.47	4.4	27	29.63	3	27	29.43	2.6	38	63.06	5.41	27	107.71	0	37	82.28	2.2	29	78.08	6.01	1	600	0	70	151.75	2.2	70	448.25	0	4242.33	7.06
935	21	0000:00:10:00.000 - 0000:00:20:00.000	29	81.68	635.03	26	59.66	615.41	18	53.05	632.63	29	65.27	625.43	16	37.84	602.6	29	68.07	600.2	20	120.12	625.83	26	41.44	630.23	26	72.87	631.43	1	600	600.2	69	191.19	600.2	69	408.81	617.02	3350.31	6.52
935	21	0000:00:20:00.000 - 0000:00:30:00.000	14	44.24	1201	25	58.86	1209.21	16	74.87	1215.42	18	35.84	1200.2	35	66.47	1210.61	27	59.46	1211.41	24	90.69	1248.65	41	109.51	1223.42	21	60.06	1211.81	1	600	1200.2	68	262.86	1200.8	69	337.14	1200.2	3050.96	6.2
935	21	0000:00:30:00.000 - 0000:00:40:00.000	15	60.66	1901.7	30	54.85	1836.24	23	114.91	1800.2	17	19.42	1906.11	39	83.68	1837.84	31	56.46	1842.44	18	54.05	1906.71	32	75.67	1864.66	19	80.28	1849.65	1	600	1800.2	58	285.29	1837.24	58	314.71	1800.2	2859.44	7.53
935	21	0000:00:40:00.000 - 0000:00:50:00.000	20	48.45	2414.81	21	43.24	2416.22	14	54.85	2419.02	28	52.65	2413.61	32	57.26	2448.85	27	62.86	2435.64	17	99.9	2411.21	34	84.68	2400.2	26	96.1	2403	1	600	2400.2	68	317.32	2400.2	68	282.68	2400.4	2793.09	6.02
935	21	0000:00:50:00.000 - 0000:01:00:00.000	12	67.87	3033.43	16	49.05	3129.33	17	72.47	3064.26	12	26.03	3013.01	15	23.02	3004.2	25	184.98	3002.2	7	37.44	3015.82	19	48.05	3005.2	20	91.09	3000.2	1	600	3000.2	54	248.25	3002.2	55	351.75	3000.2	2119.57	6.09
943	22	Start - 0000:00:10:00.000	22	89.09	40.84	20	19.62	58.46	14	59.26	72.27	35	84.28	39.64	26	32.43	59.86	23	61.06	48.85	23	155.76	0	23	41.04	47.65	17	57.46	48.65	1	600	0	100	288.89	0	100	311.11	1	2717.09	5.89
943	22	0000:00:10:00.000 - 0000:00:20:00.000	22	66.67	627.63	28	70.67	628.63	32	125.73	629.23	20	38.04	625.63	14	23.22	611.81	40	93.69	608.21	15	47.85	600.2	20	49.65	602.6	26	84.48	605.21	1	600	600.2	93	259.06	602	93	340.94	600.2	3085.7	6.14
943	22	0000:00:20:00.000 - 0000:00:30:00.000	15	59.86	1280.68	26	65.06	1209.41	23	104.9	1209.21	20	38.44	1268.87	25	58.26	1219.82	30	90.09	1200.2	11	54.05	1257.66	21	48.45	1222.42	19	80.88	1200.4	1	600	1200.2	80	325.32	1200.2	80	274.67	1201.2	2584.47	5.81
943	22	0000:00:30:00.000 - 0000:00:40:00.000	14	38.44	1801	23	45.65	1800.2	13	56.66	1812.81	13	27.63	1801.8	30	168.97	1802.4	44	158.56	1804.6	5	17.62	1920.72	10	15.22	1921.52	25	71.27	1865.47	1	600	1800.2	58	460.46	1801.4	58	139.54	1800.2	1818.26	5.04
943	22	0000:00:40:00.000 - 0000:00:50:00.000	9	29.43	2445.45	14	36.24	2403.4	16	66.47	2401.2	23	37.64	2412.41	24	63.26	2406.21	33	196.8	2400.2	19	45.65	2412.81	18	51.65	2417.82	22	72.87	2420.02	1	600	2400.2	72	377.38	2400.2	72	222.62	2401.6	2036.5	5.52
943	22	0000:00:50:00.000 - 0000:01:00:00.000	2	11.61	3040.04	13	45.05	3039.04	26	160.16	3129.53	3	3.8	3046.05	30	82.88	3037.64	39	217.62	3000.2	2	1.6	3253.45	19	41.84	3060.86	14	35.44	3049.45	1	600	3000.2	38	407.61	3024.02	38	192.39	3000.2	1374.89	5.88
945	22	Start - 0000:00:10:00.000	21	74.67	18.62	24	37.04	16.42	18	76.28	15.82	25	40.24	19.02	21	41.84	41.04	30	61.86	13.61	21	93.69	0	29	47.85	10.21	28	126.53	11.41	1	600	0	93	234.43	8.41	94	365.57	0	3297.59	6.9
945	22	0000:00:10:00.000 - 0000:00:20:00.000	23	90.09	644.64	31	38.84	644.04	21	83.08	623.42	30	84.08	614.21	30	53.25	604.6	26	60.26	602.8	21	80.48	607.21	22	41.24	606.21	18	68.67	600.2	1	600	600.2	93	254.05	604.2	93	345.94	600.2	3319.88	7.18
945	22	0000:00:20:00.000 - 0000:00:30:00.000	23	86.49	1259.26	31	61.66	1204.8	13	49.65	1201.2	38	90.09	1206.21	33	67.67	1205.81	16	59.66	1200.2	20	99.7	1216.42	17	43.64	1210.21	11	41.44	1255.86	1	600	1200.2	69	367.37	1205.01	69	232.63	1200.2	2755.35	8.03
945	22	0000:00:30:00.000 - 0000:00:40:00.000	14	65.06	1823.22	22	48.45	1810.61	16	54.85	1811.61	27	80.88	1829.23	35	80.08	1809.41	27	51.85	1817.02	16	61.26	1868.47	27	63.66	1800.2	17	93.89	1840.84	1	600	1800.2	72	347.35	1800.2	71	252.65	1811.01	2728.91	6.61
945	22	0000:00:40:00.000 - 0000:00:50:00.000	23	76.08	2541.54	34	44.84	2416.82	19	59.06	2417.22	25	46.25	2410.81	35	99.9	2410.61	27	49.45	2439.24	15	63.46	2405.61	26	43.44	2400.2	22	117.52	2449.25	1	600	2400.2	79	331.33	2400.2	79	268.67	2401.8	2829.09	6.94
945	22	0000:00:50:00.000 - 0000:01:00:00.000	22	101.1	3007.41	27	35.44	3007.21	10	38.24	3024.82	35	105.91	3009.01	42	136.74	3005.01	14	34.23	3004.6	15	57.46	3037.44	22	46.05	3035.24	12	44.84	3000.2	1	600	3000.2	44	357.56	3003.2	45	242.44	3000.2	2485.03	6.25
946	22	Start - 0000:00:10:00.000	31	76.68	0	42	66.87	3	30	68.67	3.8	43	82.88	9.61	41	39.24	17.62	47	60.86	5.61	25	74.07	8.61	27	47.05	8.01	30	83.68	6.61	1	600	0	117	241.64	6.81	117	358.36	0	4300.1	6.3
946	22	0000:00:10:00.000 - 0000:00:20:00.000	11	125.93	616.22	23	67.07	614.21	10	46.45	608.61	13	27.43	729.33	25	82.48	600.8	16	133.93	604.8	9	62.46	753.35	11	21.62	600.2	9	32.63	738.34	1	600	600.2	51	291.29	600.2	51	308.71	615.01	1921.78	5.29
946	22	0000:00:20:00.000 - 0000:00:30:00.000	9	76.88	1271.27	13	36.24	1272.47	12	68.47	1224.02	21	91.09	1261.26	27	28.63	1220.42	23	63.26	1200.2	21	129.53	1241.64	23	51.45	1240.64	13	54.45	1240.44	1	600	1200.2	53	183.18	1205.61	54	416.82	1200.2	2340.44	6.17
946	22	0000:00:30:00.000 - 0000:00:40:00.000	11	318.52	1800.2	6	63.26	1956.36	6	48.65	2010.41	11	37.84	1961.96	2	3.8	2030.03	7	22.82	2008.81	5	28.43	1994.99	7	38.24	1998.2	8	38.44	2003	1	600	1800.2	29	87.69	1961.16	30	512.31	1800.2	1353.2	4.18
946	22	0000:00:40:00.000 - 0000:00:50:00.000	4	130.13	2421.82	8	9.21	2420.82	5	36.64	2416.42	11	15.62	2451.25	10	13.01	2496.1	9	44.44	2414.41	10	262.86	2453.05	8	34.03	2486.29	8	54.05	2400.2	1	600	2400.2	25	116.32	2405.01	26	483.68	2400.2	1268.75	4.26
946	22	0000:00:50:00.000 - 0000:01:00:00.000	5	77.28	3109.91	7	13.61	3108.51	10	122.12	3086.69	5	9.41	3117.12	9	17.22	3119.72	11	23.22	3084.08	7	243.44	3000.2	15	39.24	3081.28	9	54.45	3131.33	1	600	3000.2	26	73.87	3079.48	27	526.13	3000.2	1421.79	7.04
947	22	Start - 0000:00:10:00.000	43	86.09	3.6	54	80.08	2.8	36	71.47	2.6	44	35.63	5.21	51	43.64	12.21	46	41.64	2	31	75.48	6.21	51	72.47	13.01	40	93.49	0	1	600	0	115	199.6	1.6	115	400.4	0	5683.69	7.3
947	22	0000:00:10:00.000 - 0000:00:20:00.000	25	53.65	638.64	41	71.47	637.84	29	51.45	632.63	34	49.45	603.8	65	81.88	600.2	40	56.26	619.62	24	44.04	604	55	129.33	607.41	31	62.46	621.22	1	600	600.2	84	357.16	600.2	83	242.84	604.2	4264.3	6.99
947	22	0000:00:20:00.000 - 0000:00:30:00.000	14	56.06	1223.42	19	33.63	1223.82	13	45.84	1202.2	28	43.84	1219.62	46	138.14	1204.4	21	30.03	1200.2	34	123.72	1275.08	44	82.08	1229.23	15	46.65	1229.63	1	600	1200.2	56	327.13	1200.2	56	272.87	1220.02	3117.95	5.74
947	22	0000:00:30:00.000 - 0000:00:40:00.000	22	48.25	1839.84	26	65.67	1830.03	10	32.03	1831.43	39	85.89	1838.44	37	73.27	1815.42	17	41.44	1833.43	36	99.5	1800.2	36	71.07	1800.6	11	82.88	1817.62	1	600	1800.2	75	299.7	1800.2	75	300.3	1802.4	2900.56	6.72
947	22	0000:00:40:00.000 - 0000:00:50:00.000	15	40.84	2400.2	22	66.07	2417.62	15	73.07	2421.62	21	38.84	2400.8	25	55.06	2433.83	21	53.25	2433.03	13	83.08	2405.01	20	125.73	2447.45	13	64.06	2467.07	1	600	2400.2	58	337.74	2406.01	59	262.26	2400.2	2281.02	5.01
947	22	0000:00:50:00.000 - 0000:01:00:00.000	11	230.43	3029.23	10	43.84	3028.83	5	16.82	3017.62	16	53.85	3002.2	11	43.24	3026.03	14	35.63	3013.21	13	40.64	3000.2	14	69.87	3007.61	12	65.67	3011.01	1	600	3000.2	29	187.99	3004	30	412.01	3000.2	1685.31	5.85
936	21	Start - 0000:00:10:00.000	16	87.09	14.01	22	43.64	17.02	16	120.92	18.22	27	49.05	3.8	24	45.05	0	16	46.85	22.02	16	88.69	4.2	18	40.24	7.21	13	78.48	24.02	1	600	0	72	201.8	0	72	398.2	5	2676.74	4.73
936	21	0000:00:10:00.000 - 0000:00:20:00.000	17	104.9	623.02	17	61.66	600.2	12	80.48	608.41	23	92.89	632.43	11	20.02	601.8	11	33.43	660.66	14	143.34	645.85	11	35.84	652.85	7	27.43	656.26	1	600	600.2	41	177.98	601.2	41	422.02	600.2	1719.52	4.45
936	21	0000:00:20:00.000 - 0000:00:30:00.000	12	103.5	1215.21	14	38.64	1224.42	10	134.13	1225.83	14	50.65	1208.01	12	29.83	1272.87	9	57.66	1234.03	8	99.3	1203.8	9	53.85	1200.2	4	32.43	1238.64	1	600	1200.2	44	135.74	1200.2	44	464.26	1203.4	1734.39	5.11
936	21	0000:00:30:00.000 - 0000:00:40:00.000	8	58.26	1911.51	11	22.82	1910.91	8	32.83	1913.11	10	30.43	1900.9	5	70.87	1907.91	8	57.46	1937.14	17	285.69	1800.2	14	28.03	1954.35	6	13.61	1958.56	1	600	1800.2	34	196	1905.51	35	404	1800.2	1368.09	4.77
936	21	0000:00:40:00.000 - 0000:00:50:00.000	10	187.39	2463.66	10	57.86	2517.12	9	58.06	2556.36	10	24.62	2460.06	10	43.24	2441.84	7	66.27	2561.16	10	49.45	2400.2	15	90.69	2405.2	4	22.42	2642.04	1	600	2400.2	34	178.38	2408.21	35	421.62	2400.2	1449.51	4.93
936	21	0000:00:50:00.000 - 0000:01:00:00.000	8	156.96	3000.2	13	24.02	3168.37	11	73.87	3172.77	5	14.41	3132.93	10	24.22	3151.55	16	243.04	3165.97	4	38.44	3134.53	4	14.01	3150.75	4	11.01	3185.39	1	600	3000.2	29	287.09	3139.34	30	312.91	3000.2	1173.32	4.73
937	21	Start - 0000:00:10:00.000	26	94.49	7.01	31	39.84	10.61	26	92.49	12.41	32	44.84	6.01	33	47.85	31.63	34	68.87	15.82	22	81.08	0	33	53.45	22.02	25	77.08	17.82	1	600	0	65	195.4	21.42	65	404.6	0	4012.2	6.17
937	21	0000:00:10:00.000 - 0000:00:20:00.000	13	45.05	743.34	18	20.22	637.24	14	58.46	637.44	21	49.65	600.4	38	115.52	600.2	24	123.32	653.65	18	64.46	606.41	27	69.47	616.02	12	53.85	698.5	1	600	600.2	50	407.21	600.2	49	192.79	606.21	2382.15	5.68
937	21	0000:00:20:00.000 - 0000:00:30:00.000	15	148.35	1204.4	19	61.26	1204	8	34.43	1275.88	16	34.63	1209.41	35	101.9	1200.2	18	54.65	1225.23	9	41.24	1212.61	18	56.46	1221.42	13	67.07	1233.23	1	600	1200.2	51	345.94	1200.2	51	254.05	1204.4	2083.48	5.96
937	21	0000:00:30:00.000 - 0000:00:40:00.000	17	63.66	1849.05	46	142.94	1801.2	21	73.07	1805.2	13	34.63	1825.43	35	159.96	1800.8	11	17.22	1800.6	5	17.62	1829.23	14	54.25	1812.61	9	36.64	1800.2	1	600	1800.2	24	366.57	1800.4	24	233.43	1800.2	2215.77	6.86
937	21	0000:00:40:00.000 - 0000:00:50:00.000	14	56.46	2548.35	25	200.6	2400.2	8	26.43	2637.44	19	32.63	2547.55	32	191.79	2403.2	7	19.62	2639.44	8	24.82	2546.55	18	38.24	2541.94	5	9.41	2644.44	1	600	2400.2	20	421.02	2400.2	19	178.98	2487.89	1678.58	5.07
937	21	0000:00:50:00.000 - 0000:01:00:00.000	9	25.23	3038.84	30	96.1	3036.84	12	201	3044.44	11	62.66	3004.6	27	86.89	3000.2	11	66.47	3000.6	3	14.41	3087.49	5	11.01	3082.68	4	36.24	3066.27	1	600	3000.2	30	327.93	3000.2	29	272.07	3037.24	1511.54	4.56
938	21	Start - 0000:00:10:00.000	20	59.06	7.41	21	37.24	14.41	24	87.89	0	28	34.23	6.81	24	24.42	21.42	36	75.67	3.6	26	140.34	5.21	34	43.84	4.8	28	97.3	4	1	600	0	69	128.33	4	70	471.67	0	3587.92	6.1
938	21	0000:00:10:00.000 - 0000:00:20:00.000	14	42.24	600.2	29	55.66	667.47	28	110.91	636.84	14	24.42	602	27	35.44	623.22	43	113.51	623.62	16	56.66	603.4	32	50.85	612.21	29	110.31	615.62	1	600	600.2	94	229.43	602.8	94	370.57	600.2	3301.69	5.48
938	21	0000:00:20:00.000 - 0000:00:30:00.000	14	53.25	1282.08	24	50.85	1205.61	20	83.68	1203.6	16	22.42	1276.88	26	46.25	1200.2	27	126.93	1201.4	8	26.63	1275.88	17	90.69	1211.41	21	99.3	1212.81	1	600	1200.2	79	228.43	1200.2	79	371.57	1202.8	2625.24	6.22
938	21	0000:00:30:00.000 - 0000:00:40:00.000	0	0	0	9	10.61	1915.52	21	79.48	1838.24	7	10.41	2042.44	17	31.03	1880.08	37	121.32	1814.41	8	45.65	1945.75	13	107.11	1800.2	23	194.39	1807.61	1	600	1800.2	51	220.42	1843.24	52	379.58	1800.2	2064.35	5.41
938	21	0000:00:40:00.000 - 0000:00:50:00.000	5	6.61	2466.27	5	10.81	2464.66	7	28.63	2458.86	11	12.41	2470.87	19	24.02	2446.65	23	85.48	2450.65	8	117.12	2471.67	20	104.5	2400.2	21	210.41	2439.04	1	600	2400.2	49	203.4	2438.84	49	396.6	2400.2	1749.29	5.58
938	21	0000:00:50:00.000 - 0000:01:00:00.000	4	3.6	3082.68	12	11.41	3000.2	11	39.24	3002	12	13.61	3030.03	36	105.11	3001.8	27	126.13	3002.2	16	71.87	3006.61	25	110.51	3006.81	17	118.52	3009.41	1	600	3000.2	56	376.78	3000.2	56	223.22	3002.4	2202.06	7.17
939	21	Start - 0000:00:10:00.000	27	93.49	3.2	29	46.85	5.61	20	65.27	6.61	38	51.25	2.2	34	32.23	23.62	33	44.44	8.01	28	121.32	0.2	36	58.06	0	25	87.09	8.81	1	600	0	80	163.36	22.82	80	436.64	0	4109.08	7.38
939	21	0000:00:10:00.000 - 0000:00:20:00.000	12	69.47	606.21	22	35.44	633.43	15	35.23	617.22	18	29.43	605.21	28	64.46	600.8	25	52.65	615.22	17	59.86	610.21	33	71.67	600.2	25	181.78	614.81	1	600	600.2	76	232.23	600.2	76	367.77	606.61	3251.22	6.94
939	21	0000:00:20:00.000 - 0000:00:30:00.000	14	54.85	1250.85	31	60.26	1249.85	19	118.12	1256.06	23	31.83	1248.85	25	28.23	1294.69	19	37.24	1267.47	23	130.33	1200.2	25	65.27	1275.28	16	73.87	1268.87	1	600	1200.2	80	168.17	1248.65	80	431.83	1200.2	2993.81	6.05
939	21	0000:00:30:00.000 - 0000:00:40:00.000	12	46.65	1832.63	16	38.44	1805.61	9	31.03	1805.2	17	26.43	1810.81	19	67.87	1810.01	13	46.25	1802.6	22	150.55	1811.21	33	118.12	1814.41	17	74.67	1800.2	1	600	1800.2	62	221.02	1802.2	62	378.98	1800.2	2786.72	6.49
939	21	0000:00:40:00.000 - 0000:00:50:00.000	6	36.64	2532.33	8	17.82	2458.26	9	58.26	2400.2	15	29.43	2450.25	9	18.22	2425.03	11	26.03	2421.42	18	309.11	2449.45	17	56.46	2428.63	8	48.05	2478.08	1	600	2400.2	40	183.78	2400.2	39	416.22	2418.62	1923.8	7.3
939	21	0000:00:50:00.000 - 0000:01:00:00.000	9	28.03	3031.63	13	79.68	3029.83	10	77.28	3016.22	11	12.61	3037.04	11	20.82	3053.05	14	76.28	3011.81	15	162.16	3037.84	21	72.27	3000.6	15	70.87	3000.2	1	600	3000.2	63	180.18	3000.2	63	419.82	3005.61	1981.84	7.07
948	22	Start - 0000:00:10:00.000	32	64.26	15.62	36	46.85	0	32	96.7	11.41	43	71.67	2.2	31	29.83	2	50	62.46	10.41	33	94.49	4.4	41	55.26	7.61	36	78.48	8.61	1	600	0	116	188.99	0.4	117	411.01	0	4636.51	5.66
948	22	0000:00:10:00.000 - 0000:00:20:00.000	33	81.68	600.4	45	56.26	600.2	31	60.66	609.01	45	74.27	602.2	44	73.47	607.21	39	68.87	609.81	31	77.48	604.6	33	58.46	604.8	19	48.85	616.62	1	600	600.2	100	318.92	604.2	101	281.08	600.2	4233.68	5.99
948	22	0000:00:20:00.000 - 0000:00:30:00.000	20	71.27	1224.82	37	83.48	1222.42	21	54.85	1220.62	22	87.69	1241.84	40	59.86	1233.43	30	57.06	1219.82	10	41.24	1200.2	22	88.69	1202.2	17	55.86	1210.21	1	600	1200.2	59	353.35	1201	59	246.65	1200.2	2808.29	5.77
948	22	0000:00:30:00.000 - 0000:00:40:00.000	5	32.03	1811.81	14	35.04	1810.21	17	79.68	1803.6	16	47.25	1815.02	22	48.65	1801	23	186.39	1801.8	9	19.82	1816.42	16	110.51	1800.2	13	40.64	1822.02	1	600	1800.2	47	461.46	1800.2	47	138.54	1803.8	1793.62	6.32
948	22	0000:00:40:00.000 - 0000:00:50:00.000	18	72.27	2412.41	29	65.47	2411.41	27	92.89	2400.2	24	60.26	2436.44	29	59.86	2435.43	38	83.28	2434.23	19	61.46	2437.04	30	46.25	2440.04	25	58.26	2441.84	1	600	2400.2	84	267.47	2407.81	85	332.53	2400.2	3307.68	6.35
948	22	0000:00:50:00.000 - 0000:01:00:00.000	8	38.04	3000.2	16	83.68	3001.4	10	47.65	3003.4	14	42.84	3023.42	36	212.81	3006.21	25	87.49	3004.4	9	26.23	3015.22	16	26.63	3013.81	13	34.63	3019.42	1	600	3000.2	35	492.09	3001.6	36	107.91	3000.2	1865.51	5.77
949	22	Start - 0000:00:10:00.000	23	84.28	11.61	32	52.85	10.21	23	77.88	23.02	30	63.26	12.01	33	40.84	8.41	37	68.47	7.41	26	86.49	0	35	52.65	2	27	73.27	3	1	600	0	107	232.83	0	106	367.17	1.4	3719.17	6.17
949	22	0000:00:10:00.000 - 0000:00:20:00.000	17	103.9	600.4	23	62.46	620.82	19	75.08	621.82	26	71.27	600.2	27	47.65	636.84	25	56.46	638.04	13	84.08	666.47	18	31.83	663.66	17	67.27	682.68	1	600	600.2	50	268.07	600.2	49	331.93	600.6	2515.66	5.31
949	22	0000:00:20:00.000 - 0000:00:30:00.000	11	72.47	1217.22	33	98.1	1201.2	33	148.15	1200.2	12	65.47	1213.01	7	34.03	1204.8	15	64.86	1283.88	6	36.84	1213.21	10	28.43	1302.1	11	51.65	1294.69	1	600	1200.2	39	275.48	1200.2	38	324.52	1214.21	2013.82	5.13
949	22	0000:00:30:00.000 - 0000:00:40:00.000	8	37.44	1827.23	10	24.22	1824.22	12	161.76	1821.02	9	31.23	1834.03	28	165.97	1802.8	31	84.88	1800.2	5	29.23	1837.24	10	24.82	1838.04	7	40.44	1841.84	1	600	1800.2	38	358.96	1800.2	38	241.04	1819.82	1702.56	4.9
949	22	0000:00:40:00.000 - 0000:00:50:00.000	4	27.43	2462.26	9	51.45	2439.24	6	197.4	2400.2	16	42.24	2448.05	25	83.68	2441.04	19	68.27	2489.89	8	37.44	2448.85	10	41.24	2458.06	10	50.85	2532.13	1	600	2400.2	43	300.3	2437.04	43	299.7	2400.2	1650.72	5.59
949	22	0000:00:50:00.000 - 0000:01:00:00.000	4	30.83	3277.48	17	88.29	3016.62	15	98.7	3007.21	9	10.81	3169.57	24	106.51	3059.86	17	63.46	3004.8	6	44.84	3169.97	20	75.67	3000.2	18	80.88	3003.4	1	600	3000.2	44	361.36	3000.2	43	238.64	3004	1692.95	4.9
950	22	Start - 0000:00:10:00.000	24	95.7	0	35	69.67	5.41	28	110.71	6.41	24	64.26	18.42	25	37.44	29.23	32	52.85	12.01	20	57.46	17.22	26	43.24	15.82	24	68.67	13.81	1	600	0	93	181.38	0	92	418.62	1	3710.23	4.7
950	22	0000:00:10:00.000 - 0000:00:20:00.000	14	35.23	628.23	20	41.24	623.02	20	59.26	622.02	25	63.46	624.82	51	102.1	600.6	52	188.39	600.2	15	38.44	609.61	15	26.03	601	12	45.84	604.6	1	600	600.2	54	383.98	600.2	54	216.02	602.2	2553.48	5.07
950	22	0000:00:20:00.000 - 0000:00:30:00.000	9	37.64	1274.27	16	60.26	1200.2	14	99.3	1266.67	23	71.87	1226.03	37	99.1	1203.4	26	118.92	1308.51	15	50.65	1212.61	15	22.82	1204	10	39.44	1206.01	1	600	1200.2	56	357.56	1202.8	56	242.44	1200.2	2184.35	4.58
950	22	0000:00:30:00.000 - 0000:00:40:00.000	1	7.01	2345.55	11	22.62	1819.62	20	47.65	1820.82	4	8.81	1948.55	20	53.05	1800.2	32	119.72	1809.61	7	19.22	1947.15	14	52.25	1833.03	13	269.67	1828.63	1	600	1800.2	37	281.68	1800.2	37	318.32	1820.22	1824.62	4.94
950	22	0000:00:40:00.000 - 0000:00:50:00.000	7	14.41	2476.28	15	26.83	2407.81	17	33.63	2407.61	11	23.22	2478.28	20	63.66	2408.61	18	147.75	2400.2	7	17.02	2482.68	16	37.64	2488.09	12	235.84	2526.53	1	600	2400.2	37	296.1	2402.2	38	303.9	2400.2	1523.94	4.48
950	22	0000:00:50:00.000 - 0000:01:00:00.000	6	15.42	3101.7	11	22.02	3100.3	11	79.48	3007.21	10	17.82	3187.99	13	37.04	3040.04	20	113.51	3001.8	7	29.23	3024.62	14	35.63	3023.42	18	249.85	3000.2	1	600	3000.2	51	213.01	3019.02	51	386.99	3000.2	1697.12	4.26
951	22	Start - 0000:00:10:00.000	26	77.48	0	32	64.06	10.01	19	66.07	11.61	32	36.64	0.2	37	46.85	30.43	34	41.04	14.61	26	125.33	1.4	32	50.05	18.02	26	92.49	15.42	1	600	0	93	191.59	1.2	93	408.41	0	3734.74	5.4
951	22	0000:00:10:00.000 - 0000:00:20:00.000	13	49.05	609.01	23	70.07	606.01	12	50.65	630.43	21	53.65	616.82	35	81.88	654.25	19	41.04	604	21	139.74	600.2	29	69.07	601	15	44.84	603	1	600	600.2	49	208.21	600.6	49	391.79	600.2	2551.81	5.28
951	22	0000:00:20:00.000 - 0000:00:30:00.000	8	40.84	1204.2	19	119.32	1202.6	6	21.02	1282.68	12	12.21	1217.82	24	79.28	1200.2	13	51.45	1234.23	19	178.98	1243.84	25	50.65	1240.64	12	46.25	1221.42	1	600	1200.2	47	246.65	1200.2	47	353.35	1204.2	1935.16	5.39
951	22	0000:00:30:00.000 - 0000:00:40:00.000	7	43.44	1878.48	14	33.23	1868.47	15	58.06	1863.06	8	10.41	1920.92	28	57.66	1814.61	19	36.04	1812.21	17	151.15	1800.2	37	100.5	1800.4	15	109.51	1803	1	600	1800.2	74	261.46	1809.81	74	338.54	1800.2	2379.06	6.26
951	22	0000:00:40:00.000 - 0000:00:50:00.000	5	22.22	2408.41	18	40.24	2407.41	18	67.67	2405.8	12	20.02	2437.64	26	75.88	2400.2	24	83.28	2405.2	13	125.93	2438.64	28	87.29	2400.6	18	77.48	2401.2	1	600	2400.2	55	293.49	2400.2	55	306.51	2401.2	2281.76	5.07
951	22	0000:00:50:00.000 - 0000:01:00:00.000	10	38.24	3031.83	23	57.46	3031.03	15	62.26	3049.05	15	23.22	3034.83	26	72.27	3027.03	11	29.83	3112.11	9	168.57	3000.2	17	103.3	3026.83	6	44.84	3086.69	1	600	3000.2	66	246.05	3025.83	66	353.95	3000.2	2067.95	4.67
940	21	Start - 0000:00:10:00.000	27	72.67	5.8	37	66.67	8.01	30	96.5	9.01	27	41.84	4.6	28	33.83	11.81	39	57.66	0	24	125.13	3	31	48.65	2	25	57.06	0.8	1	600	0	105	236.04	7.01	106	363.96	0	3736.8	6.11
940	21	0000:00:10:00.000 - 0000:00:20:00.000	19	45.05	615.22	30	59.66	631.43	31	112.11	600.2	23	55.26	613.21	36	135.54	611.01	44	68.87	610.21	14	37.24	611.81	21	32.83	611.21	17	53.45	626.83	1	600	600.2	66	346.15	610.01	67	253.85	600.2	3071.96	5.27
940	21	0000:00:20:00.000 - 0000:00:30:00.000	7	12.61	1324.92	25	56.66	1207.01	29	177.58	1200.2	11	25.23	1216.02	31	71.27	1209.61	35	100.9	1229.23	8	74.47	1213.61	15	38.64	1220.82	14	42.64	1237.04	1	600	1200.2	60	353.55	1209.41	60	246.45	1200.2	2154.34	5.27
940	21	0000:00:30:00.000 - 0000:00:40:00.000	3	20.02	2103.1	11	22.22	1870.47	12	34.43	1857.46	10	28.43	1877.48	24	46.25	1842.84	24	64.06	1853.85	12	175.58	1800.2	30	83.48	1842.24	21	125.53	1889.49	1	600	1800.2	70	406.61	1800.2	70	193.39	1855.06	1711.62	4.87
940	21	0000:00:40:00.000 - 0000:00:50:00.000	8	34.03	2410.61	11	17.02	2408.61	7	22.02	2429.03	13	138.34	2441.44	19	182.78	2407.01	17	68.87	2420.42	6	40.24	2400.2	10	31.63	2405.61	13	65.06	2424.62	1	600	2400.2	38	377.38	2404.8	39	222.62	2400.2	1828.25	5.19
940	21	0000:00:50:00.000 - 0000:01:00:00.000	8	26.43	3145.74	23	39.84	3112.71	18	81.88	3091.29	13	121.72	3000.2	25	165.16	3088.49	20	52.65	3092.09	10	34.03	3123.72	10	60.26	3122.92	7	18.02	3122.72	1	600	3000.2	44	356.16	3036.04	44	243.84	3000.2	1978.43	5.35
941	21	Start - 0000:00:10:00.000	20	76.68	20.82	20	37.44	19.62	19	80.48	16.82	30	48.45	6.01	25	29.83	8.61	28	52.65	15.02	24	100.1	0	29	47.45	9.41	23	126.93	10.81	1	600	0	81	190.39	0	81	409.61	3	3398.49	5.31
941	21	0000:00:10:00.000 - 0000:00:20:00.000	14	47.25	612.61	24	55.26	603.4	18	65.86	600.2	16	50.05	620.42	19	32.83	628.63	25	126.93	629.23	13	47.65	645.45	17	58.86	643.44	17	115.32	631.83	1	600	600.2	66	237.24	602	67	362.76	600.2	2476.3	5.74
941	21	0000:00:20:00.000 - 0000:00:30:00.000	9	28.03	1233.23	13	33.03	1348.55	17	45.65	1356.56	17	28.03	1200.2	26	46.65	1203.8	33	191.39	1285.09	13	53.45	1201.2	28	52.25	1213.21	30	121.52	1214.41	1	600	1200.2	82	375.78	1203.2	83	224.22	1200.2	2510.66	5.07
941	21	0000:00:30:00.000 - 0000:00:40:00.000	9	51.25	1903.1	13	31.83	1909.31	16	61.66	1844.84	11	22.22	1900.7	18	36.24	1824.22	31	105.51	1825.83	11	67.67	1800.2	19	47.25	1836.44	23	176.38	1838.44	1	600	1800.2	57	301.5	1822.42	58	298.5	1800.2	2079.4	5.28
941	21	0000:00:40:00.000 - 0000:00:50:00.000	8	27.43	2533.93	12	41.24	2419.82	12	210.01	2421.82	12	83.28	2506.71	11	25.63	2416.22	13	57.06	2427.23	10	51.25	2400.2	11	64.46	2402.4	10	39.64	2444.64	1	600	2400.2	44	240.44	2400.4	45	359.56	2400.2	1938.84	5.48
941	21	0000:00:50:00.000 - 0000:01:00:00.000	5	20.02	3024.62	13	89.49	3022.82	10	276.48	3031.63	10	24.42	3188.59	16	21.82	3022.42	14	61.46	3000.2	6	20.82	3169.77	9	15.22	3047.05	8	70.27	3001.4	1	600	3000.2	64	184.78	3020.62	64	415.22	3000.2	1540.28	5.48
942	21	Start - 0000:00:10:00.000	30	89.29	8.61	34	51.25	6.01	21	81.88	0	40	57.66	11.01	35	45.65	5.21	29	54.85	4	25	85.69	12.01	28	46.45	15.42	22	87.29	16.22	1	600	0	84	189.59	4.2	85	410.41	0	3901.21	5.69
942	21	0000:00:10:00.000 - 0000:00:20:00.000	17	65.86	637.04	32	67.67	625.63	24	70.07	622.02	31	48.85	636.04	40	54.65	607.61	35	98.5	603.8	24	74.67	628.43	29	43.64	627.83	23	76.08	600.2	1	600	600.2	84	274.47	601.4	84	325.53	600.2	3622.18	7.19
942	21	0000:00:20:00.000 - 0000:00:30:00.000	14	60.66	1257.46	25	34.03	1276.48	18	62.26	1274.87	26	35.44	1256.66	42	80.68	1215.42	34	92.29	1203.2	17	46.45	1254.25	29	49.05	1200.2	25	139.14	1200.8	1	600	1200.2	67	307.91	1200.2	67	292.09	1204.6	3080.56	7.48
942	21	0000:00:30:00.000 - 0000:00:40:00.000	18	74.87	1808.01	19	46.65	1822.22	18	74.27	1837.64	23	31.63	1805.61	24	56.66	1829.43	36	92.09	1834.03	17	71.87	1800.2	26	41.04	1848.65	30	110.91	1844.24	1	600	1800.2	70	258.26	1800.2	69	341.74	1801	2832.93	7
942	21	0000:00:40:00.000 - 0000:00:50:00.000	18	49.25	2459.06	30	65.47	2415.42	18	82.48	2421.62	29	45.05	2448.45	43	86.89	2402	33	107.51	2401.4	22	50.05	2448.65	31	45.24	2450.45	25	68.07	2400.2	1	600	2400.2	82	333.93	2400.2	81	266.07	2421.42	3105.45	6.74
942	21	0000:00:50:00.000 - 0000:01:00:00.000	12	29.23	3017.22	13	25.03	3015.62	8	32.83	3015.01	25	62.66	3024.62	39	101.7	3011.61	22	62.26	3014.61	18	89.29	3007.01	30	92.89	3006.41	20	104.1	3000.2	1	600	3000.2	63	299.7	3000.2	62	300.3	3001.8	2694.42	6.75
944	21	Start - 0000:00:10:00.000	25	80.68	29.03	27	56.26	13.01	25	70.07	21.02	34	51.25	32.23	28	29.43	11.41	36	37.44	38.04	27	77.48	0	44	73.67	3.6	34	123.72	4.8	1	600	0	89	164.96	4.4	89	435.04	0	4198	5.77
944	21	0000:00:10:00.000 - 0000:00:20:00.000	17	33.43	600.2	26	42.64	601	17	41.04	610.61	44	75.88	603.4	46	54.85	602.8	25	36.64	609.81	28	147.15	605.01	36	90.89	605.81	19	77.48	607.21	1	600	600.2	94	288.49	601.8	94	311.51	600.2	3459.18	6.74
944	21	0000:00:20:00.000 - 0000:00:30:00.000	11	38.24	1279.68	14	25.63	1311.31	7	24.22	1348.75	26	36.04	1278.28	33	47.65	1307.71	20	38.04	1320.52	24	78.68	1200.2	49	209.81	1202.8	29	101.7	1267.27	1	600	1200.2	76	385.79	1200.2	75	214.21	1249.85	2943.23	6.03
944	21	0000:00:30:00.000 - 0000:00:40:00.000	16	45.24	1876.08	14	22.02	1875.88	11	40.84	1962.56	21	34.83	1882.48	19	34.83	1840.04	21	33.23	1857.06	22	203.8	1821.42	33	119.72	1800.2	21	65.47	1832.23	1	600	1800.2	54	203.6	1800.2	54	396.4	1831.23	2681.04	6.31
944	21	0000:00:40:00.000 - 0000:00:50:00.000	11	36.04	2429.83	11	22.22	2428.03	7	18.02	2400.2	23	35.63	2447.45	27	39.04	2435.64	18	46.05	2401.6	23	266.67	2408.81	36	81.28	2408.21	19	55.06	2402.2	1	600	2400.2	62	191.79	2414.41	63	408.21	2400.2	2707.69	6.4
944	21	0000:00:50:00.000 - 0000:01:00:00.000	14	55.66	3000.4	9	8.01	3001.6	4	27.63	3016.82	26	51.05	3000.2	27	32.83	3002.8	12	25.63	3016.02	30	152.15	3005.41	36	160.96	3009.01	13	86.09	3013.61	1	600	3000.2	72	224.82	3000.4	72	375.18	3000.2	2669.77	7.12
952	22	Start - 0000:00:10:00.000	22	92.69	1	26	58.26	0	18	131.93	19.82	24	53.25	8.61	11	31.03	67.87	18	41.84	17.62	17	58.46	10.61	14	27.03	14.21	13	105.51	15.02	1	600	0	64	148.75	23.22	65	451.25	0	2615.97	5.07
952	22	0000:00:10:00.000 - 0000:00:20:00.000	11	60.66	605.61	15	38.84	600.2	13	133.93	653.85	17	38.24	609.01	17	28.23	652.05	19	66.67	660.46	13	50.05	610.21	13	70.47	616.42	11	112.91	617.82	1	600	600.2	61	206.41	609.61	62	393.59	600.2	2216.21	5.74
952	22	0000:00:20:00.000 - 0000:00:30:00.000	11	55.86	1214.41	23	70.07	1200.2	14	45.24	1203.6	14	35.63	1222.02	20	38.04	1244.44	20	66.87	1245.05	17	49.05	1224.42	25	129.13	1271.07	20	110.11	1245.44	1	600	1200.2	63	245.05	1224.02	64	354.95	1200.2	2163.19	5.33
952	22	0000:00:30:00.000 - 0000:00:40:00.000	8	29.63	1840.84	9	24.02	1828.03	13	72.07	1814.01	13	54.65	1835.43	7	4.4	1828.63	21	83.48	1809.41	8	102.5	1857.66	9	158.96	1863.26	14	70.27	1800.2	1	600	1800.2	52	360.16	1808.21	52	239.84	1800.2	1618.68	5.48
952	22	0000:00:40:00.000 - 0000:00:50:00.000	7	39.24	2423.62	9	22.82	2421.82	9	84.48	2421.02	10	34.03	2411.21	8	12.61	2414.41	12	57.46	2417.62	20	137.34	2400.2	22	185.38	2414.61	9	26.63	2415.82	1	600	2400.2	54	320.72	2400.2	54	279.28	2406.61	1684.84	4.68
952	22	0000:00:50:00.000 - 0000:01:00:00.000	4	41.04	3008.61	3	35.04	3012.01	4	8.61	3070.47	6	17.82	3004.6	4	13.21	3137.34	7	80.28	3071.27	5	276.28	3000.2	7	46.45	3122.72	7	81.28	3105.7	1	600	3000.2	35	192.39	3001.6	35	407.61	3000.2	1053.29	4.45
953	22	Start - 0000:00:10:00.000	25	94.69	16.62	25	42.24	21.02	20	67.27	23.42	38	73.47	4	38	50.85	22.22	33	52.45	22.82	25	80.08	0	32	48.05	35.84	20	90.89	73.87	1	600	0	110	304.9	0	109	295.1	2.2	3558.01	5.09
953	22	0000:00:10:00.000 - 0000:00:20:00.000	19	58.26	613.01	33	55.26	608.61	21	71.27	605.01	27	56.66	616.42	51	63.06	604.6	35	77.48	603.4	14	50.65	617.62	37	69.47	628.23	29	97.9	600.2	1	600	600.2	81	321.72	600.2	80	278.28	600.6	3480.07	6.32
953	22	0000:00:20:00.000 - 0000:00:30:00.000	15	54.85	1225.83	25	67.47	1222.82	17	82.08	1221.82	31	69.47	1213.41	39	72.47	1202.2	27	99.5	1200.2	17	52.05	1213.61	26	37.44	1218.22	18	64.66	1219.22	1	600	1200.2	75	322.12	1200.2	74	277.88	1200.6	2942.65	6.64
953	22	0000:00:30:00.000 - 0000:00:40:00.000	12	46.85	1870.87	24	77.48	1809.41	20	230.83	1800.4	14	43.04	1873.47	24	51.85	1855.66	24	63.86	1800.2	7	22.82	1859.86	12	20.02	1857.26	11	43.24	1914.31	1	600	1800.2	59	209.01	1800.2	58	390.99	1801.4	2285.76	6.3
953	22	0000:00:40:00.000 - 0000:00:50:00.000	14	53.05	2477.48	27	84.28	2418.62	22	151.95	2420.62	17	62.66	2480.08	35	40.24	2409.61	29	66.27	2410.41	11	18.22	2429.83	17	92.29	2400.2	12	31.03	2415.22	1	600	2400.2	73	250.45	2401	74	349.55	2400.2	2622.08	7.07
953	22	0000:00:50:00.000 - 0000:01:00:00.000	7	26.63	3000.2	15	40.64	3002	16	108.71	3050.45	8	40.44	3012.41	13	26.23	3048.85	20	73.67	3048.45	6	23.42	3065.47	14	36.04	3014.01	16	224.22	3017.02	1	600	3000.2	49	357.76	3006.41	49	242.24	3000.2	1815.56	7.77
926	11	Start - 0000:00:10:00.000	30	87.89	5.21	37	69.47	7.21	32	105.71	7.81	32	38.64	4.4	8	3.2	39.64	34	39.44	0	30	117.72	2.4	31	33.83	1.6	32	104.1	0.4	1	600	0	54	78.48	39.04	54	521.52	0	4252.51	6.74
926	11	0000:00:10:00.000 - 0000:00:20:00.000	17	66.87	600.2	23	53.25	684.48	20	124.32	685.09	20	39.64	604.6	26	75.88	626.23	24	69.67	651.45	12	50.05	606.61	25	49.25	619.62	20	71.07	620.22	1	600	600.2	67	253.65	616.22	67	346.35	600.2	2737.93	7.12
926	11	0000:00:20:00.000 - 0000:00:30:00.000	10	39.04	1200.2	12	22.22	1360.76	14	120.92	1319.12	9	15.42	1309.51	17	31.03	1201.4	29	149.75	1318.52	12	95.7	1250.05	16	69.07	1202.2	17	56.86	1331.53	1	600	1200.2	40	151.95	1200.2	39	448.05	1243.04	1970.24	7.06
926	11	0000:00:30:00.000 - 0000:00:40:00.000	7	100.9	1847.25	13	40.04	1846.45	15	50.45	1800.2	11	43.24	1855.26	10	17.42	1855.66	22	95.7	1808.61	11	105.71	1901.1	19	69.87	1831.43	21	76.68	1809.61	1	600	1800.2	44	260.86	1800.2	44	339.14	1807.01	2098.6	6.49
926	11	0000:00:40:00.000 - 0000:00:50:00.000	18	64.26	2412.81	37	87.29	2410.81	29	129.13	2416.82	11	18.22	2462.86	13	62.26	2406.21	24	94.89	2417.02	13	33.03	2400.2	17	33.03	2403.4	17	77.88	2424.02	1	600	2400.2	48	196.2	2403.8	49	403.8	2400.2	2522.8	6.1
926	11	0000:00:50:00.000 - 0000:01:00:00.000	4	14.61	3082.28	7	19.02	3050.65	7	70.87	3042.04	4	8.01	3087.49	7	16.22	3055.66	16	69.47	3027.23	11	253.45	3088.09	17	50.05	3088.49	13	98.3	3000.2	1	600	3000.2	32	168.37	3010.01	33	431.63	3000.2	1202.32	5.68
927	11	Start - 0000:00:10:00.000	29	69.27	0	29	33.43	1.2	19	66.07	2.2	27	26.63	9.81	40	59.06	18.82	37	55.45	4.8	18	76.28	9.01	32	86.29	8.41	22	127.53	5.61	1	600	0	96	275.07	2.2	96	324.92	0	3514.55	6.26
927	11	0000:00:10:00.000 - 0000:00:20:00.000	13	96.3	602	20	37.84	600.4	10	37.24	609.21	15	39.24	648.25	24	106.51	600.2	21	74.67	627.23	12	57.26	643.24	18	50.85	641.84	16	100.1	749.15	1	600	600.2	54	320.92	600.2	53	279.08	600.6	2254.98	6.54
927	11	0000:00:20:00.000 - 0000:00:30:00.000	7	31.43	1264.26	10	16.42	1266.47	9	36.84	1340.34	12	20.62	1261.66	13	12.81	1268.07	12	100.5	1341.94	13	83.68	1259.86	16	174.57	1258.86	11	123.12	1200.2	1	600	1200.2	41	130.33	1200.2	41	469.67	1224.62	1877.25	6.32
927	11	0000:00:30:00.000 - 0000:00:40:00.000	11	48.05	1875.08	15	25.82	1858.46	10	37.84	1858.66	14	39.44	1811.21	27	59.86	1849.65	15	40.44	1849.85	9	63.26	1810.81	30	91.09	1800.2	18	194.19	1850.25	1	600	1800.2	56	193.79	1810.81	57	406.21	1800.2	2226.46	6.8
927	11	0000:00:40:00.000 - 0000:00:50:00.000	18	72.27	2400.2	19	30.63	2445.85	10	55.45	2446.45	23	46.65	2402	19	69.47	2410.01	17	46.85	2435.64	12	115.12	2402.4	21	65.67	2408.61	19	97.9	2417.62	1	600	2400.2	46	264.86	2408.21	47	335.13	2400.2	2178.57	6.49
927	11	0000:00:50:00.000 - 0000:01:00:00.000	11	45.65	3023.62	16	26.23	3134.13	9	39.64	3073.47	18	35.63	3019.62	21	53.05	3019.82	12	32.03	3069.67	17	106.51	3014.01	24	80.88	3011.81	12	180.38	3000.2	1	600	3000.2	48	177.18	3011.21	49	422.82	3000.2	2274.34	6.3
954	12	Start - 0000:00:10:00.000	24	103.9	0	36	40.44	2.2	29	106.11	3	32	34.03	14.81	31	40.24	38.04	33	52.65	7.81	25	105.51	13.41	29	38.64	12.61	22	78.48	8.61	1	600	0	78	147.75	14.41	79	452.25	0	3674.9	5.96
954	12	0000:00:10:00.000 - 0000:00:20:00.000	22	74.87	603.2	31	41.04	600.6	22	113.51	600.2	25	41.84	603.4	44	54.25	604	27	61.66	618.62	22	47.45	606.21	47	67.27	605.01	21	98.1	625.83	1	600	600.2	76	197	603	77	403	600.2	3536.97	6.69
954	12	0000:00:20:00.000 - 0000:00:30:00.000	17	59.26	1247.45	45	72.27	1200.2	40	138.94	1200.8	16	18.22	1216.42	20	20.42	1217.42	31	80.48	1201.6	13	42.84	1212.01	20	68.07	1211.41	21	99.5	1202.8	1	600	1200.2	79	236.64	1200.8	80	363.36	1200.2	3113.21	7.54
954	12	0000:00:30:00.000 - 0000:00:40:00.000	19	75.88	1849.65	31	45.24	1851.65	30	90.49	1832.23	18	21.02	1849.05	13	16.82	1886.89	29	117.12	1830.83	15	108.51	1847.25	17	26.83	1846.85	18	98.1	1800.2	1	600	1800.2	55	155.96	1822.42	56	444.04	1800.2	3045.65	6.6
954	12	0000:00:40:00.000 - 0000:00:50:00.000	21	68.87	2409.41	30	72.87	2400.2	24	114.11	2401.6	19	37.24	2443.64	16	15.42	2422.02	33	64.66	2416.02	17	64.26	2441.04	22	63.86	2439.64	23	98.7	2421.02	1	600	2400.2	63	163.36	2415.22	63	436.64	2400.2	3034.86	6.54
954	12	0000:00:50:00.000 - 0000:01:00:00.000	17	70.87	3014.21	23	46.25	3011.01	25	97.3	3007.61	16	26.03	3015.82	18	53.45	3018.82	28	80.48	3000.2	13	51.85	3027.83	23	78.08	3031.03	16	95.7	3001.6	1	600	3000.2	44	258.46	3000.2	44	341.54	3007.81	2616.26	6.5
955	12	Start - 0000:00:10:00.000	10	109.71	0	16	50.85	1.4	13	127.53	2.4	14	54.05	14.01	14	22.82	14.41	13	22.42	5.61	10	62.46	11.21	18	45.84	10.21	16	104.3	6.61	1	600	0	55	176.18	9.41	56	423.82	0	2255.93	4.5
955	12	0000:00:10:00.000 - 0000:00:20:00.000	18	165.77	600.2	24	59.06	619.62	19	121.32	621.22	11	30.43	664.46	12	10.21	684.88	20	67.47	624.62	8	66.87	653.25	9	16.02	646.45	11	62.86	626.23	1	600	600.2	50	132.93	604.4	51	467.07	600.2	2255.63	4.87
955	12	0000:00:20:00.000 - 0000:00:30:00.000	17	160.36	1200.2	19	27.03	1213.41	13	124.12	1214.81	21	66.27	1222.62	13	14.21	1245.65	17	39.24	1228.83	14	65.47	1225.83	18	47.05	1227.83	16	56.26	1228.43	1	600	1200.2	38	185.38	1222.02	38	414.61	1200.2	2194.16	5.68
955	12	0000:00:30:00.000 - 0000:00:40:00.000	17	301.9	1807.21	17	45.84	2028.83	11	48.25	2030.03	17	41.04	1800.2	12	18.62	2046.85	15	42.84	2039.84	8	45.45	1865.87	10	35.04	2046.25	12	21.02	2040.64	1	600	1800.2	30	146.35	1800.2	30	453.65	1806.41	1755.8	5.01
955	12	0000:00:40:00.000 - 0000:00:50:00.000	8	391.39	2400.2	8	26.03	2427.63	7	44.84	2415.82	10	23.82	2405.2	1	2.6	2816.42	6	27.23	2413.61	10	23.42	2407.81	10	17.62	2408.41	8	43.04	2409.21	1	600	2400.2	30	90.49	2408.01	31	509.51	2400.2	1383.81	5.21
955	12	0000:00:50:00.000 - 0000:01:00:00.000	16	222.22	3000.2	12	33.63	3172.97	10	34.43	3168.97	19	59.86	3156.56	9	36.84	3167.97	11	22.62	3168.17	12	92.69	3158.16	15	51.85	3163.16	9	45.84	3247.05	1	600	3000.2	42	238.64	3157.96	42	361.36	3000.2	1754.93	5.09
956	12	Start - 0000:00:10:00.000	28	79.48	7.61	34	49.65	7.01	29	111.71	0.4	31	44.24	15.62	27	29.23	13.01	40	67.27	0	24	73.47	13.81	37	45.84	13.41	32	99.1	27.03	1	600	0	83	139.94	7.21	83	460.06	0	4202.76	5.49
956	12	0000:00:10:00.000 - 0000:00:20:00.000	13	63.26	611.81	21	30.43	613.21	24	106.71	600.2	23	39.84	610.61	14	16.22	610.01	24	59.86	609.21	22	103.5	635.44	21	72.47	627.03	21	107.71	620.22	1	600	600.2	57	104.9	600.2	57	495.1	600.8	2885.69	6.03
956	12	0000:00:20:00.000 - 0000:00:30:00.000	10	69.47	1200.2	12	21.42	1207.81	11	250.25	1249.85	8	12.81	1270.67	9	10.21	1208.81	14	34.63	1210.21	12	57.46	1221.02	18	22.82	1220.02	12	120.92	1214.21	1	600	1200.2	33	92.49	1208.01	34	507.51	1200.2	1828.81	5.01
956	12	0000:00:30:00.000 - 0000:00:40:00.000	10	41.04	1815.62	11	16.02	1812.81	16	138.14	1800.2	17	25.43	1815.82	11	24.62	1823.62	28	114.71	1824.42	14	47.45	1817.82	15	40.24	1823.22	21	152.35	1875.48	1	600	1800.2	45	127.93	1815.22	46	472.07	1800.2	2192.32	5.17
956	12	0000:00:40:00.000 - 0000:00:50:00.000	11	119.72	2403	16	28.63	2544.34	16	100.1	2439.44	16	32.43	2400.2	6	9.21	2459.46	13	65.06	2432.43	15	72.27	2414.01	12	35.63	2415.42	9	136.94	2417.42	1	600	2400.2	37	62.06	2402.2	38	537.94	2400.2	1817.59	5.27
956	12	0000:00:50:00.000 - 0000:01:00:00.000	4	49.05	3227.43	5	7.81	3242.04	4	16.62	3170.37	5	7.41	3226.23	2	0.8	3297.1	5	8.01	3169.37	4	67.87	3217.42	3	3.4	3216.22	5	439.04	3000.2	1	600	3000.2	8	17.22	3031.63	9	582.78	3000.2	841.46	4.66
957	12	Start - 0000:00:10:00.000	23	87.29	0.6	30	47.45	0	24	94.09	19.22	33	47.25	5.21	31	35.63	8.61	29	32.63	18.22	28	103.1	6.21	41	61.86	7.41	28	90.69	15.42	1	600	0	92	165.97	6.61	93	434.03	0	4084.48	7.35
957	12	0000:00:10:00.000 - 0000:00:20:00.000	10	38.84	600.2	16	23.22	603.6	13	46.85	611.61	15	41.24	602	20	25.03	602.8	20	60.46	627.23	12	80.48	639.84	24	140.14	624.62	19	143.74	625.23	1	600	600.2	69	245.65	602.2	70	354.35	600.2	2449.45	6.75
957	12	0000:00:20:00.000 - 0000:00:30:00.000	10	42.64	1256.26	13	23.42	1257.26	12	69.67	1288.29	13	16.62	1236.44	19	27.83	1220.22	32	58.86	1221.02	13	45.05	1228.63	23	79.68	1215.42	28	236.24	1200.2	1	600	1200.2	60	277.68	1205.81	60	322.32	1200.2	2365.21	7.51
957	12	0000:00:30:00.000 - 0000:00:40:00.000	7	23.82	1895.1	6	8.81	1893.09	4	22.82	2130.93	14	13.21	1899.1	23	52.85	1805.61	19	47.45	1802	13	75.48	1899.7	25	82.48	1839.24	19	273.07	1800.2	1	600	1800.2	52	213.01	1800.2	52	386.99	1829.23	1959.99	5.88
957	12	0000:00:40:00.000 - 0000:00:50:00.000	11	30.23	2410.01	10	18.42	2409.41	7	31.03	2406.81	18	108.31	2412.41	18	44.44	2405.61	10	30.43	2406.61	21	93.89	2400.2	33	157.76	2402.2	16	85.48	2416.62	1	600	2400.2	65	267.27	2404.6	66	332.73	2400.2	2020.05	6.89
957	12	0000:00:50:00.000 - 0000:01:00:00.000	8	16.02	3044.04	12	94.49	3043.24	3	9.61	3042.24	13	50.05	3037.24	21	93.49	3038.04	7	42.24	3040.24	10	96.9	3000.2	17	113.31	3018.82	8	83.88	3073.67	1	600	3000.2	37	346.95	3018.22	37	253.05	3000.2	1637.89	6.13
928	11	Start - 0000:00:10:00.000	26	73.27	7.01	47	55.26	6.41	50	127.73	4.8	30	34.03	0	48	64.46	9.01	57	101.5	4	16	47.05	0.8	27	34.83	1.4	24	61.86	2.2	1	600	0	102	253.65	0	101	346.35	1.4	4516.52	6.44
928	11	0000:00:10:00.000 - 0000:00:20:00.000	20	77.08	637.24	43	157.16	600.2	27	80.08	601.4	19	33.03	606.81	30	41.24	606.21	18	42.04	660.86	11	67.67	608.21	17	54.45	616.02	12	47.25	618.42	1	600	600.2	69	210.41	600.2	68	389.59	601.4	2693.17	6.86
928	11	0000:00:20:00.000 - 0000:00:30:00.000	14	40.64	1211.21	35	138.94	1212.21	29	215.41	1249.05	13	28.63	1209.41	21	21.42	1209.21	17	85.28	1215.62	7	28.43	1200.2	11	23.42	1200.6	5	17.82	1201.4	1	600	1200.2	59	282.08	1200.2	59	317.92	1202	1891.24	5.58
928	11	0000:00:30:00.000 - 0000:00:40:00.000	16	62.06	1874.07	31	79.88	1800.2	23	116.72	1802.2	21	27.63	1873.47	26	34.23	1824.42	30	91.69	1826.23	23	95.3	1872.27	19	36.64	1871.07	13	55.86	1950.55	1	600	1800.2	69	205.81	1816.42	70	394.19	1800.2	2620.66	5.91
928	11	0000:00:40:00.000 - 0000:00:50:00.000	11	42.64	2400.2	22	78.48	2400.4	21	359.16	2401.8	6	8.41	2459.66	8	12.41	2509.31	15	49.05	2411.21	1	4.4	2460.86	6	13.81	2465.26	11	31.63	2465.87	1	600	2400.2	42	123.72	2407.61	43	476.28	2400.2	1641.45	4.72
928	11	0000:00:50:00.000 - 0000:01:00:00.000	6	48.85	3010.21	7	19.22	3009.21	8	412.81	3000.2	6	20.42	3011.81	3	17.02	3110.31	6	41.24	3033.23	5	24.82	3014.61	5	8.41	3019.62	2	7.21	3032.23	1	600	3000.2	24	105.51	3009.81	25	494.49	3000.2	1038.6	5.46
929	11	Start - 0000:00:10:00.000	24	99.1	14.81	43	60.86	15.82	32	76.28	16.82	39	50.45	0	45	41.24	8.21	34	60.86	18.42	31	82.28	2.4	37	52.05	7.01	22	76.88	21.42	1	600	0	96	224.02	7.21	97	375.98	0	4370.99	6.6
929	11	0000:00:10:00.000 - 0000:00:20:00.000	11	198.6	603.4	18	85.89	602.6	13	95.89	626.43	14	17.82	608.41	17	28.23	601.6	20	88.69	600.2	6	14.81	640.84	8	11.41	612.61	12	58.66	613.01	1	600	600.2	40	178.18	600.8	41	421.82	600.2	1911	5.81
929	11	0000:00:20:00.000 - 0000:00:30:00.000	7	502.9	1200.2	7	9.81	1666.67	3	15.42	1668.47	7	21.62	1204.2	6	7.21	1207.81	3	6.81	1673.27	3	28.43	1222.82	2	2	1704.1	1	5.8	1698.3	1	600	1200.2	12	47.65	1202.6	13	552.35	1200.2	872.13	5.07
929	11	0000:00:30:00.000 - 0000:00:40:00.000	5	468.87	1800.2	5	12.41	2079.08	4	51.65	2081.88	3	4.8	2181.18	1	0.6	2180.58	2	2	2134.73	1	13.81	2206.01	1	0.8	2205.2	2	45.05	2135.74	1	600	1800.2	12	15.02	2089.69	13	584.98	1800.2	695.06	6.14
929	11	0000:00:40:00.000 - 0000:00:50:00.000	1	600	2400.2	0	0	0	0	0	0	0	0	0	0	0	0	0	0	0	0	0	0	0	0	0	0	0	0	1	600	2400.2	0	0	0	1	600	2400.2	239.44	1.42
929	11	0000:00:50:00.000 - 0000:01:00:00.000	1	600	3000.2	0	0	0	0	0	0	0	0	0	0	0	0	0	0	0	0	0	0	0	0	0	0	0	0	1	600	3000.2	0	0	0	1	600	3000.2	100.96	0.64
930	11	Start - 0000:00:10:00.000	24	60.86	0.4	36	57.46	0	33	136.14	5.61	20	30.63	25.82	25	25.82	26.43	44	103.9	32.63	11	41.44	44.64	21	33.03	27.63	29	110.71	28.43	1	600	0	86	179.98	0.4	86	420.02	0	3346.64	5.27
930	11	0000:00:10:00.000 - 0000:00:20:00.000	11	28.23	620.22	17	39.64	622.62	14	59.66	623.82	18	25.43	603.4	32	80.08	602.6	27	97.9	601	16	109.31	603.6	23	82.28	604.8	15	77.48	600.2	1	600	600.2	71	271.07	600.2	71	328.93	604.8	2547.32	5.94
930	11	0000:00:20:00.000 - 0000:00:30:00.000	9	27.43	1204.4	22	50.45	1203.8	24	119.72	1200.2	15	33.63	1208.01	34	73.07	1227.03	33	187.39	1226.63	10	30.43	1210.01	15	27.63	1210.81	12	50.25	1344.74	1	600	1200.2	59	281.08	1207.61	59	318.92	1200.2	2374.83	5.89
930	11	0000:00:30:00.000 - 0000:00:40:00.000	5	14.21	1925.33	14	24.22	1861.86	22	70.87	1837.24	12	20.42	1804.4	22	69.87	1800.2	31	116.92	1818.42	7	131.73	1846.25	13	52.85	1867.47	14	98.9	1868.47	1	600	1800.2	54	269.87	1800.2	53	330.13	1819.02	2013.72	6.1
930	11	0000:00:40:00.000 - 0000:00:50:00.000	missing
930	11	0000:00:50:00.000 - 0000:01:00:00.000	missing
931	11	Start - 0000:00:10:00.000	21	53.85	4.4	22	43.64	3	20	81.48	0	25	51.65	7.61	21	28.83	66.47	29	66.07	15.82	18	73.87	8.61	34	107.31	12.81	30	93.29	13.61	1	600	0	73	239.44	20.82	74	360.56	0	3032.26	4.88
931	11	0000:00:10:00.000 - 0000:00:20:00.000	11	46.85	608.01	9	26.23	644.44	7	21.22	644.84	18	36.24	601.8	25	157.16	642.84	14	106.91	624.02	15	83.48	600.8	26	80.28	600.2	10	41.64	621.02	1	600	600.2	46	349.95	616.42	47	250.05	600.2	1905.92	4.9
931	11	0000:00:20:00.000 - 0000:00:30:00.000	11	60.66	1312.71	11	37.24	1310.11	7	28.23	1258.46	10	36.24	1319.12	21	88.89	1252.45	14	114.11	1229.63	8	70.07	1200.2	22	95.7	1212.01	9	68.87	1233.23	1	600	1200.2	49	299.1	1210.21	50	300.9	1200.2	1731.5	4.45
931	11	0000:00:30:00.000 - 0000:00:40:00.000	2	11.61	1815.62	1	2	2365.57	2	14.81	1856.86	7	33.63	1814.41	6	8.21	1813.41	4	9.61	1855.06	11	448.05	1835.24	12	55.86	1807.41	4	16.22	1800.2	1	600	1800.2	19	130.13	1802	20	469.87	1800.2	1195.58	4.18
931	11	0000:00:40:00.000 - 0000:00:50:00.000	missing
931	11	0000:00:50:00.000 - 0000:01:00:00.000	missing
958	12	Start - 0000:00:10:00.000	34	88.49	0	41	65.67	9.81	25	91.69	27.43	32	40.24	4	21	19.22	94.49	25	44.24	26.23	26	120.52	19.42	28	33.03	22.42	21	96.9	23.42	1	600	0	83	129.33	9.01	84	470.67	0	3520.39	5.37
958	12	0000:00:10:00.000 - 0000:00:20:00.000	13	37.04	628.83	17	26.43	694.69	17	101.1	600.2	20	33.63	615.01	19	29.23	613.61	18	44.04	601.4	13	159.16	615.62	15	133.33	618.62	12	36.04	606.21	1	600	600.2	48	142.34	606.01	49	457.66	600.2	2312.49	6.25
958	12	0000:00:20:00.000 - 0000:00:30:00.000	16	66.07	1200.8	30	61.86	1200.2	22	122.12	1206.41	26	82.28	1303.5	18	89.89	1288.69	17	109.31	1212.21	18	22.02	1404.4	10	14.01	1290.69	9	32.43	1294.29	1	600	1200.2	39	321.52	1217.22	39	278.48	1200.2	2257.68	6.6
958	12	0000:00:30:00.000 - 0000:00:40:00.000	14	87.89	1802.2	19	103.9	1800.8	9	42.04	1809.41	15	29.83	1820.82	9	16.22	1800.2	9	18.22	1845.65	8	282.08	1821.42	3	6.61	1842.44	5	13.21	1843.04	1	600	1800.2	29	127.13	1800.2	29	472.87	1801.2	1606.4	5.94
958	12	0000:00:40:00.000 - 0000:00:50:00.000	missing
958	12	0000:00:50:00.000 - 0000:01:00:00.000	missing
959	12	Start - 0000:00:10:00.000	21	47.45	11.01	27	55.86	16.22	28	76.68	0	32	48.05	9.61	28	32.83	39.24	35	52.25	0.4	32	95.7	6.21	44	87.69	4.8	28	103.5	2	1	600	0	92	255.66	0	92	344.34	2.4	3663.76	5.69
959	12	0000:00:10:00.000 - 0000:00:20:00.000	7	41.04	796.2	20	51.85	731.53	17	155.96	600.2	15	44.84	628.03	35	56.86	614.61	23	50.45	607.01	13	47.85	627.63	30	111.91	612.21	16	39.24	611.01	1	600	600.2	45	331.13	600.2	45	268.87	601	2285	5.84
959	12	0000:00:20:00.000 - 0000:00:30:00.000	2	6.81	1280.68	4	31.23	1270.67	16	304.9	1200.2	5	5.8	1282.88	5	8.61	1228.83	21	150.35	1220.82	4	30.43	1284.68	9	24.62	1230.03	12	37.24	1222.22	1	600	1200.2	24	169.77	1220.42	25	430.23	1200.2	1184.9	4.35
959	12	0000:00:30:00.000 - 0000:00:40:00.000	8	49.65	1833.03	12	36.04	1810.61	6	154.15	1800.2	15	22.82	1831.63	16	40.44	1826.23	7	36.64	1817.42	10	91.49	1921.12	15	111.11	1819.42	10	57.66	1819.02	1	600	1800.2	27	279.08	1818.22	28	320.92	1800.2	1566.34	5.46
959	12	0000:00:40:00.000 - 0000:00:50:00.000	missing
959	12	0000:00:50:00.000 - 0000:01:00:00.000	missing
960	12	Start - 0000:00:10:00.000	26	66.07	7.41	43	73.07	6.61	42	118.32	5	30	44.84	15.82	25	24.62	28.03	45	69.87	4.2	23	79.28	0.4	29	36.04	0	29	87.89	2.4	1	600	0	75	123.72	0	75	476.28	0.2	4198.8	5.48
960	12	0000:00:10:00.000 - 0000:00:20:00.000	17	75.08	616.22	21	52.25	605.21	17	96.7	611.21	18	35.84	619.82	21	39.04	603.4	26	163.56	602.2	10	34.83	733.33	17	28.03	634.63	17	74.67	600.2	1	600	600.2	54	229.63	602.6	54	370.37	600.2	2397.12	5.37
960	12	0000:00:20:00.000 - 0000:00:30:00.000	5	40.04	1240.24	8	15.22	1377.38	16	236.04	1269.87	8	14.41	1236.44	13	21.42	1238.04	25	147.15	1200.2	6	38.24	1230.63	9	17.42	1229.83	11	70.07	1204.8	1	600	1200.2	35	295.5	1200.2	35	304.5	1205.61	1590.25	5.88
960	12	0000:00:30:00.000 - 0000:00:40:00.000	5	27.63	1915.72	9	20.82	1872.47	8	359.16	1800.2	8	47.65	1914.91	8	22.82	1920.12	9	51.65	1907.11	4	19.02	1913.51	7	15.22	1912.71	6	36.04	1909.31	1	600	1800.2	18	58.26	1818.82	18	541.74	1800.2	1297.15	5.28
960	12	0000:00:40:00.000 - 0000:00:50:00.000	4	29.83	2478.88	8	39.84	2418.42	9	320.52	2414.61	8	13.01	2476.68	7	9.61	2400.2	11	29.03	2401.2	8	40.04	2476.88	10	35.04	2560.16	9	83.08	2405.01	1	600	2400.2	26	81.08	2400.2	26	518.92	2401.8	1567.48	5.07
960	12	0000:00:50:00.000 - 0000:01:00:00.000	9	40.84	3180.78	20	33.03	3171.17	12	293.29	3000.2	7	19.42	3179.18	18	31.83	3171.37	14	50.45	3202.6	6	28.83	3184.98	13	20.02	3173.17	10	78.48	3194.19	1	596.2	3000.2	38	117.72	3170.77	39	478.48	3000.2	1701.57	5.4
961	12	Start - 0000:00:10:00.000	14	69.87	12.61	21	33.83	0	18	64.06	0.4	20	25.03	12.01	20	22.02	29.23	21	28.03	6.01	22	121.72	9.61	30	93.89	8.41	17	141.54	7.01	1	600	0	61	107.51	15.02	62	492.49	0	3133.17	5.44
961	12	0000:00:10:00.000 - 0000:00:20:00.000	6	25.23	600.2	9	22.22	661.66	5	30.23	647.65	12	28.63	605.61	12	17.42	617.62	7	12.61	646.65	14	410.21	609.21	15	24.02	642.24	7	29.43	643.24	1	600	600.2	22	74.27	617.22	23	525.73	600.2	1544.26	5.81
961	12	0000:00:20:00.000 - 0000:00:30:00.000	6	32.23	1315.32	10	12.81	1281.28	5	22.22	1281.68	8	19.22	1313.11	5	11.41	1336.34	4	4.8	1279.28	12	439.04	1200.2	11	29.43	1206.61	5	28.83	1277.48	1	600	1200.2	23	47.25	1278.28	24	552.75	1200.2	1354.29	5.72
961	12	0000:00:30:00.000 - 0000:00:40:00.000	10	37.64	1873.87	13	29.43	1863.86	10	39.24	1864.06	15	30.23	1858.26	16	33.03	1859.06	13	38.44	1948.95	17	256.66	1800.2	16	93.29	1918.92	8	42.04	1949.95	1	600	1800.2	34	194.79	1856.86	34	405.2	1800.2	1896.17	6.17
961	12	0000:00:40:00.000 - 0000:00:50:00.000	6	36.84	2443.24	7	11.61	2442.24	4	17.22	2489.69	14	37.24	2417.62	6	18.22	2400.2	3	7.41	2487.49	13	417.42	2414.41	10	31.23	2403.8	6	22.82	2405.8	1	600	2400.2	27	77.28	2400.2	27	522.72	2405.01	1432.16	6.72
961	12	0000:00:50:00.000 - 0000:01:00:00.000	3	8.01	3257.26	9	31.83	3237.04	5	28.03	3237.44	8	24.22	3081.48	14	40.64	3236.44	5	38.64	3248.65	15	272.87	3000.2	20	121.72	3105.7	7	30.23	3227.23	1	596.2	3000.2	35	204.4	3081.68	35	391.79	3000.2	1432.94	5.07
932	11	Start - 0000:00:10:00.000	25	75.48	4.4	36	54.85	6.41	30	87.49	7.21	31	52.05	3.6	25	21.62	20.62	34	48.65	8.81	31	110.51	2	38	63.26	1	26	86.09	0	1	600	0	83	189.79	10.81	83	410.21	0	4001.19	5.57
932	11	0000:00:10:00.000 - 0000:00:20:00.000	11	45.05	613.61	11	21.02	649.45	12	65.86	652.65	18	23.02	602	13	22.62	600.2	26	60.86	655.46	16	235.04	602.2	19	41.84	603.8	24	84.68	657.26	1	600	600.2	51	150.35	600.2	51	449.65	614.01	2271.71	6.32
932	11	0000:00:20:00.000 - 0000:00:30:00.000	6	27.63	1346.15	8	24.22	1260.86	9	59.46	1381.18	12	18.82	1248.05	9	40.44	1248.45	14	38.04	1329.33	11	325.93	1200.2	9	12.81	1324.72	7	52.65	1328.13	1	600	1200.2	35	156.76	1245.85	36	443.24	1200.2	1601.07	5.89
932	11	0000:00:30:00.000 - 0000:00:40:00.000	4	25.63	1937.94	5	8.41	1940.14	7	38.64	1941.94	7	63.06	1936.94	7	10.41	2033.23	10	12.41	1948.35	8	377.38	1800.2	8	40.04	1962.76	6	24.02	1948.95	1	600	1800.2	36	101.5	1940.74	37	498.5	1800.2	1344.63	5.77
932	11	0000:00:40:00.000 - 0000:00:50:00.000	6	40.44	2598.6	7	14.01	2602	9	54.25	2607.21	10	22.82	2597	9	14.21	2611.61	10	38.64	2608.61	7	374.17	2400.2	8	15.22	2628.03	6	26.23	2664.26	1	600	2400.2	30	60.26	2597.4	31	539.74	2400.2	1639.16	5.88
932	11	0000:00:50:00.000 - 0000:01:00:00.000	0	0	0	0	0	0	0	0	0	0	0	0	0	0	0	0	0	0	1	596.2	3000.2	0	0	0	0	0	0	1	596.2	3000.2	2	2.6	3373.57	3	593.59	3000.2	388.24	2.01
933	11	Start - 0000:00:10:00.000	20	119.12	26.63	27	41.64	30.03	18	66.47	14.61	28	73.07	25.23	21	50.65	114.31	21	41.44	13.21	19	88.49	1	20	44.04	0	17	75.08	3	1	600	0	78	207.41	0	78	392.59	8.01	2877.45	5.07
933	11	0000:00:10:00.000 - 0000:00:20:00.000	12	34.83	645.64	20	52.25	612.81	18	213.41	600.2	19	43.84	648.05	26	39.44	613.21	26	40.64	613.41	14	82.88	649.25	16	42.84	654.05	12	49.85	614.61	1	600	600.2	54	207.61	612.41	54	392.39	600.2	2288.64	4.62
933	11	0000:00:20:00.000 - 0000:00:30:00.000	15	53.45	1200.8	27	62.86	1200.2	17	200.6	1229.63	13	31.43	1207.01	18	47.25	1266.67	14	36.44	1242.84	10	50.05	1208.61	10	41.44	1271.07	5	76.48	1255.06	1	600	1200.2	53	230.43	1200.2	53	369.57	1201	1918.86	5.21
933	11	0000:00:30:00.000 - 0000:00:40:00.000	8	29.83	1860.86	22	70.87	1808.81	24	138.14	1800.2	12	26.83	1831.43	23	77.88	1813.21	31	120.92	1824.02	10	70.87	1834.03	13	26.03	1850.25	16	38.64	1817.82	1	600	1800.2	44	309.31	1810.61	44	290.69	1800.2	2063.61	4.87
933	11	0000:00:40:00.000 - 0000:00:50:00.000	4	25.03	2458.86	8	58.66	2455.86	8	309.91	2455.66	6	16.42	2459.66	7	25.43	2803.8	9	80.28	2400.2	4	39.44	2461.86	5	6.41	2829.43	5	38.44	2487.29	1	600	2400.2	30	131.93	2400.2	29	468.07	2412.01	1343.86	4.97
933	11	0000:00:50:00.000 - 0000:01:00:00.000	4	13.61	3022.42	15	122.32	3011.61	14	201.6	3011.81	7	26.83	3030.63	18	56.26	3000.2	17	93.09	3302.5	5	11.61	3356.36	16	32.03	3333.53	13	38.84	3313.31	1	596.2	3000.2	32	303.9	3000.2	31	292.29	3012.61	1258.11	4.04
968	11	Start - 0000:00:10:00.000	22	61.46	5.61	36	62.86	4.2	37	132.93	2.2	30	42.84	10.21	29	28.63	25.03	43	107.91	0.6	25	57.06	11.01	29	31.23	16.62	26	75.08	0	1	600	0	81	178.18	1.8	82	421.82	0	3734.04	5.28
968	11	0000:00:10:00.000 - 0000:00:20:00.000	16	67.87	645.45	29	59.26	635.63	24	124.12	640.64	22	28.23	648.65	26	44.84	634.23	27	134.73	604.6	19	38.24	600.2	22	27.43	602.8	18	75.28	603.6	1	600	600.2	73	251.85	604	73	348.15	600.2	2900.27	5.74
968	11	0000:00:20:00.000 - 0000:00:30:00.000	8	40.84	1398.8	14	33.03	1215.21	18	125.33	1204.8	10	24.82	1400.2	12	38.44	1200.2	26	95.5	1204.4	10	22.82	1401	11	24.62	1401.2	15	194.59	1234.83	1	600	1200.2	50	263.06	1200.2	50	336.94	1207.01	1762.12	5.59
968	11	0000:00:30:00.000 - 0000:00:40:00.000	10	55.26	1843.84	22	61.66	1800.2	14	89.89	1802	13	34.23	1814.21	27	65.27	1816.02	27	210.21	1828.03	8	32.23	1840.84	7	19.62	1838.84	7	31.63	1873.87	1	600	1800.2	72	349.35	1801.2	73	250.65	1800.2	1782.23	4.88
968	11	0000:00:40:00.000 - 0000:00:50:00.000	14	37.44	2407.21	25	75.08	2414.01	22	166.37	2415.22	14	24.82	2406.41	17	39.84	2403.2	19	118.72	2400.2	12	46.45	2404	15	48.25	2403.4	11	43.04	2535.93	1	600	2400.2	48	298.7	2402.2	49	301.3	2400.2	1851.86	5.61
968	11	0000:00:50:00.000 - 0000:01:00:00.000	5	24.02	3002.6	13	24.42	3014.81	6	56.06	3332.73	14	22.22	3001	23	208.21	3015.01	28	144.94	3015.62	12	43.84	3000.2	10	16.02	3219.02	20	59.46	3118.92	1	599.2	3000.2	35	387.39	3014.41	35	211.81	3000.2	1556.6	5.88
967	12	Start - 0000:00:10:00.000	31	67.87	11.01	41	54.05	10.01	38	99.7	0	41	68.47	29.63	37	40.44	0.8	40	57.86	6.81	25	71.27	27.03	35	50.45	4.6	30	89.89	5	1	600	0	91	208.41	0	91	391.59	6.61	4439.66	6.89
967	12	0000:00:10:00.000 - 0000:00:20:00.000	21	43.04	640.84	34	69.67	639.44	26	91.49	611.41	32	57.26	641.84	41	80.28	637.84	39	102.7	600.6	21	52.45	657.86	27	42.84	624.02	22	60.26	600.2	1	600	600.2	82	298.5	615.41	82	301.5	600.2	3797.22	6.25
967	12	0000:00:20:00.000 - 0000:00:30:00.000	16	24.02	1296.1	42	64.06	1200.8	33	85.48	1202.6	27	41.84	1208.41	49	85.09	1200.2	45	87.69	1203.8	22	103.1	1208.01	22	59.26	1206.41	19	49.45	1204.4	1	600	1200.2	87	338.94	1200.2	87	261.06	1201	3528.32	7.53
967	12	0000:00:30:00.000 - 0000:00:40:00.000	17	31.03	1817.62	30	50.45	1816.22	34	99.5	1813.01	29	36.64	1819.22	37	58.86	1839.64	46	105.31	1810.41	23	60.66	1822.22	32	46.65	1801.2	26	110.91	1800.2	1	600	1800.2	86	303.5	1800.6	86	296.5	1800.2	3739.62	7.62
967	12	0000:00:40:00.000 - 0000:00:50:00.000	12	25.03	2404.2	32	56.06	2405.8	30	95.5	2408.81	14	109.91	2401.4	43	86.09	2400.2	44	67.67	2409.21	12	88.69	2424.02	22	34.83	2449.25	16	36.24	2446.65	1	600	2400.2	66	368.97	2400.2	65	231.03	2402	2794.13	9.67
967	12	0000:00:50:00.000 - 0000:01:00:00.000	15	33.43	3007.81	29	58.46	3000.4	31	107.11	3000.2	23	98.3	3009.21	32	51.45	3068.87	38	102.7	3071.67	12	43.44	3013.81	22	35.63	3082.08	21	68.67	3072.47	1	599.2	3000.2	77	339.94	3000.2	76	259.26	3000.4	2848.08	6.08
969	12	Start - 0000:00:10:00.000	31	83.28	41.84	42	52.65	8.41	26	99.1	11.41	34	49.05	6.81	26	26.83	8.01	33	43.84	15.22	23	92.29	0	26	34.23	26.23	30	118.72	22.82	1	600	0	87	196.6	4.2	88	403.4	0	3978.21	6.8
969	12	0000:00:10:00.000 - 0000:00:20:00.000	10	39.84	600.2	23	24.82	603	18	66.67	603.8	19	45.24	634.23	32	42.84	611.21	26	89.89	638.64	19	78.88	612.21	32	114.51	611.81	23	97.3	614.41	1	600	600.2	77	298.7	611.01	78	301.3	600.2	2874.1	5.72
969	12	0000:00:20:00.000 - 0000:00:30:00.000	15	70.67	1210.01	26	74.87	1212.61	18	73.07	1216.02	23	39.84	1201.4	32	68.67	1203.4	20	103.9	1204.2	14	97.9	1200.2	19	17.22	1207.61	10	53.85	1206.81	1	600	1200.2	62	271.87	1201.4	62	328.13	1200.2	2684.27	7.61
969	12	0000:00:30:00.000 - 0000:00:40:00.000	18	53.45	1957.36	28	84.88	1957.96	9	43.04	2027.83	12	41.64	1914.51	28	97.5	1915.32	16	50.65	1916.52	7	122.52	1829.83	13	34.63	1828.03	12	71.67	1800.2	1	600	1800.2	53	314.51	1800.2	53	285.49	1814.41	1879.41	5.91
969	12	0000:00:40:00.000 - 0000:00:50:00.000	19	48.85	2400.2	16	34.43	2402.4	11	124.12	2404.8	24	62.86	2483.68	21	73.67	2464.06	15	54.25	2463.66	9	73.67	2484.48	10	85.48	2476.28	8	42.64	2511.31	1	600	2400.2	54	361.56	2403	55	238.44	2400.2	1980.4	5.31
969	12	0000:00:50:00.000 - 0000:01:00:00.000	4	21.62	3086.89	8	28.43	3063.06	11	107.11	3065.87	13	27.63	3085.89	25	131.33	3062.26	21	63.46	3094.69	10	120.32	3014.41	15	53.85	3012.61	8	45.45	3000.2	1	599.2	3000.2	55	335.54	3012.41	56	263.66	3000.2	1698.65	5.72

## Sheet: PPI
PPI
			Mouse ID	Group Code		PrePulse			s1	s2	s3	s4
VA2001	2020-02-20	11:04:38	934	21	Z	P120	1	1	17	377	31	141
VA2001	2020-02-20	11:04:38	935	21	Z	P120	1	2	6	108	40	27
VA2001	2020-02-20	11:04:38	936	21	Z	P120	1	3	2	246	22	60
VA2001	2020-02-20	11:04:38	937	21	Z	P120	1	4	0	115	19	28
VA2001	2020-02-20	11:04:38	946	22	Z	P120	1	5	56	290	17	86
VA2001	2020-02-20	11:04:38	947	22	Z	P120	1	6	1	263	22	69
VA2001	2020-02-20	11:04:38	948	22	Z	P120	1	7	57	162	23	46
VA2001	2020-02-20	11:04:38	949	22	Z	P120	1	8	5	197	28	71
VA2001	2020-02-20	11:04:38	934	21	Z	NOSTIM	2	1	2	34	33	7
VA2001	2020-02-20	11:04:38	935	21	Z	NOSTIM	2	2	41	79	51	19
VA2001	2020-02-20	11:04:38	936	21	Z	NOSTIM	2	3	1	39	15	4
VA2001	2020-02-20	11:04:38	937	21	Z	NOSTIM	2	4	13	54	50	11
VA2001	2020-02-20	11:04:38	946	22	Z	NOSTIM	2	5	0	30	14	6
VA2001	2020-02-20	11:04:38	947	22	Z	NOSTIM	2	6	18	74	26	18
VA2001	2020-02-20	11:04:38	948	22	Z	NOSTIM	2	7	7	39	17	7
VA2001	2020-02-20	11:04:38	949	22	Z	NOSTIM	2	8	5	114	51	28
VA2001	2020-02-20	11:04:38	934	21	Z	P120	3	1	35	615	16	146
VA2001	2020-02-20	11:04:38	935	21	Z	P120	3	2	27	169	15	38
VA2001	2020-02-20	11:04:38	936	21	Z	P120	3	3	17	962	16	230
VA2001	2020-02-20	11:04:38	937	21	Z	P120	3	4	19	115	18	23
VA2001	2020-02-20	11:04:38	946	22	Z	P120	3	5	35	154	31	51
VA2001	2020-02-20	11:04:38	947	22	Z	P120	3	6	93	202	40	64
VA2001	2020-02-20	11:04:38	948	22	Z	P120	3	7	29	657	14	181
VA2001	2020-02-20	11:04:38	949	22	Z	P120	3	8	0	138	31	57
VA2001	2020-02-20	11:04:38	934	21	Z	NOSTIM	4	1	5	32	43	8
VA2001	2020-02-20	11:04:38	935	21	Z	NOSTIM	4	2	0	67	64	14
VA2001	2020-02-20	11:04:38	936	21	Z	NOSTIM	4	3	0	38	53	3
VA2001	2020-02-20	11:04:38	937	21	Z	NOSTIM	4	4	0	31	5	10
VA2001	2020-02-20	11:04:38	946	22	Z	NOSTIM	4	5	0	28	42	5
VA2001	2020-02-20	11:04:38	947	22	Z	NOSTIM	4	6	18	65	15	17
VA2001	2020-02-20	11:04:38	948	22	Z	NOSTIM	4	7	0	32	24	6
VA2001	2020-02-20	11:04:38	949	22	Z	NOSTIM	4	8	0	37	33	4
VA2001	2020-02-20	11:04:38	934	21	Z	P120	5	1	19	497	15	150
VA2001	2020-02-20	11:04:38	935	21	Z	P120	5	2	29	110	9	39
VA2001	2020-02-20	11:04:38	936	21	Z	P120	5	3	0	672	16	164
VA2001	2020-02-20	11:04:38	937	21	Z	P120	5	4	39	110	34	20
VA2001	2020-02-20	11:04:38	946	22	Z	P120	5	5	16	220	32	67
VA2001	2020-02-20	11:04:38	947	22	Z	P120	5	6	0	230	18	74
VA2001	2020-02-20	11:04:38	948	22	Z	P120	5	7	0	257	37	88
VA2001	2020-02-20	11:04:38	949	22	Z	P120	5	8	27	872	15	234
VA2001	2020-02-20	11:04:38	934	21	Z	NOSTIM	6	1	8	25	19	6
VA2001	2020-02-20	11:04:38	935	21	Z	NOSTIM	6	2	0	78	43	22
VA2001	2020-02-20	11:04:38	936	21	Z	NOSTIM	6	3	7	32	54	3
VA2001	2020-02-20	11:04:38	937	21	Z	NOSTIM	6	4	13	79	19	24
VA2001	2020-02-20	11:04:38	946	22	Z	NOSTIM	6	5	0	33	53	7
VA2001	2020-02-20	11:04:38	947	22	Z	NOSTIM	6	6	1	52	18	14
VA2001	2020-02-20	11:04:38	948	22	Z	NOSTIM	6	7	9	46	53	6
VA2001	2020-02-20	11:04:38	949	22	Z	NOSTIM	6	8	0	45	53	6
VA2001	2020-02-20	11:04:38	934	21	Z	P120	7	1	10	642	16	229
VA2001	2020-02-20	11:04:38	935	21	Z	P120	7	2	6	103	22	23
VA2001	2020-02-20	11:04:38	936	21	Z	P120	7	3	32	760	15	170
VA2001	2020-02-20	11:04:38	937	21	Z	P120	7	4	8	109	17	22
VA2001	2020-02-20	11:04:38	946	22	Z	P120	7	5	0	191	37	58
VA2001	2020-02-20	11:04:38	947	22	Z	P120	7	6	163	194	38	68
VA2001	2020-02-20	11:04:38	948	22	Z	P120	7	7	14	273	23	90
VA2001	2020-02-20	11:04:38	949	22	Z	P120	7	8	51	696	15	218
VA2001	2020-02-20	11:04:38	934	21	Z	NOSTIM	8	1	10	34	60	6
VA2001	2020-02-20	11:04:38	935	21	Z	NOSTIM	8	2	34	66	56	15
VA2001	2020-02-20	11:04:38	936	21	Z	NOSTIM	8	3	3	37	26	4
VA2001	2020-02-20	11:04:38	937	21	Z	NOSTIM	8	4	15	53	60	10
VA2001	2020-02-20	11:04:38	946	22	Z	NOSTIM	8	5	14	53	17	10
VA2001	2020-02-20	11:04:38	947	22	Z	NOSTIM	8	6	32	82	51	26
VA2001	2020-02-20	11:04:38	948	22	Z	NOSTIM	8	7	3	55	58	10
VA2001	2020-02-20	11:04:38	949	22	Z	NOSTIM	8	8	41	46	36	15
VA2001	2020-02-20	11:04:38	934	21	Z	P120	9	1	17	397	15	125
VA2001	2020-02-20	11:04:38	935	21	Z	P120	9	2	105	235	53	61
VA2001	2020-02-20	11:04:38	936	21	Z	P120	9	3	94	275	23	52
VA2001	2020-02-20	11:04:38	937	21	Z	P120	9	4	11	127	6	20
VA2001	2020-02-20	11:04:38	946	22	Z	P120	9	5	7	111	26	34
VA2001	2020-02-20	11:04:38	947	22	Z	P120	9	6	0	147	27	56
VA2001	2020-02-20	11:04:38	948	22	Z	P120	9	7	63	252	17	83
VA2001	2020-02-20	11:04:38	949	22	Z	P120	9	8	60	218	16	82
VA2001	2020-02-20	11:04:38	934	21	Z	NOSTIM	10	1	5	36	34	9
VA2001	2020-02-20	11:04:38	935	21	Z	NOSTIM	10	2	0	87	30	19
VA2001	2020-02-20	11:04:38	936	21	Z	NOSTIM	10	3	0	56	52	11
VA2001	2020-02-20	11:04:38	937	21	Z	NOSTIM	10	4	4	42	34	14
VA2001	2020-02-20	11:04:38	946	22	Z	NOSTIM	10	5	0	54	43	11
VA2001	2020-02-20	11:04:38	947	22	Z	NOSTIM	10	6	13	88	17	10
VA2001	2020-02-20	11:04:38	948	22	Z	NOSTIM	10	7	44	69	20	24
VA2001	2020-02-20	11:04:38	949	22	Z	NOSTIM	10	8	0	49	51	10
VA2001	2020-02-20	11:04:38	934	21	Z	P120	11	1	14	737	16	254
VA2001	2020-02-20	11:04:38	935	21	Z	P120	11	2	65	175	36	62
VA2001	2020-02-20	11:04:38	936	21	Z	P120	11	3	0	211	15	60
VA2001	2020-02-20	11:04:38	937	21	Z	P120	11	4	16	85	24	18
VA2001	2020-02-20	11:04:38	946	22	Z	P120	11	5	0	89	33	24
VA2001	2020-02-20	11:04:38	947	22	Z	P120	11	6	0	210	19	59
VA2001	2020-02-20	11:04:38	948	22	Z	P120	11	7	10	236	39	76
VA2001	2020-02-20	11:04:38	949	22	Z	P120	11	8	36	506	16	159
VA2001	2020-02-20	11:04:38	934	21	Z	NOSTIM	12	1	4	47	7	17
VA2001	2020-02-20	11:04:38	935	21	Z	NOSTIM	12	2	18	68	47	14
VA2001	2020-02-20	11:04:38	936	21	Z	NOSTIM	12	3	0	29	13	3
VA2001	2020-02-20	11:04:38	937	21	Z	NOSTIM	12	4	1	33	53	8
VA2001	2020-02-20	11:04:38	946	22	Z	NOSTIM	12	5	1	34	4	6
VA2001	2020-02-20	11:04:38	947	22	Z	NOSTIM	12	6	0	58	21	9
VA2001	2020-02-20	11:04:38	948	22	Z	NOSTIM	12	7	0	21	53	4
VA2001	2020-02-20	11:04:38	949	22	Z	NOSTIM	12	8	16	48	4	8
VA2001	2020-02-20	11:04:38	934	21	Z	PP8P120	13	1	0	82	13	21
VA2001	2020-02-20	11:04:38	935	21	Z	PP8P120	13	2	88	103	39	24
VA2001	2020-02-20	11:04:38	936	21	Z	PP8P120	13	3	31	147	33	38
VA2001	2020-02-20	11:04:38	937	21	Z	PP8P120	13	4	19	92	38	19
VA2001	2020-02-20	11:04:38	946	22	Z	PP8P120	13	5	0	135	25	21
VA2001	2020-02-20	11:04:38	947	22	Z	PP8P120	13	6	83	190	26	47
VA2001	2020-02-20	11:04:38	948	22	Z	PP8P120	13	7	20	82	38	16
VA2001	2020-02-20	11:04:38	949	22	Z	PP8P120	13	8	10	151	39	36
VA2001	2020-02-20	11:04:38	934	21	Z	NOSTIM	14	1	4	57	28	12
VA2001	2020-02-20	11:04:38	935	21	Z	NOSTIM	14	2	32	108	43	41
VA2001	2020-02-20	11:04:38	936	21	Z	NOSTIM	14	3	22	22	1	3
VA2001	2020-02-20	11:04:38	937	21	Z	NOSTIM	14	4	5	39	12	10
VA2001	2020-02-20	11:04:38	946	22	Z	NOSTIM	14	5	19	45	29	17
VA2001	2020-02-20	11:04:38	947	22	Z	NOSTIM	14	6	44	53	46	11
VA2001	2020-02-20	11:04:38	948	22	Z	NOSTIM	14	7	6	47	28	13
VA2001	2020-02-20	11:04:38	949	22	Z	NOSTIM	14	8	0	35	37	8
VA2001	2020-02-20	11:04:38	934	21	Z	P120	15	1	31	694	16	235
VA2001	2020-02-20	11:04:38	935	21	Z	P120	15	2	68	136	44	34
VA2001	2020-02-20	11:04:38	936	21	Z	P120	15	3	20	145	16	38
VA2001	2020-02-20	11:04:38	937	21	Z	P120	15	4	0	99	21	18
VA2001	2020-02-20	11:04:38	946	22	Z	P120	15	5	78	116	40	28
VA2001	2020-02-20	11:04:38	947	22	Z	P120	15	6	0	237	20	59
VA2001	2020-02-20	11:04:38	948	22	Z	P120	15	7	0	323	28	88
VA2001	2020-02-20	11:04:38	949	22	Z	P120	15	8	46	540	15	171
VA2001	2020-02-20	11:04:38	934	21	Z	NOSTIM	16	1	6	43	30	6
VA2001	2020-02-20	11:04:38	935	21	Z	NOSTIM	16	2	10	64	8	13
VA2001	2020-02-20	11:04:38	936	21	Z	NOSTIM	16	3	0	21	62	3
VA2001	2020-02-20	11:04:38	937	21	Z	NOSTIM	16	4	12	53	4	10
VA2001	2020-02-20	11:04:38	946	22	Z	NOSTIM	16	5	0	29	23	5
VA2001	2020-02-20	11:04:38	947	22	Z	NOSTIM	16	6	8	43	11	8
VA2001	2020-02-20	11:04:38	948	22	Z	NOSTIM	16	7	3	62	22	20
VA2001	2020-02-20	11:04:38	949	22	Z	NOSTIM	16	8	2	41	56	5
VA2001	2020-02-20	11:04:38	934	21	Z	PP4P120	17	1	28	115	19	38
VA2001	2020-02-20	11:04:38	935	21	Z	PP4P120	17	2	31	118	34	41
VA2001	2020-02-20	11:04:38	936	21	Z	PP4P120	17	3	17	170	25	46
VA2001	2020-02-20	11:04:38	937	21	Z	PP4P120	17	4	26	104	26	20
VA2001	2020-02-20	11:04:38	946	22	Z	PP4P120	17	5	3	109	34	20
VA2001	2020-02-20	11:04:38	947	22	Z	PP4P120	17	6	93	165	32	52
VA2001	2020-02-20	11:04:38	948	22	Z	PP4P120	17	7	5	152	33	40
VA2001	2020-02-20	11:04:38	949	22	Z	PP4P120	17	8	19	91	34	28
VA2001	2020-02-20	11:04:38	934	21	Z	NOSTIM	18	1	12	29	11	7
VA2001	2020-02-20	11:04:38	935	21	Z	NOSTIM	18	2	73	92	30	23
VA2001	2020-02-20	11:04:38	936	21	Z	NOSTIM	18	3	0	94	64	29
VA2001	2020-02-20	11:04:38	937	21	Z	NOSTIM	18	4	5	44	26	12
VA2001	2020-02-20	11:04:38	946	22	Z	NOSTIM	18	5	40	40	1	8
VA2001	2020-02-20	11:04:38	947	22	Z	NOSTIM	18	6	6	64	25	9
VA2001	2020-02-20	11:04:38	948	22	Z	NOSTIM	18	7	0	25	18	5
VA2001	2020-02-20	11:04:38	949	22	Z	NOSTIM	18	8	10	29	53	6
VA2001	2020-02-20	11:04:38	934	21	Z	PP16P120	19	1	18	83	15	27
VA2001	2020-02-20	11:04:38	935	21	Z	PP16P120	19	2	0	101	16	25
VA2001	2020-02-20	11:04:38	936	21	Z	PP16P120	19	3	0	86	14	20
VA2001	2020-02-20	11:04:38	937	21	Z	PP16P120	19	4	21	94	5	19
VA2001	2020-02-20	11:04:38	946	22	Z	PP16P120	19	5	9	87	36	15
VA2001	2020-02-20	11:04:38	947	22	Z	PP16P120	19	6	65	104	34	26
VA2001	2020-02-20	11:04:38	948	22	Z	PP16P120	19	7	0	79	25	12
VA2001	2020-02-20	11:04:38	949	22	Z	PP16P120	19	8	0	94	6	20
VA2001	2020-02-20	11:04:38	934	21	Z	NOSTIM	20	1	17	28	38	7
VA2001	2020-02-20	11:04:38	935	21	Z	NOSTIM	20	2	42	72	17	13
VA2001	2020-02-20	11:04:38	936	21	Z	NOSTIM	20	3	6	30	37	4
VA2001	2020-02-20	11:04:38	937	21	Z	NOSTIM	20	4	10	43	28	10
VA2001	2020-02-20	11:04:38	946	22	Z	NOSTIM	20	5	35	41	11	10
VA2001	2020-02-20	11:04:38	947	22	Z	NOSTIM	20	6	7	70	37	15
VA2001	2020-02-20	11:04:38	948	22	Z	NOSTIM	20	7	4	21	26	4
VA2001	2020-02-20	11:04:38	949	22	Z	NOSTIM	20	8	24	44	51	13
VA2001	2020-02-20	11:04:38	934	21	Z	P120	21	1	0	299	15	92
VA2001	2020-02-20	11:04:38	935	21	Z	P120	21	2	104	125	23	26
VA2001	2020-02-20	11:04:38	936	21	Z	P120	21	3	35	108	21	31
VA2001	2020-02-20	11:04:38	937	21	Z	P120	21	4	18	184	21	28
VA2001	2020-02-20	11:04:38	946	22	Z	P120	21	5	0	132	33	39
VA2001	2020-02-20	11:04:38	947	22	Z	P120	21	6	77	165	18	49
VA2001	2020-02-20	11:04:38	948	22	Z	P120	21	7	4	323	32	98
VA2001	2020-02-20	11:04:38	949	22	Z	P120	21	8	0	266	15	83
VA2001	2020-02-20	11:04:38	934	21	Z	NOSTIM	22	1	27	37	16	9
VA2001	2020-02-20	11:04:38	935	21	Z	NOSTIM	22	2	10	57	7	12
VA2001	2020-02-20	11:04:38	936	21	Z	NOSTIM	22	3	4	22	10	4
VA2001	2020-02-20	11:04:38	937	21	Z	NOSTIM	22	4	27	44	16	10
VA2001	2020-02-20	11:04:38	946	22	Z	NOSTIM	22	5	4	49	7	11
VA2001	2020-02-20	11:04:38	947	22	Z	NOSTIM	22	6	0	59	15	10
VA2001	2020-02-20	11:04:38	948	22	Z	NOSTIM	22	7	12	38	6	5
VA2001	2020-02-20	11:04:38	949	22	Z	NOSTIM	22	8	0	47	24	7
VA2001	2020-02-20	11:04:38	934	21	Z	PP4P120	23	1	28	106	26	28
VA2001	2020-02-20	11:04:38	935	21	Z	PP4P120	23	2	75	113	17	24
VA2001	2020-02-20	11:04:38	936	21	Z	PP4P120	23	3	1	299	15	79
VA2001	2020-02-20	11:04:38	937	21	Z	PP4P120	23	4	23	98	16	21
VA2001	2020-02-20	11:04:38	946	22	Z	PP4P120	23	5	67	128	17	26
VA2001	2020-02-20	11:04:38	947	22	Z	PP4P120	23	6	7	167	22	34
VA2001	2020-02-20	11:04:38	948	22	Z	PP4P120	23	7	1	345	29	111
VA2001	2020-02-20	11:04:38	949	22	Z	PP4P120	23	8	73	96	17	20
VA2001	2020-02-20	11:04:38	934	21	Z	NOSTIM	24	1	21	31	36	8
VA2001	2020-02-20	11:04:38	935	21	Z	NOSTIM	24	2	11	62	32	13
VA2001	2020-02-20	11:04:38	936	21	Z	NOSTIM	24	3	0	22	56	3
VA2001	2020-02-20	11:04:38	937	21	Z	NOSTIM	24	4	19	41	16	9
VA2001	2020-02-20	11:04:38	946	22	Z	NOSTIM	24	5	2	48	24	9
VA2001	2020-02-20	11:04:38	947	22	Z	NOSTIM	24	6	3	59	15	9
VA2001	2020-02-20	11:04:38	948	22	Z	NOSTIM	24	7	0	37	6	5
VA2001	2020-02-20	11:04:38	949	22	Z	NOSTIM	24	8	0	43	60	7
VA2001	2020-02-20	11:04:38	934	21	Z	P120	25	1	13	301	15	67
VA2001	2020-02-20	11:04:38	935	21	Z	P120	25	2	0	229	31	65
VA2001	2020-02-20	11:04:38	936	21	Z	P120	25	3	15	461	16	94
VA2001	2020-02-20	11:04:38	937	21	Z	P120	25	4	40	101	36	20
VA2001	2020-02-20	11:04:38	946	22	Z	P120	25	5	18	88	37	30
VA2001	2020-02-20	11:04:38	947	22	Z	P120	25	6	5	229	13	57
VA2001	2020-02-20	11:04:38	948	22	Z	P120	25	7	65	528	17	151
VA2001	2020-02-20	11:04:38	949	22	Z	P120	25	8	13	217	15	56
VA2001	2020-02-20	11:04:38	934	21	Z	NOSTIM	26	1	37	43	49	13
VA2001	2020-02-20	11:04:38	935	21	Z	NOSTIM	26	2	47	74	4	15
VA2001	2020-02-20	11:04:38	936	21	Z	NOSTIM	26	3	0	33	26	4
VA2001	2020-02-20	11:04:38	937	21	Z	NOSTIM	26	4	0	36	46	9
VA2001	2020-02-20	11:04:38	946	22	Z	NOSTIM	26	5	33	46	35	8
VA2001	2020-02-20	11:04:38	947	22	Z	NOSTIM	26	6	0	64	26	11
VA2001	2020-02-20	11:04:38	948	22	Z	NOSTIM	26	7	6	39	17	6
VA2001	2020-02-20	11:04:38	949	22	Z	NOSTIM	26	8	8	47	11	10
VA2001	2020-02-20	11:04:38	934	21	Z	PP8P120	27	1	21	161	29	50
VA2001	2020-02-20	11:04:38	935	21	Z	PP8P120	27	2	9	122	49	31
VA2001	2020-02-20	11:04:38	936	21	Z	PP8P120	27	3	32	129	25	21
VA2001	2020-02-20	11:04:38	937	21	Z	PP8P120	27	4	42	95	23	18
VA2001	2020-02-20	11:04:38	946	22	Z	PP8P120	27	5	7	112	24	18
VA2001	2020-02-20	11:04:38	947	22	Z	PP8P120	27	6	0	126	22	34
VA2001	2020-02-20	11:04:38	948	22	Z	PP8P120	27	7	46	79	23	18
VA2001	2020-02-20	11:04:38	949	22	Z	PP8P120	27	8	15	96	30	24
VA2001	2020-02-20	11:04:38	934	21	Z	NOSTIM	28	1	40	49	5	18
VA2001	2020-02-20	11:04:38	935	21	Z	NOSTIM	28	2	55	71	50	14
VA2001	2020-02-20	11:04:38	936	21	Z	NOSTIM	28	3	12	28	62	3
VA2001	2020-02-20	11:04:38	937	21	Z	NOSTIM	28	4	12	42	46	9
VA2001	2020-02-20	11:04:38	946	22	Z	NOSTIM	28	5	1	34	5	7
VA2001	2020-02-20	11:04:38	947	22	Z	NOSTIM	28	6	25	60	62	10
VA2001	2020-02-20	11:04:38	948	22	Z	NOSTIM	28	7	0	50	46	13
VA2001	2020-02-20	11:04:38	949	22	Z	NOSTIM	28	8	3	34	10	5
VA2001	2020-02-20	11:04:38	934	21	Z	PP16P120	29	1	45	73	20	28
VA2001	2020-02-20	11:04:38	935	21	Z	PP16P120	29	2	14	110	48	24
VA2001	2020-02-20	11:04:38	936	21	Z	PP16P120	29	3	0	113	34	24
VA2001	2020-02-20	11:04:38	937	21	Z	PP16P120	29	4	80	296	15	58
VA2001	2020-02-20	11:04:38	946	22	Z	PP16P120	29	5	9	91	39	23
VA2001	2020-02-20	11:04:38	947	22	Z	PP16P120	29	6	28	138	31	34
VA2001	2020-02-20	11:04:38	948	22	Z	PP16P120	29	7	65	84	41	17
VA2001	2020-02-20	11:04:38	949	22	Z	PP16P120	29	8	0	88	39	17
VA2001	2020-02-20	11:04:38	934	21	Z	NOSTIM	30	1	11	30	6	6
VA2001	2020-02-20	11:04:38	935	21	Z	NOSTIM	30	2	0	72	42	12
VA2001	2020-02-20	11:04:38	936	21	Z	NOSTIM	30	3	20	31	35	4
VA2001	2020-02-20	11:04:38	937	21	Z	NOSTIM	30	4	15	38	64	9
VA2001	2020-02-20	11:04:38	946	22	Z	NOSTIM	30	5	0	32	25	5
VA2001	2020-02-20	11:04:38	947	22	Z	NOSTIM	30	6	0	53	63	10
VA2001	2020-02-20	11:04:38	948	22	Z	NOSTIM	30	7	21	32	45	5
VA2001	2020-02-20	11:04:38	949	22	Z	NOSTIM	30	8	0	36	25	6
VA2001	2020-02-20	11:04:38	934	21	Z	P120	31	1	17	120	15	40
VA2001	2020-02-20	11:04:38	935	21	Z	P120	31	2	32	129	17	35
VA2001	2020-02-20	11:04:38	936	21	Z	P120	31	3	42	201	24	42
VA2001	2020-02-20	11:04:38	937	21	Z	P120	31	4	40	129	37	31
VA2001	2020-02-20	11:04:38	946	22	Z	P120	31	5	11	143	38	28
VA2001	2020-02-20	11:04:38	947	22	Z	P120	31	6	5	202	24	37
VA2001	2020-02-20	11:04:38	948	22	Z	P120	31	7	0	346	31	90
VA2001	2020-02-20	11:04:38	949	22	Z	P120	31	8	3	457	16	145
VA2001	2020-02-20	11:04:38	934	21	Z	NOSTIM	32	1	20	38	61	9
VA2001	2020-02-20	11:04:38	935	21	Z	NOSTIM	32	2	33	77	11	14
VA2001	2020-02-20	11:04:38	936	21	Z	NOSTIM	32	3	1	34	51	3
VA2001	2020-02-20	11:04:38	937	21	Z	NOSTIM	32	4	18	37	26	8
VA2001	2020-02-20	11:04:38	946	22	Z	NOSTIM	32	5	26	53	8	9
VA2001	2020-02-20	11:04:38	947	22	Z	NOSTIM	32	6	17	56	51	11
VA2001	2020-02-20	11:04:38	948	22	Z	NOSTIM	32	7	3	35	33	5
VA2001	2020-02-20	11:04:38	949	22	Z	NOSTIM	32	8	3	35	15	7
VA2001	2020-02-20	11:04:38	934	21	Z	PP8P120	33	1	51	86	34	21
VA2001	2020-02-20	11:04:38	935	21	Z	PP8P120	33	2	1	97	52	20
VA2001	2020-02-20	11:04:38	936	21	Z	PP8P120	33	3	13	94	27	25
VA2001	2020-02-20	11:04:38	937	21	Z	PP8P120	33	4	7	81	31	16
VA2001	2020-02-20	11:04:38	946	22	Z	PP8P120	33	5	25	62	38	17
VA2001	2020-02-20	11:04:38	947	22	Z	PP8P120	33	6	0	137	39	32
VA2001	2020-02-20	11:04:38	948	22	Z	PP8P120	33	7	0	41	28	11
VA2001	2020-02-20	11:04:38	949	22	Z	PP8P120	33	8	23	69	41	18
VA2001	2020-02-20	11:04:38	934	21	Z	NOSTIM	34	1	7	47	11	9
VA2001	2020-02-20	11:04:38	935	21	Z	NOSTIM	34	2	9	91	17	21
VA2001	2020-02-20	11:04:38	936	21	Z	NOSTIM	34	3	25	25	1	4
VA2001	2020-02-20	11:04:38	937	21	Z	NOSTIM	34	4	16	45	11	10
VA2001	2020-02-20	11:04:38	946	22	Z	NOSTIM	34	5	0	45	28	6
VA2001	2020-02-20	11:04:38	947	22	Z	NOSTIM	34	6	58	59	3	12
VA2001	2020-02-20	11:04:38	948	22	Z	NOSTIM	34	7	8	33	53	7
VA2001	2020-02-20	11:04:38	949	22	Z	NOSTIM	34	8	0	41	30	7
VA2001	2020-02-20	11:04:38	934	21	Z	PP16P120	35	1	0	112	30	29
VA2001	2020-02-20	11:04:38	935	21	Z	PP16P120	35	2	53	108	22	26
VA2001	2020-02-20	11:04:38	936	21	Z	PP16P120	35	3	6	120	20	22
VA2001	2020-02-20	11:04:38	937	21	Z	PP16P120	35	4	82	359	18	85
VA2001	2020-02-20	11:04:38	946	22	Z	PP16P120	35	5	21	108	34	25
VA2001	2020-02-20	11:04:38	947	22	Z	PP16P120	35	6	0	114	26	32
VA2001	2020-02-20	11:04:38	948	22	Z	PP16P120	35	7	0	71	12	17
VA2001	2020-02-20	11:04:38	949	22	Z	PP16P120	35	8	0	110	28	21
VA2001	2020-02-20	11:04:38	934	21	Z	NOSTIM	36	1	11	28	4	8
VA2001	2020-02-20	11:04:38	935	21	Z	NOSTIM	36	2	87	116	28	31
VA2001	2020-02-20	11:04:38	936	21	Z	NOSTIM	36	3	9	19	53	3
VA2001	2020-02-20	11:04:38	937	21	Z	NOSTIM	36	4	13	41	15	9
VA2001	2020-02-20	11:04:38	946	22	Z	NOSTIM	36	5	0	41	57	6
VA2001	2020-02-20	11:04:38	947	22	Z	NOSTIM	36	6	19	35	53	9
VA2001	2020-02-20	11:04:38	948	22	Z	NOSTIM	36	7	5	43	31	6
VA2001	2020-02-20	11:04:38	949	22	Z	NOSTIM	36	8	0	39	50	8
VA2001	2020-02-20	11:04:38	934	21	Z	PP4P120	37	1	9	74	3	23
VA2001	2020-02-20	11:04:38	935	21	Z	PP4P120	37	2	54	106	16	27
VA2001	2020-02-20	11:04:38	936	21	Z	PP4P120	37	3	21	111	34	22
VA2001	2020-02-20	11:04:38	937	21	Z	PP4P120	37	4	26	247	18	77
VA2001	2020-02-20	11:04:38	946	22	Z	PP4P120	37	5	35	101	36	22
VA2001	2020-02-20	11:04:38	947	22	Z	PP4P120	37	6	0	149	32	39
VA2001	2020-02-20	11:04:38	948	22	Z	PP4P120	37	7	0	229	32	68
VA2001	2020-02-20	11:04:38	949	22	Z	PP4P120	37	8	80	237	33	72
VA2001	2020-02-20	11:04:38	934	21	Z	NOSTIM	38	1	16	41	61	9
VA2001	2020-02-20	11:04:38	935	21	Z	NOSTIM	38	2	21	61	20	20
VA2001	2020-02-20	11:04:38	936	21	Z	NOSTIM	38	3	0	34	4	4
VA2001	2020-02-20	11:04:38	937	21	Z	NOSTIM	38	4	55	113	34	51
VA2001	2020-02-20	11:04:38	946	22	Z	NOSTIM	38	5	19	22	55	5
VA2001	2020-02-20	11:04:38	947	22	Z	NOSTIM	38	6	12	73	4	13
VA2001	2020-02-20	11:04:38	948	22	Z	NOSTIM	38	7	0	41	46	6
VA2001	2020-02-20	11:04:38	949	22	Z	NOSTIM	38	8	0	40	55	7
VA2001	2020-02-20	11:04:38	934	21	Z	PP8P120	39	1	10	68	21	21
VA2001	2020-02-20	11:04:38	935	21	Z	PP8P120	39	2	0	162	60	47
VA2001	2020-02-20	11:04:38	936	21	Z	PP8P120	39	3	9	165	20	34
VA2001	2020-02-20	11:04:38	937	21	Z	PP8P120	39	4	47	89	41	23
VA2001	2020-02-20	11:04:38	946	22	Z	PP8P120	39	5	27	105	25	27
VA2001	2020-02-20	11:04:38	947	22	Z	PP8P120	39	6	0	120	3	29
VA2001	2020-02-20	11:04:38	948	22	Z	PP8P120	39	7	75	97	21	15
VA2001	2020-02-20	11:04:38	949	22	Z	PP8P120	39	8	26	171	25	39
VA2001	2020-02-20	11:04:38	934	21	Z	NOSTIM	40	1	3	35	42	10
VA2001	2020-02-20	11:04:38	935	21	Z	NOSTIM	40	2	0	110	18	34
VA2001	2020-02-20	11:04:38	936	21	Z	NOSTIM	40	3	13	19	7	3
VA2001	2020-02-20	11:04:38	937	21	Z	NOSTIM	40	4	19	31	46	9
VA2001	2020-02-20	11:04:38	946	22	Z	NOSTIM	40	5	5	54	24	10
VA2001	2020-02-20	11:04:38	947	22	Z	NOSTIM	40	6	14	36	36	7
VA2001	2020-02-20	11:04:38	948	22	Z	NOSTIM	40	7	31	34	62	6
VA2001	2020-02-20	11:04:38	949	22	Z	NOSTIM	40	8	0	37	4	7
VA2001	2020-02-20	11:04:38	934	21	Z	PP4P120	41	1	7	84	54	26
VA2001	2020-02-20	11:04:38	935	21	Z	PP4P120	41	2	0	93	13	21
VA2001	2020-02-20	11:04:38	936	21	Z	PP4P120	41	3	21	81	34	25
VA2001	2020-02-20	11:04:38	937	21	Z	PP4P120	41	4	33	88	18	24
VA2001	2020-02-20	11:04:38	946	22	Z	PP4P120	41	5	55	115	33	30
VA2001	2020-02-20	11:04:38	947	22	Z	PP4P120	41	6	0	127	14	33
VA2001	2020-02-20	11:04:38	948	22	Z	PP4P120	41	7	0	63	60	14
VA2001	2020-02-20	11:04:38	949	22	Z	PP4P120	41	8	59	187	33	45
VA2001	2020-02-20	11:04:38	934	21	Z	NOSTIM	42	1	9	54	19	15
VA2001	2020-02-20	11:04:38	935	21	Z	NOSTIM	42	2	24	92	7	27
VA2001	2020-02-20	11:04:38	936	21	Z	NOSTIM	42	3	0	24	49	4
VA2001	2020-02-20	11:04:38	937	21	Z	NOSTIM	42	4	13	34	19	12
VA2001	2020-02-20	11:04:38	946	22	Z	NOSTIM	42	5	3	31	10	7
VA2001	2020-02-20	11:04:38	947	22	Z	NOSTIM	42	6	16	40	29	9
VA2001	2020-02-20	11:04:38	948	22	Z	NOSTIM	42	7	37	48	59	12
VA2001	2020-02-20	11:04:38	949	22	Z	NOSTIM	42	8	20	41	29	7
VA2001	2020-02-20	11:04:38	934	21	Z	PP16P120	43	1	26	88	36	27
VA2001	2020-02-20	11:04:38	935	21	Z	PP16P120	43	2	67	113	20	32
VA2001	2020-02-20	11:04:38	936	21	Z	PP16P120	43	3	17	81	27	19
VA2001	2020-02-20	11:04:38	937	21	Z	PP16P120	43	4	7	75	22	14
VA2001	2020-02-20	11:04:38	946	22	Z	PP16P120	43	5	0	94	3	15
VA2001	2020-02-20	11:04:38	947	22	Z	PP16P120	43	6	16	169	35	35
VA2001	2020-02-20	11:04:38	948	22	Z	PP16P120	43	7	28	110	2	36
VA2001	2020-02-20	11:04:38	949	22	Z	PP16P120	43	8	4	71	6	22
VA2001	2020-02-20	11:04:38	934	21	Z	NOSTIM	44	1	5	28	39	8
VA2001	2020-02-20	11:04:38	935	21	Z	NOSTIM	44	2	18	91	64	19
VA2001	2020-02-20	11:04:38	936	21	Z	NOSTIM	44	3	0	40	31	4
VA2001	2020-02-20	11:04:38	937	21	Z	NOSTIM	44	4	5	46	3	10
VA2001	2020-02-20	11:04:38	946	22	Z	NOSTIM	44	5	13	50	48	6
VA2001	2020-02-20	11:04:38	947	22	Z	NOSTIM	44	6	12	73	13	13
VA2001	2020-02-20	11:04:38	948	22	Z	NOSTIM	44	7	0	45	39	13
VA2001	2020-02-20	11:04:38	949	22	Z	NOSTIM	44	8	24	38	52	12
VA2001	2020-02-20	11:04:38	934	21	Z	P120	45	1	32	142	16	48
VA2001	2020-02-20	11:04:38	935	21	Z	P120	45	2	13	226	32	63
VA2001	2020-02-20	11:04:38	936	21	Z	P120	45	3	0	145	22	32
VA2001	2020-02-20	11:04:38	937	21	Z	P120	45	4	91	102	23	22
VA2001	2020-02-20	11:04:38	946	22	Z	P120	45	5	0	103	10	39
VA2001	2020-02-20	11:04:38	947	22	Z	P120	45	6	0	121	33	26
VA2001	2020-02-20	11:04:38	948	22	Z	P120	45	7	21	155	16	35
VA2001	2020-02-20	11:04:38	949	22	Z	P120	45	8	0	439	15	115
VA2001	2020-02-20	11:04:38	934	21	Z	NOSTIM	46	1	5	30	34	8
VA2001	2020-02-20	11:04:38	935	21	Z	NOSTIM	46	2	0	66	39	15
VA2001	2020-02-20	11:04:38	936	21	Z	NOSTIM	46	3	22	31	5	4
VA2001	2020-02-20	11:04:38	937	21	Z	NOSTIM	46	4	16	34	27	10
VA2001	2020-02-20	11:04:38	946	22	Z	NOSTIM	46	5	10	46	2	7
VA2001	2020-02-20	11:04:38	947	22	Z	NOSTIM	46	6	19	41	22	11
VA2001	2020-02-20	11:04:38	948	22	Z	NOSTIM	46	7	17	59	39	10
VA2001	2020-02-20	11:04:38	949	22	Z	NOSTIM	46	8	0	35	29	7
VA2001	2020-02-20	11:04:38	934	21	Z	PP8P120	47	1	0	124	17	27
VA2001	2020-02-20	11:04:38	935	21	Z	PP8P120	47	2	9	112	7	21
VA2001	2020-02-20	11:04:38	936	21	Z	PP8P120	47	3	0	158	27	33
VA2001	2020-02-20	11:04:38	937	21	Z	PP8P120	47	4	40	56	36	18
VA2001	2020-02-20	11:04:38	946	22	Z	PP8P120	47	5	22	93	29	19
VA2001	2020-02-20	11:04:38	947	22	Z	PP8P120	47	6	1	177	38	39
VA2001	2020-02-20	11:04:38	948	22	Z	PP8P120	47	7	4	134	17	37
VA2001	2020-02-20	11:04:38	949	22	Z	PP8P120	47	8	16	327	16	103
VA2001	2020-02-20	11:04:38	934	21	Z	NOSTIM	48	1	7	37	59	12
VA2001	2020-02-20	11:04:38	935	21	Z	NOSTIM	48	2	10	75	54	20
VA2001	2020-02-20	11:04:38	936	21	Z	NOSTIM	48	3	21	38	65	3
VA2001	2020-02-20	11:04:38	937	21	Z	NOSTIM	48	4	9	32	31	10
VA2001	2020-02-20	11:04:38	946	22	Z	NOSTIM	48	5	0	39	47	8
VA2001	2020-02-20	11:04:38	947	22	Z	NOSTIM	48	6	0	63	65	9
VA2001	2020-02-20	11:04:38	948	22	Z	NOSTIM	48	7	13	44	38	9
VA2001	2020-02-20	11:04:38	949	22	Z	NOSTIM	48	8	0	28	11	6
VA2001	2020-02-20	11:04:38	934	21	Z	PP16P120	49	1	29	109	29	25
VA2001	2020-02-20	11:04:38	935	21	Z	PP16P120	49	2	67	95	44	22
VA2001	2020-02-20	11:04:38	936	21	Z	PP16P120	49	3	31	103	28	19
VA2001	2020-02-20	11:04:38	937	21	Z	PP16P120	49	4	3	87	37	19
VA2001	2020-02-20	11:04:38	946	22	Z	PP16P120	49	5	9	105	38	25
VA2001	2020-02-20	11:04:38	947	22	Z	PP16P120	49	6	67	113	9	29
VA2001	2020-02-20	11:04:38	948	22	Z	PP16P120	49	7	46	68	3	13
VA2001	2020-02-20	11:04:38	949	22	Z	PP16P120	49	8	10	96	27	21
VA2001	2020-02-20	11:04:38	934	21	Z	NOSTIM	50	1	21	26	9	7
VA2001	2020-02-20	11:04:38	935	21	Z	NOSTIM	50	2	20	91	2	25
VA2001	2020-02-20	11:04:38	936	21	Z	NOSTIM	50	3	9	44	61	7
VA2001	2020-02-20	11:04:38	937	21	Z	NOSTIM	50	4	5	24	30	6
VA2001	2020-02-20	11:04:38	946	22	Z	NOSTIM	50	5	16	43	16	10
VA2001	2020-02-20	11:04:38	947	22	Z	NOSTIM	50	6	0	66	61	11
VA2001	2020-02-20	11:04:38	948	22	Z	NOSTIM	50	7	0	55	44	8
VA2001	2020-02-20	11:04:38	949	22	Z	NOSTIM	50	8	9	45	48	3
VA2001	2020-02-20	11:04:38	934	21	Z	P120	51	1	8	167	21	48
VA2001	2020-02-20	11:04:38	935	21	Z	P120	51	2	0	173	36	52
VA2001	2020-02-20	11:04:38	936	21	Z	P120	51	3	20	300	15	75
VA2001	2020-02-20	11:04:38	937	21	Z	P120	51	4	17	112	21	18
VA2001	2020-02-20	11:04:38	946	22	Z	P120	51	5	0	111	30	24
VA2001	2020-02-20	11:04:38	947	22	Z	P120	51	6	0	153	31	47
VA2001	2020-02-20	11:04:38	948	22	Z	P120	51	7	0	155	19	36
VA2001	2020-02-20	11:04:38	949	22	Z	P120	51	8	0	395	14	119
VA2001	2020-02-20	11:04:38	934	21	Z	NOSTIM	52	1	0	25	24	7
VA2001	2020-02-20	11:04:38	935	21	Z	NOSTIM	52	2	0	66	43	16
VA2001	2020-02-20	11:04:38	936	21	Z	NOSTIM	52	3	36	65	2	9
VA2001	2020-02-20	11:04:38	937	21	Z	NOSTIM	52	4	8	43	48	9
VA2001	2020-02-20	11:04:38	946	22	Z	NOSTIM	52	5	54	82	38	32
VA2001	2020-02-20	11:04:38	947	22	Z	NOSTIM	52	6	24	53	4	8
VA2001	2020-02-20	11:04:38	948	22	Z	NOSTIM	52	7	3	46	2	6
VA2001	2020-02-20	11:04:38	949	22	Z	NOSTIM	52	8	0	48	49	8
VA2001	2020-02-20	11:04:38	934	21	Z	PP4P120	53	1	16	123	31	30
VA2001	2020-02-20	11:04:38	935	21	Z	PP4P120	53	2	16	89	16	22
VA2001	2020-02-20	11:04:38	936	21	Z	PP4P120	53	3	59	99	30	24
VA2001	2020-02-20	11:04:38	937	21	Z	PP4P120	53	4	23	98	39	18
VA2001	2020-02-20	11:04:38	946	22	Z	PP4P120	53	5	0	129	37	25
VA2001	2020-02-20	11:04:38	947	22	Z	PP4P120	53	6	67	184	4	23
VA2001	2020-02-20	11:04:38	948	22	Z	PP4P120	53	7	3	94	13	22
VA2001	2020-02-20	11:04:38	949	22	Z	PP4P120	53	8	49	108	37	29
VA2001	2020-02-20	11:04:38	934	21	Z	NOSTIM	54	1	0	37	8	8
VA2001	2020-02-20	11:04:38	935	21	Z	NOSTIM	54	2	0	82	32	17
VA2001	2020-02-20	11:04:38	936	21	Z	NOSTIM	54	3	16	45	26	8
VA2001	2020-02-20	11:04:38	937	21	Z	NOSTIM	54	4	8	37	8	9
VA2001	2020-02-20	11:04:38	946	22	Z	NOSTIM	54	5	0	31	56	7
VA2001	2020-02-20	11:04:38	947	22	Z	NOSTIM	54	6	0	40	34	9
VA2001	2020-02-20	11:04:38	948	22	Z	NOSTIM	54	7	0	49	25	8
VA2001	2020-02-20	11:04:38	949	22	Z	NOSTIM	54	8	0	37	9	6
VA2001	2020-02-20	11:04:38	934	21	Z	P120	55	1	2	406	16	123
VA2001	2020-02-20	11:04:38	935	21	Z	P120	55	2	5	151	27	39
VA2001	2020-02-20	11:04:38	936	21	Z	P120	55	3	16	120	12	40
VA2001	2020-02-20	11:04:38	937	21	Z	P120	55	4	15	101	34	19
VA2001	2020-02-20	11:04:38	946	22	Z	P120	55	5	20	175	27	34
VA2001	2020-02-20	11:04:38	947	22	Z	P120	55	6	7	172	41	44
VA2001	2020-02-20	11:04:38	948	22	Z	P120	55	7	0	260	18	53
VA2001	2020-02-20	11:04:38	949	22	Z	P120	55	8	28	479	14	124
VA2001	2020-02-20	11:04:38	934	21	Z	NOSTIM	56	1	0	24	39	5
VA2001	2020-02-20	11:04:38	935	21	Z	NOSTIM	56	2	0	75	32	12
VA2001	2020-02-20	11:04:38	936	21	Z	NOSTIM	56	3	0	28	26	4
VA2001	2020-02-20	11:04:38	937	21	Z	NOSTIM	56	4	3	34	47	11
VA2001	2020-02-20	11:04:38	946	22	Z	NOSTIM	56	5	2	29	19	5
VA2001	2020-02-20	11:04:38	947	22	Z	NOSTIM	56	6	36	56	26	10
VA2001	2020-02-20	11:04:38	948	22	Z	NOSTIM	56	7	3	46	8	9
VA2001	2020-02-20	11:04:38	949	22	Z	NOSTIM	56	8	53	70	2	19
VA2001	2020-02-20	11:04:38	934	21	Z	PP8P120	57	1	7	116	35	35
VA2001	2020-02-20	11:04:38	935	21	Z	PP8P120	57	2	0	123	41	24
VA2001	2020-02-20	11:04:38	936	21	Z	PP8P120	57	3	0	330	34	126
VA2001	2020-02-20	11:04:38	937	21	Z	PP8P120	57	4	11	93	30	19
VA2001	2020-02-20	11:04:38	946	22	Z	PP8P120	57	5	30	96	10	21
VA2001	2020-02-20	11:04:38	947	22	Z	PP8P120	57	6	67	117	3	34
VA2001	2020-02-20	11:04:38	948	22	Z	PP8P120	57	7	0	133	17	29
VA2001	2020-02-20	11:04:38	949	22	Z	PP8P120	57	8	0	120	41	42
VA2001	2020-02-20	11:04:38	934	21	Z	NOSTIM	58	1	1	32	44	7
VA2001	2020-02-20	11:04:38	935	21	Z	NOSTIM	58	2	42	73	22	18
VA2001	2020-02-20	11:04:38	936	21	Z	NOSTIM	58	3	49	50	51	15
VA2001	2020-02-20	11:04:38	937	21	Z	NOSTIM	58	4	11	33	35	9
VA2001	2020-02-20	11:04:38	946	22	Z	NOSTIM	58	5	14	37	42	6
VA2001	2020-02-20	11:04:38	947	22	Z	NOSTIM	58	6	39	56	26	12
VA2001	2020-02-20	11:04:38	948	22	Z	NOSTIM	58	7	0	37	8	5
VA2001	2020-02-20	11:04:38	949	22	Z	NOSTIM	58	8	0	41	15	8
VA2001	2020-02-20	11:04:38	934	21	Z	PP16P120	59	1	25	91	36	28
VA2001	2020-02-20	11:04:38	935	21	Z	PP16P120	59	2	36	105	29	23
VA2001	2020-02-20	11:04:38	936	21	Z	PP16P120	59	3	19	77	40	17
VA2001	2020-02-20	11:04:38	937	21	Z	PP16P120	59	4	3	104	13	18
VA2001	2020-02-20	11:04:38	946	22	Z	PP16P120	59	5	78	122	34	23
VA2001	2020-02-20	11:04:38	947	22	Z	PP16P120	59	6	0	110	30	24
VA2001	2020-02-20	11:04:38	948	22	Z	PP16P120	59	7	6	79	33	20
VA2001	2020-02-20	11:04:38	949	22	Z	PP16P120	59	8	70	111	29	33
VA2001	2020-02-20	11:04:38	934	21	Z	NOSTIM	60	1	0	35	29	6
VA2001	2020-02-20	11:04:38	935	21	Z	NOSTIM	60	2	3	74	24	14
VA2001	2020-02-20	11:04:38	936	21	Z	NOSTIM	60	3	12	40	10	6
VA2001	2020-02-20	11:04:38	937	21	Z	NOSTIM	60	4	0	38	27	9
VA2001	2020-02-20	11:04:38	946	22	Z	NOSTIM	60	5	4	47	64	6
VA2001	2020-02-20	11:04:38	947	22	Z	NOSTIM	60	6	0	65	20	9
VA2001	2020-02-20	11:04:38	948	22	Z	NOSTIM	60	7	26	38	37	9
VA2001	2020-02-20	11:04:38	949	22	Z	NOSTIM	60	8	0	70	47	17
VA2001	2020-02-20	11:04:38	934	21	Z	PP4P120	61	1	13	94	19	23
VA2001	2020-02-20	11:04:38	935	21	Z	PP4P120	61	2	12	128	20	32
VA2001	2020-02-20	11:04:38	936	21	Z	PP4P120	61	3	0	320	16	102
VA2001	2020-02-20	11:04:38	937	21	Z	PP4P120	61	4	21	95	19	19
VA2001	2020-02-20	11:04:38	946	22	Z	PP4P120	61	5	0	89	20	23
VA2001	2020-02-20	11:04:38	947	22	Z	PP4P120	61	6	63	154	21	34
VA2001	2020-02-20	11:04:38	948	22	Z	PP4P120	61	7	9	103	24	26
VA2001	2020-02-20	11:04:38	949	22	Z	PP4P120	61	8	18	98	35	21
VA2001	2020-02-20	11:04:38	934	21	Z	NOSTIM	62	1	0	30	45	7
VA2001	2020-02-20	11:04:38	935	21	Z	NOSTIM	62	2	28	78	64	12
VA2001	2020-02-20	11:04:38	936	21	Z	NOSTIM	62	3	10	22	8	5
VA2001	2020-02-20	11:04:38	937	21	Z	NOSTIM	62	4	7	38	32	11
VA2001	2020-02-20	11:04:38	946	22	Z	NOSTIM	62	5	0	37	49	3
VA2001	2020-02-20	11:04:38	947	22	Z	NOSTIM	62	6	17	29	56	5
VA2001	2020-02-20	11:04:38	948	22	Z	NOSTIM	62	7	5	35	40	8
VA2001	2020-02-20	11:04:38	949	22	Z	NOSTIM	62	8	3	56	57	11
VA2001	2020-02-20	11:04:38	934	21	Z	P120	63	1	35	154	32	54
VA2001	2020-02-20	11:04:38	935	21	Z	P120	63	2	17	147	46	38
VA2001	2020-02-20	11:04:38	936	21	Z	P120	63	3	0	409	16	103
VA2001	2020-02-20	11:04:38	937	21	Z	P120	63	4	0	87	17	19
VA2001	2020-02-20	11:04:38	946	22	Z	P120	63	5	0	92	10	21
VA2001	2020-02-20	11:04:38	947	22	Z	P120	63	6	102	187	16	44
VA2001	2020-02-20	11:04:38	948	22	Z	P120	63	7	1	120	37	25
VA2001	2020-02-20	11:04:38	949	22	Z	P120	63	8	9	242	15	59
VA2001	2020-02-20	11:04:38	934	21	Z	NOSTIM	64	1	7	27	33	9
VA2001	2020-02-20	11:04:38	935	21	Z	NOSTIM	64	2	5	100	8	22
VA2001	2020-02-20	11:04:38	936	21	Z	NOSTIM	64	3	0	25	6	3
VA2001	2020-02-20	11:04:38	937	21	Z	NOSTIM	64	4	19	44	31	10
VA2001	2020-02-20	11:04:38	946	22	Z	NOSTIM	64	5	0	41	48	7
VA2001	2020-02-20	11:04:38	947	22	Z	NOSTIM	64	6	1	58	12	15
VA2001	2020-02-20	11:04:38	948	22	Z	NOSTIM	64	7	0	49	39	12
VA2001	2020-02-20	11:04:38	949	22	Z	NOSTIM	64	8	0	34	64	5
VA2001	2020-02-20	11:04:38	934	21	Z	PP4P120	65	1	23	136	19	37
VA2001	2020-02-20	11:04:38	935	21	Z	PP4P120	65	2	4	117	24	29
VA2001	2020-02-20	11:04:38	936	21	Z	PP4P120	65	3	0	326	17	93
VA2001	2020-02-20	11:04:38	937	21	Z	PP4P120	65	4	39	85	33	21
VA2001	2020-02-20	11:04:38	946	22	Z	PP4P120	65	5	0	96	24	23
VA2001	2020-02-20	11:04:38	947	22	Z	PP4P120	65	6	0	104	20	29
VA2001	2020-02-20	11:04:38	948	22	Z	PP4P120	65	7	47	108	23	19
VA2001	2020-02-20	11:04:38	949	22	Z	PP4P120	65	8	23	89	4	17
VA2001	2020-02-20	11:04:38	934	21	Z	NOSTIM	66	1	8	32	54	8
VA2001	2020-02-20	11:04:38	935	21	Z	NOSTIM	66	2	1	72	2	16
VA2001	2020-02-20	11:04:38	936	21	Z	NOSTIM	66	3	0	45	13	14
VA2001	2020-02-20	11:04:38	937	21	Z	NOSTIM	66	4	0	50	52	12
VA2001	2020-02-20	11:04:38	946	22	Z	NOSTIM	66	5	8	71	17	18
VA2001	2020-02-20	11:04:38	947	22	Z	NOSTIM	66	6	3	34	6	9
VA2001	2020-02-20	11:04:38	948	22	Z	NOSTIM	66	7	0	35	34	5
VA2001	2020-02-20	11:04:38	949	22	Z	NOSTIM	66	8	18	46	9	8
VA2001	2020-02-20	11:04:38	934	21	Z	PP16P120	67	1	21	104	49	37
VA2001	2020-02-20	11:04:38	935	21	Z	PP16P120	67	2	15	119	26	29
VA2001	2020-02-20	11:04:38	936	21	Z	PP16P120	67	3	15	100	27	15
VA2001	2020-02-20	11:04:38	937	21	Z	PP16P120	67	4	100	100	1	21
VA2001	2020-02-20	11:04:38	946	22	Z	PP16P120	67	5	8	97	38	19
VA2001	2020-02-20	11:04:38	947	22	Z	PP16P120	67	6	0	98	22	23
VA2001	2020-02-20	11:04:38	948	22	Z	PP16P120	67	7	54	90	35	15
VA2001	2020-02-20	11:04:38	949	22	Z	PP16P120	67	8	0	121	21	22
VA2001	2020-02-20	11:04:38	934	21	Z	NOSTIM	68	1	0	74	58	23
VA2001	2020-02-20	11:04:38	935	21	Z	NOSTIM	68	2	10	74	50	16
VA2001	2020-02-20	11:04:38	936	21	Z	NOSTIM	68	3	7	25	62	5
VA2001	2020-02-20	11:04:38	937	21	Z	NOSTIM	68	4	0	40	45	11
VA2001	2020-02-20	11:04:38	946	22	Z	NOSTIM	68	5	2	41	28	5
VA2001	2020-02-20	11:04:38	947	22	Z	NOSTIM	68	6	2	50	54	8
VA2001	2020-02-20	11:04:38	948	22	Z	NOSTIM	68	7	26	36	10	7
VA2001	2020-02-20	11:04:38	949	22	Z	NOSTIM	68	8	12	23	26	2
VA2001	2020-02-20	11:04:38	934	21	Z	PP8P120	69	1	19	255	24	59
VA2001	2020-02-20	11:04:38	935	21	Z	PP8P120	69	2	27	97	32	23
VA2001	2020-02-20	11:04:38	936	21	Z	PP8P120	69	3	3	96	9	18
VA2001	2020-02-20	11:04:38	937	21	Z	PP8P120	69	4	0	92	24	18
VA2001	2020-02-20	11:04:38	946	22	Z	PP8P120	69	5	69	101	39	24
VA2001	2020-02-20	11:04:38	947	22	Z	PP8P120	69	6	20	151	28	30
VA2001	2020-02-20	11:04:38	948	22	Z	PP8P120	69	7	0	76	19	15
VA2001	2020-02-20	11:04:38	949	22	Z	PP8P120	69	8	24	87	15	19
VA2001	2020-02-20	11:04:38	934	21	Z	NOSTIM	70	1	5	36	46	12
VA2001	2020-02-20	11:04:38	935	21	Z	NOSTIM	70	2	9	69	39	11
VA2001	2020-02-20	11:04:38	936	21	Z	NOSTIM	70	3	4	44	35	12
VA2001	2020-02-20	11:04:38	937	21	Z	NOSTIM	70	4	8	41	61	11
VA2001	2020-02-20	11:04:38	946	22	Z	NOSTIM	70	5	7	35	50	6
VA2001	2020-02-20	11:04:38	947	22	Z	NOSTIM	70	6	0	43	33	7
VA2001	2020-02-20	11:04:38	948	22	Z	NOSTIM	70	7	0	37	59	6
VA2001	2020-02-20	11:04:38	949	22	Z	NOSTIM	70	8	13	62	31	15
VA2001	2020-02-20	11:04:38	934	21	Z	PP4P120	71	1	10	146	32	55
VA2001	2020-02-20	11:04:38	935	21	Z	PP4P120	71	2	0	92	2	24
VA2001	2020-02-20	11:04:38	936	21	Z	PP4P120	71	3	36	314	17	70
VA2001	2020-02-20	11:04:38	937	21	Z	PP4P120	71	4	43	86	20	20
VA2001	2020-02-20	11:04:38	946	22	Z	PP4P120	71	5	7	81	9	17
VA2001	2020-02-20	11:04:38	947	22	Z	PP4P120	71	6	14	132	31	32
VA2001	2020-02-20	11:04:38	948	22	Z	PP4P120	71	7	77	86	20	22
VA2001	2020-02-20	11:04:38	949	22	Z	PP4P120	71	8	26	88	16	22
VA2001	2020-02-20	11:04:38	934	21	Z	NOSTIM	72	1	69	69	1	25
VA2001	2020-02-20	11:04:38	935	21	Z	NOSTIM	72	2	0	77	46	15
VA2001	2020-02-20	11:04:38	936	21	Z	NOSTIM	72	3	0	21	29	2
VA2001	2020-02-20	11:04:38	937	21	Z	NOSTIM	72	4	0	28	9	7
VA2001	2020-02-20	11:04:38	946	22	Z	NOSTIM	72	5	0	38	2	5
VA2001	2020-02-20	11:04:38	947	22	Z	NOSTIM	72	6	30	46	12	12
VA2001	2020-02-20	11:04:38	948	22	Z	NOSTIM	72	7	4	31	58	4
VA2001	2020-02-20	11:04:38	949	22	Z	NOSTIM	72	8	0	53	13	11
VA2001	2020-02-20	11:04:38	934	21	Z	P120	73	1	0	136	36	50
VA2001	2020-02-20	11:04:38	935	21	Z	P120	73	2	1	151	55	46
VA2001	2020-02-20	11:04:38	936	21	Z	P120	73	3	6	469	16	131
VA2001	2020-02-20	11:04:38	937	21	Z	P120	73	4	17	168	35	32
VA2001	2020-02-20	11:04:38	946	22	Z	P120	73	5	18	124	32	30
VA2001	2020-02-20	11:04:38	947	22	Z	P120	73	6	0	233	14	62
VA2001	2020-02-20	11:04:38	948	22	Z	P120	73	7	0	211	24	38
VA2001	2020-02-20	11:04:38	949	22	Z	P120	73	8	28	311	15	89
VA2001	2020-02-20	11:04:38	934	21	Z	NOSTIM	74	1	3	30	65	6
VA2001	2020-02-20	11:04:38	935	21	Z	NOSTIM	74	2	17	78	43	17
VA2001	2020-02-20	11:04:38	936	21	Z	NOSTIM	74	3	0	27	13	4
VA2001	2020-02-20	11:04:38	937	21	Z	NOSTIM	74	4	12	71	27	32
VA2001	2020-02-20	11:04:38	946	22	Z	NOSTIM	74	5	34	36	65	6
VA2001	2020-02-20	11:04:38	947	22	Z	NOSTIM	74	6	0	56	58	14
VA2001	2020-02-20	11:04:38	948	22	Z	NOSTIM	74	7	0	23	49	3
VA2001	2020-02-20	11:04:38	949	22	Z	NOSTIM	74	8	64	64	1	27
VA2001	2020-02-20	11:04:38	934	21	Z	PP16P120	75	1	7	90	27	18
VA2001	2020-02-20	11:04:38	935	21	Z	PP16P120	75	2	1	116	28	26
VA2001	2020-02-20	11:04:38	936	21	Z	PP16P120	75	3	35	87	3	13
VA2001	2020-02-20	11:04:38	937	21	Z	PP16P120	75	4	26	96	34	22
VA2001	2020-02-20	11:04:38	946	22	Z	PP16P120	75	5	15	103	30	21
VA2001	2020-02-20	11:04:38	947	22	Z	PP16P120	75	6	60	112	10	22
VA2001	2020-02-20	11:04:38	948	22	Z	PP16P120	75	7	17	115	20	28
VA2001	2020-02-20	11:04:38	949	22	Z	PP16P120	75	8	3	120	16	32
VA2001	2020-02-20	11:04:38	934	21	Z	NOSTIM	76	1	11	49	18	12
VA2001	2020-02-20	11:04:38	935	21	Z	NOSTIM	76	2	7	74	23	17
VA2001	2020-02-20	11:04:38	936	21	Z	NOSTIM	76	3	7	43	53	5
VA2001	2020-02-20	11:04:38	937	21	Z	NOSTIM	76	4	39	47	18	11
VA2001	2020-02-20	11:04:38	946	22	Z	NOSTIM	76	5	3	45	26	6
VA2001	2020-02-20	11:04:38	947	22	Z	NOSTIM	76	6	0	52	53	9
VA2001	2020-02-20	11:04:38	948	22	Z	NOSTIM	76	7	11	34	24	10
VA2001	2020-02-20	11:04:38	949	22	Z	NOSTIM	76	8	0	30	62	6
VA2001	2020-02-20	11:04:38	934	21	Z	PP8P120	77	1	22	104	22	32
VA2001	2020-02-20	11:04:38	935	21	Z	PP8P120	77	2	0	106	2	25
VA2001	2020-02-20	11:04:38	936	21	Z	PP8P120	77	3	13	119	28	21
VA2001	2020-02-20	11:04:38	937	21	Z	PP8P120	77	4	14	96	15	20
VA2001	2020-02-20	11:04:38	946	22	Z	PP8P120	77	5	15	84	2	26
VA2001	2020-02-20	11:04:38	947	22	Z	PP8P120	77	6	61	131	21	31
VA2001	2020-02-20	11:04:38	948	22	Z	PP8P120	77	7	69	120	17	33
VA2001	2020-02-20	11:04:38	949	22	Z	PP8P120	77	8	4	84	34	19
VA2001	2020-02-20	11:04:38	934	21	Z	NOSTIM	78	1	12	28	27	6
VA2001	2020-02-20	11:04:38	935	21	Z	NOSTIM	78	2	24	79	13	18
VA2001	2020-02-20	11:04:38	936	21	Z	NOSTIM	78	3	0	28	15	4
VA2001	2020-02-20	11:04:38	937	21	Z	NOSTIM	78	4	10	45	25	10
VA2001	2020-02-20	11:04:38	946	22	Z	NOSTIM	78	5	28	28	1	6
VA2001	2020-02-20	11:04:38	947	22	Z	NOSTIM	78	6	22	51	43	12
VA2001	2020-02-20	11:04:38	948	22	Z	NOSTIM	78	7	0	29	6	5
VA2001	2020-02-20	11:04:38	949	22	Z	NOSTIM	78	8	6	46	16	6
VA2001	2020-02-20	11:04:38	934	21	Z	PP16P120	79	1	32	88	13	18
VA2001	2020-02-20	11:04:38	935	21	Z	PP16P120	79	2	23	117	36	22
VA2001	2020-02-20	11:04:38	936	21	Z	PP16P120	79	3	18	92	30	16
VA2001	2020-02-20	11:04:38	937	21	Z	PP16P120	79	4	12	102	15	20
VA2001	2020-02-20	11:04:38	946	22	Z	PP16P120	79	5	1	89	9	14
VA2001	2020-02-20	11:04:38	947	22	Z	PP16P120	79	6	96	146	12	32
VA2001	2020-02-20	11:04:38	948	22	Z	PP16P120	79	7	31	85	8	19
VA2001	2020-02-20	11:04:38	949	22	Z	PP16P120	79	8	6	111	9	21
VA2001	2020-02-20	11:04:38	934	21	Z	NOSTIM	80	1	0	37	40	12
VA2001	2020-02-20	11:04:38	935	21	Z	NOSTIM	80	2	0	74	3	17
VA2001	2020-02-20	11:04:38	936	21	Z	NOSTIM	80	3	0	23	65	3
VA2001	2020-02-20	11:04:38	937	21	Z	NOSTIM	80	4	6	31	29	8
VA2001	2020-02-20	11:04:38	946	22	Z	NOSTIM	80	5	8	33	46	6
VA2001	2020-02-20	11:04:38	947	22	Z	NOSTIM	80	6	2	58	54	13
VA2001	2020-02-20	11:04:38	948	22	Z	NOSTIM	80	7	13	42	27	9
VA2001	2020-02-20	11:04:38	949	22	Z	NOSTIM	80	8	20	48	44	7
VA2001	2020-02-20	11:04:38	934	21	Z	P120	81	1	48	172	20	53
VA2001	2020-02-20	11:04:38	935	21	Z	P120	81	2	0	127	23	38
VA2001	2020-02-20	11:04:38	936	21	Z	P120	81	3	13	254	17	73
VA2001	2020-02-20	11:04:38	937	21	Z	P120	81	4	74	273	20	88
VA2001	2020-02-20	11:04:38	946	22	Z	P120	81	5	0	134	23	20
VA2001	2020-02-20	11:04:38	947	22	Z	P120	81	6	5	234	35	75
VA2001	2020-02-20	11:04:38	948	22	Z	P120	81	7	1	145	40	36
VA2001	2020-02-20	11:04:38	949	22	Z	P120	81	8	0	275	16	81
VA2001	2020-02-20	11:04:38	934	21	Z	NOSTIM	82	1	21	51	27	16
VA2001	2020-02-20	11:04:38	935	21	Z	NOSTIM	82	2	0	67	30	12
VA2001	2020-02-20	11:04:38	936	21	Z	NOSTIM	82	3	0	26	52	2
VA2001	2020-02-20	11:04:38	937	21	Z	NOSTIM	82	4	46	95	36	44
VA2001	2020-02-20	11:04:38	946	22	Z	NOSTIM	82	5	8	44	9	9
VA2001	2020-02-20	11:04:38	947	22	Z	NOSTIM	82	6	2	52	52	10
VA2001	2020-02-20	11:04:38	948	22	Z	NOSTIM	82	7	23	23	1	4
VA2001	2020-02-20	11:04:38	949	22	Z	NOSTIM	82	8	11	38	42	7
VA2001	2020-02-20	11:04:38	934	21	Z	PP8P120	83	1	6	69	24	23
VA2001	2020-02-20	11:04:38	935	21	Z	PP8P120	83	2	0	140	29	32
VA2001	2020-02-20	11:04:38	936	21	Z	PP8P120	83	3	74	123	34	23
VA2001	2020-02-20	11:04:38	937	21	Z	PP8P120	83	4	17	241	15	82
VA2001	2020-02-20	11:04:38	946	22	Z	PP8P120	83	5	0	105	42	31
VA2001	2020-02-20	11:04:38	947	22	Z	PP8P120	83	6	109	120	34	33
VA2001	2020-02-20	11:04:38	948	22	Z	PP8P120	83	7	12	109	39	28
VA2001	2020-02-20	11:04:38	949	22	Z	PP8P120	83	8	21	109	31	22
VA2001	2020-02-20	11:04:38	934	21	Z	NOSTIM	84	1	30	43	2	12
VA2001	2020-02-20	11:04:38	935	21	Z	NOSTIM	84	2	0	78	23	22
VA2001	2020-02-20	11:04:38	936	21	Z	NOSTIM	84	3	0	19	43	2
VA2001	2020-02-20	11:04:38	937	21	Z	NOSTIM	84	4	8	39	62	9
VA2001	2020-02-20	11:04:38	946	22	Z	NOSTIM	84	5	0	46	55	8
VA2001	2020-02-20	11:04:38	947	22	Z	NOSTIM	84	6	6	63	52	9
VA2001	2020-02-20	11:04:38	948	22	Z	NOSTIM	84	7	5	31	36	4
VA2001	2020-02-20	11:04:38	949	22	Z	NOSTIM	84	8	0	104	53	26
VA2001	2020-02-20	11:04:38	934	21	Z	PP16P120	85	1	8	66	40	18
VA2001	2020-02-20	11:04:38	935	21	Z	PP16P120	85	2	24	130	21	30
VA2001	2020-02-20	11:04:38	936	21	Z	PP16P120	85	3	29	90	2	11
VA2001	2020-02-20	11:04:38	937	21	Z	PP16P120	85	4	8	101	40	21
VA2001	2020-02-20	11:04:38	946	22	Z	PP16P120	85	5	58	79	12	15
VA2001	2020-02-20	11:04:38	947	22	Z	PP16P120	85	6	0	118	4	24
VA2001	2020-02-20	11:04:38	948	22	Z	PP16P120	85	7	3	103	40	27
VA2001	2020-02-20	11:04:38	949	22	Z	PP16P120	85	8	52	62	23	11
VA2001	2020-02-20	11:04:38	934	21	Z	NOSTIM	86	1	33	40	61	17
VA2001	2020-02-20	11:04:38	935	21	Z	NOSTIM	86	2	0	78	22	15
VA2001	2020-02-20	11:04:38	936	21	Z	NOSTIM	86	3	18	22	62	3
VA2001	2020-02-20	11:04:38	937	21	Z	NOSTIM	86	4	8	29	37	9
VA2001	2020-02-20	11:04:38	946	22	Z	NOSTIM	86	5	3	44	16	8
VA2001	2020-02-20	11:04:38	947	22	Z	NOSTIM	86	6	8	58	51	11
VA2001	2020-02-20	11:04:38	948	22	Z	NOSTIM	86	7	15	28	26	3
VA2001	2020-02-20	11:04:38	949	22	Z	NOSTIM	86	8	0	42	52	9
VA2001	2020-02-20	11:04:38	934	21	Z	PP4P120	87	1	19	101	33	29
VA2001	2020-02-20	11:04:38	935	21	Z	PP4P120	87	2	50	103	36	23
VA2001	2020-02-20	11:04:38	936	21	Z	PP4P120	87	3	0	106	19	22
VA2001	2020-02-20	11:04:38	937	21	Z	PP4P120	87	4	11	87	2	20
VA2001	2020-02-20	11:04:38	946	22	Z	PP4P120	87	5	0	108	27	20
VA2001	2020-02-20	11:04:38	947	22	Z	PP4P120	87	6	69	149	21	32
VA2001	2020-02-20	11:04:38	948	22	Z	PP4P120	87	7	18	120	63	36
VA2001	2020-02-20	11:04:38	949	22	Z	PP4P120	87	8	0	216	18	77
VA2001	2020-02-20	11:04:38	934	21	Z	NOSTIM	88	1	0	24	44	8
VA2001	2020-02-20	11:04:38	935	21	Z	NOSTIM	88	2	10	84	25	19
VA2001	2020-02-20	11:04:38	936	21	Z	NOSTIM	88	3	9	28	56	4
VA2001	2020-02-20	11:04:38	937	21	Z	NOSTIM	88	4	0	48	64	10
VA2001	2020-02-20	11:04:38	946	22	Z	NOSTIM	88	5	38	41	57	9
VA2001	2020-02-20	11:04:38	947	22	Z	NOSTIM	88	6	2	56	65	10
VA2001	2020-02-20	11:04:38	948	22	Z	NOSTIM	88	7	4	21	60	4
VA2001	2020-02-20	11:04:38	949	22	Z	NOSTIM	88	8	12	53	46	9
VA2001	2020-02-20	11:04:38	934	21	Z	P120	89	1	0	276	16	74
VA2001	2020-02-20	11:04:38	935	21	Z	P120	89	2	37	107	32	31
VA2001	2020-02-20	11:04:38	936	21	Z	P120	89	3	15	180	26	64
VA2001	2020-02-20	11:04:38	937	21	Z	P120	89	4	10	99	29	18
VA2001	2020-02-20	11:04:38	946	22	Z	P120	89	5	0	111	21	33
VA2001	2020-02-20	11:04:38	947	22	Z	P120	89	6	0	203	24	51
VA2001	2020-02-20	11:04:38	948	22	Z	P120	89	7	0	271	15	75
VA2001	2020-02-20	11:04:38	949	22	Z	P120	89	8	7	665	15	172
VA2001	2020-02-20	11:04:38	934	21	Z	NOSTIM	90	1	2	26	12	6
VA2001	2020-02-20	11:04:38	935	21	Z	NOSTIM	90	2	0	76	65	14
VA2001	2020-02-20	11:04:38	936	21	Z	NOSTIM	90	3	6	32	13	4
VA2001	2020-02-20	11:04:38	937	21	Z	NOSTIM	90	4	10	29	26	7
VA2001	2020-02-20	11:04:38	946	22	Z	NOSTIM	90	5	6	44	41	8
VA2001	2020-02-20	11:04:38	947	22	Z	NOSTIM	90	6	14	57	40	12
VA2001	2020-02-20	11:04:38	948	22	Z	NOSTIM	90	7	11	21	42	3
VA2001	2020-02-20	11:04:38	949	22	Z	NOSTIM	90	8	9	48	14	11
VA2001	2020-02-20	11:04:38	934	21	Z	PP8P120	91	1	12	77	40	24
VA2001	2020-02-20	11:04:38	935	21	Z	PP8P120	91	2	0	123	32	24
VA2001	2020-02-20	11:04:38	936	21	Z	PP8P120	91	3	32	73	9	16
VA2001	2020-02-20	11:04:38	937	21	Z	PP8P120	91	4	49	86	40	20
VA2001	2020-02-20	11:04:38	946	22	Z	PP8P120	91	5	17	91	17	17
VA2001	2020-02-20	11:04:38	947	22	Z	PP8P120	91	6	0	160	22	40
VA2001	2020-02-20	11:04:38	948	22	Z	PP8P120	91	7	50	77	27	22
VA2001	2020-02-20	11:04:38	949	22	Z	PP8P120	91	8	48	129	34	32
VA2001	2020-02-20	11:04:38	934	21	Z	NOSTIM	92	1	21	36	17	7
VA2001	2020-02-20	11:04:38	935	21	Z	NOSTIM	92	2	2	76	32	14
VA2001	2020-02-20	11:04:38	936	21	Z	NOSTIM	92	3	0	34	18	3
VA2001	2020-02-20	11:04:38	937	21	Z	NOSTIM	92	4	28	42	64	10
VA2001	2020-02-20	11:04:38	946	22	Z	NOSTIM	92	5	5	35	35	6
VA2001	2020-02-20	11:04:38	947	22	Z	NOSTIM	92	6	6	49	18	11
VA2001	2020-02-20	11:04:38	948	22	Z	NOSTIM	92	7	0	26	43	5
VA2001	2020-02-20	11:04:38	949	22	Z	NOSTIM	92	8	13	43	10	8
VA2001	2020-02-20	11:04:38	934	21	Z	PP4P120	93	1	19	71	10	13
VA2001	2020-02-20	11:04:38	935	21	Z	PP4P120	93	2	0	131	17	36
VA2001	2020-02-20	11:04:38	936	21	Z	PP4P120	93	3	0	86	35	19
VA2001	2020-02-20	11:04:38	937	21	Z	PP4P120	93	4	16	87	10	18
VA2001	2020-02-20	11:04:38	946	22	Z	PP4P120	93	5	7	98	32	25
VA2001	2020-02-20	11:04:38	947	22	Z	PP4P120	93	6	42	187	22	39
VA2001	2020-02-20	11:04:38	948	22	Z	PP4P120	93	7	64	78	12	21
VA2001	2020-02-20	11:04:38	949	22	Z	PP4P120	93	8	31	120	32	26
VA2001	2020-02-20	11:04:38	934	21	Z	NOSTIM	94	1	0	32	3	15
VA2001	2020-02-20	11:04:38	935	21	Z	NOSTIM	94	2	0	68	53	14
VA2001	2020-02-20	11:04:38	936	21	Z	NOSTIM	94	3	0	25	4	3
VA2001	2020-02-20	11:04:38	937	21	Z	NOSTIM	94	4	6	46	10	10
VA2001	2020-02-20	11:04:38	946	22	Z	NOSTIM	94	5	5	38	28	5
VA2001	2020-02-20	11:04:38	947	22	Z	NOSTIM	94	6	0	56	11	11
VA2001	2020-02-20	11:04:38	948	22	Z	NOSTIM	94	7	42	42	1	9
VA2001	2020-02-20	11:04:38	949	22	Z	NOSTIM	94	8	15	48	47	17
VA2001	2020-02-20	11:04:38	934	21	Z	P120	95	1	11	119	22	47
VA2001	2020-02-20	11:04:38	935	21	Z	P120	95	2	3	268	20	57
VA2001	2020-02-20	11:04:38	936	21	Z	P120	95	3	0	443	16	107
VA2001	2020-02-20	11:04:38	937	21	Z	P120	95	4	16	95	19	20
VA2001	2020-02-20	11:04:38	946	22	Z	P120	95	5	0	122	41	29
VA2001	2020-02-20	11:04:38	947	22	Z	P120	95	6	0	160	31	57
VA2001	2020-02-20	11:04:38	948	22	Z	P120	95	7	10	176	23	49
VA2001	2020-02-20	11:04:38	949	22	Z	P120	95	8	0	209	28	74
VA2001	2020-02-20	11:04:38	934	21	Z	NOSTIM	96	1	5	36	61	14
VA2001	2020-02-20	11:04:38	935	21	Z	NOSTIM	96	2	25	81	10	22
VA2001	2020-02-20	11:04:38	936	21	Z	NOSTIM	96	3	1	22	64	3
VA2001	2020-02-20	11:04:38	937	21	Z	NOSTIM	96	4	0	37	33	10
VA2001	2020-02-20	11:04:38	946	22	Z	NOSTIM	96	5	0	47	58	9
VA2001	2020-02-20	11:04:38	947	22	Z	NOSTIM	96	6	11	56	41	11
VA2001	2020-02-20	11:04:38	948	22	Z	NOSTIM	96	7	5	24	59	4
VA2001	2020-02-20	11:04:38	949	22	Z	NOSTIM	96	8	0	40	27	11
VA2001	2020-02-20	11:04:38	934	21	Z	P120	97	1	23	104	16	42
VA2001	2020-02-20	11:04:38	935	21	Z	P120	97	2	0	137	19	35
VA2001	2020-02-20	11:04:38	936	21	Z	P120	97	3	19	109	28	36
VA2001	2020-02-20	11:04:38	937	21	Z	P120	97	4	19	84	16	18
VA2001	2020-02-20	11:04:38	946	22	Z	P120	97	5	13	90	25	25
VA2001	2020-02-20	11:04:38	947	22	Z	P120	97	6	13	134	30	36
VA2001	2020-02-20	11:04:38	948	22	Z	P120	97	7	55	192	20	33
VA2001	2020-02-20	11:04:38	949	22	Z	P120	97	8	0	260	29	95
VA2001	2020-02-20	11:04:38	934	21	Z	NOSTIM	98	1	8	28	43	9
VA2001	2020-02-20	11:04:38	935	21	Z	NOSTIM	98	2	0	74	28	15
VA2001	2020-02-20	11:04:38	936	21	Z	NOSTIM	98	3	33	33	1	7
VA2001	2020-02-20	11:04:38	937	21	Z	NOSTIM	98	4	28	41	32	9
VA2001	2020-02-20	11:04:38	946	22	Z	NOSTIM	98	5	3	41	57	5
VA2001	2020-02-20	11:04:38	947	22	Z	NOSTIM	98	6	0	67	40	14
VA2001	2020-02-20	11:04:38	948	22	Z	NOSTIM	98	7	7	30	58	4
VA2001	2020-02-20	11:04:38	949	22	Z	NOSTIM	98	8	20	57	10	13
VA2001	2020-02-20	11:04:38	934	21	Z	P120	99	1	8	119	33	39
VA2001	2020-02-20	11:04:38	935	21	Z	P120	99	2	0	140	56	47
VA2001	2020-02-20	11:04:38	936	21	Z	P120	99	3	65	497	15	135
VA2001	2020-02-20	11:04:38	937	21	Z	P120	99	4	6	94	33	21
VA2001	2020-02-20	11:04:38	946	22	Z	P120	99	5	0	90	19	17
VA2001	2020-02-20	11:04:38	947	22	Z	P120	99	6	149	194	26	48
VA2001	2020-02-20	11:04:38	948	22	Z	P120	99	7	1	92	14	24
VA2001	2020-02-20	11:04:38	949	22	Z	P120	99	8	0	146	19	27
VA2001	2020-02-20	11:04:38	934	21	Z	NOSTIM	100	1	0	23	22	6
VA2001	2020-02-20	11:04:38	935	21	Z	NOSTIM	100	2	0	78	37	21
VA2001	2020-02-20	11:04:38	936	21	Z	NOSTIM	100	3	11	33	11	5
VA2001	2020-02-20	11:04:38	937	21	Z	NOSTIM	100	4	12	43	22	10
VA2001	2020-02-20	11:04:38	946	22	Z	NOSTIM	100	5	2	48	12	6
VA2001	2020-02-20	11:04:38	947	22	Z	NOSTIM	100	6	10	69	30	10
VA2001	2020-02-20	11:04:38	948	22	Z	NOSTIM	100	7	12	30	13	10
VA2001	2020-02-20	11:04:38	949	22	Z	NOSTIM	100	8	41	107	38	34
VA2001	2020-02-20	11:04:38	934	21	Z	P120	101	1	25	97	21	21
VA2001	2020-02-20	11:04:38	935	21	Z	P120	101	2	47	209	30	76
VA2001	2020-02-20	11:04:38	936	21	Z	P120	101	3	0	141	46	44
VA2001	2020-02-20	11:04:38	937	21	Z	P120	101	4	0	87	27	17
VA2001	2020-02-20	11:04:38	946	22	Z	P120	101	5	41	135	48	47
VA2001	2020-02-20	11:04:38	947	22	Z	P120	101	6	2	183	14	35
VA2001	2020-02-20	11:04:38	948	22	Z	P120	101	7	0	149	25	33
VA2001	2020-02-20	11:04:38	949	22	Z	P120	101	8	0	284	16	121
VA2001	2020-02-20	11:04:38	934	21	Z	NOSTIM	102	1	8	27	41	6
VA2001	2020-02-20	11:04:38	935	21	Z	NOSTIM	102	2	89	89	1	23
VA2001	2020-02-20	11:04:38	936	21	Z	NOSTIM	102	3	9	99	42	22
VA2001	2020-02-20	11:04:38	937	21	Z	NOSTIM	102	4	16	33	34	10
VA2001	2020-02-20	11:04:38	946	22	Z	NOSTIM	102	5	1	45	43	17
VA2001	2020-02-20	11:04:38	947	22	Z	NOSTIM	102	6	16	60	52	12
VA2001	2020-02-20	11:04:38	948	22	Z	NOSTIM	102	7	6	41	22	7
VA2001	2020-02-20	11:04:38	949	22	Z	NOSTIM	102	8	9	25	7	5
VA2001	2020-02-20	11:04:38	934	21	Z	P120	103	1	14	91	19	22
VA2001	2020-02-20	11:04:38	935	21	Z	P120	103	2	6	175	32	49
VA2001	2020-02-20	11:04:38	936	21	Z	P120	103	3	0	86	10	17
VA2001	2020-02-20	11:04:38	937	21	Z	P120	103	4	6	96	25	22
VA2001	2020-02-20	11:04:38	946	22	Z	P120	103	5	70	70	1	19
VA2001	2020-02-20	11:04:38	947	22	Z	P120	103	6	0	137	41	55
VA2001	2020-02-20	11:04:38	948	22	Z	P120	103	7	0	152	25	44
VA2001	2020-02-20	11:04:38	949	22	Z	P120	103	8	69	362	15	110
VA2001	2020-02-20	11:04:38	934	21	Z	NOSTIM	104	1	0	54	20	21
VA2001	2020-02-20	11:04:38	935	21	Z	NOSTIM	104	2	70	77	59	20
VA2001	2020-02-20	11:04:38	936	21	Z	NOSTIM	104	3	30	72	51	27
VA2001	2020-02-20	11:04:38	937	21	Z	NOSTIM	104	4	9	38	60	11
VA2001	2020-02-20	11:04:38	946	22	Z	NOSTIM	104	5	2	63	42	16
VA2001	2020-02-20	11:04:38	947	22	Z	NOSTIM	104	6	30	61	51	17
VA2001	2020-02-20	11:04:38	948	22	Z	NOSTIM	104	7	6	40	13	9
VA2001	2020-02-20	11:04:38	949	22	Z	NOSTIM	104	8	0	40	49	10
VA2001	2020-02-20	11:04:38	934	21	Z	P120	105	1	13	297	16	69
VA2001	2020-02-20	11:04:38	935	21	Z	P120	105	2	0	128	25	38
VA2001	2020-02-20	11:04:38	936	21	Z	P120	105	3	87	205	34	72
VA2001	2020-02-20	11:04:38	937	21	Z	P120	105	4	27	92	14	18
VA2001	2020-02-20	11:04:38	946	22	Z	P120	105	5	0	124	31	38
VA2001	2020-02-20	11:04:38	947	22	Z	P120	105	6	119	143	38	52
VA2001	2020-02-20	11:04:38	948	22	Z	P120	105	7	2	100	22	29
VA2001	2020-02-20	11:04:38	949	22	Z	P120	105	8	0	387	16	106
VA2001	2020-02-20	11:04:38	934	21	Z	NOSTIM	106	1	0	39	46	9
VA2001	2020-02-20	11:04:38	935	21	Z	NOSTIM	106	2	5	84	42	17
VA2001	2020-02-20	11:04:38	936	21	Z	NOSTIM	106	3	6	36	47	5
VA2001	2020-02-20	11:04:38	937	21	Z	NOSTIM	106	4	17	43	56	12
VA2001	2020-02-20	11:04:38	946	22	Z	NOSTIM	106	5	20	46	65	8
VA2001	2020-02-20	11:04:38	947	22	Z	NOSTIM	106	6	6	66	64	13
VA2001	2020-02-20	11:04:38	948	22	Z	NOSTIM	106	7	2	32	34	10
VA2001	2020-02-20	11:04:38	949	22	Z	NOSTIM	106	8	14	43	53	9
VA2001	2020-02-20	11:04:38	934	21	Z	P120	107	1	23	209	17	85
VA2001	2020-02-20	11:04:38	935	21	Z	P120	107	2	9	182	35	70
VA2001	2020-02-20	11:04:38	936	21	Z	P120	107	3	23	167	18	57
VA2001	2020-02-20	11:04:38	937	21	Z	P120	107	4	4	100	41	28
VA2001	2020-02-20	11:04:38	946	22	Z	P120	107	5	15	62	13	12
VA2001	2020-02-20	11:04:38	947	22	Z	P120	107	6	0	181	14	42
VA2001	2020-02-20	11:04:38	948	22	Z	P120	107	7	0	72	41	20
VA2001	2020-02-20	11:04:38	949	22	Z	P120	107	8	82	106	33	43
VA2001	2020-02-20	11:04:38	934	21	Z	NOSTIM	108	1	0	24	40	6
VA2001	2020-02-20	11:04:38	935	21	Z	NOSTIM	108	2	34	72	49	15
VA2001	2020-02-20	11:04:38	936	21	Z	NOSTIM	108	3	0	42	21	10
VA2001	2020-02-20	11:04:38	937	21	Z	NOSTIM	108	4	3	40	40	10
VA2001	2020-02-20	11:04:38	946	22	Z	NOSTIM	108	5	4	43	32	6
VA2001	2020-02-20	11:04:38	947	22	Z	NOSTIM	108	6	0	63	41	15
VA2001	2020-02-20	11:04:38	948	22	Z	NOSTIM	108	7	0	22	25	7
VA2001	2020-02-20	11:04:38	949	22	Z	NOSTIM	108	8	5	38	15	9
VA2001	2020-02-20	11:36:57	950	22	Z	P120	1	1	19	296	16	91
VA2001	2020-02-20	11:36:57	951	22	Z	P120	1	2	25	903	16	204
VA2001	2020-02-20	11:36:57	952	22	Z	P120	1	3	0	141	33	23
VA2001	2020-02-20	11:36:57	953	22	Z	P120	1	4	39	814	15	220
VA2001	2020-02-20	11:36:57	938	21	Z	P120	1	5	0	727	15	190
VA2001	2020-02-20	11:36:57	939	21	Z	P120	1	6	23	768	15	165
VA2001	2020-02-20	11:36:57	940	21	Z	P120	1	7	18	214	40	71
VA2001	2020-02-20	11:36:57	941	21	Z	P120	1	8	9	689	17	202
VA2001	2020-02-20	11:36:57	950	22	Z	NOSTIM	2	1	9	36	50	12
VA2001	2020-02-20	11:36:57	951	22	Z	NOSTIM	2	2	0	81	30	16
VA2001	2020-02-20	11:36:57	952	22	Z	NOSTIM	2	3	0	22	25	3
VA2001	2020-02-20	11:36:57	953	22	Z	NOSTIM	2	4	11	48	51	12
VA2001	2020-02-20	11:36:57	938	21	Z	NOSTIM	2	5	7	52	16	9
VA2001	2020-02-20	11:36:57	939	21	Z	NOSTIM	2	6	1	67	42	8
VA2001	2020-02-20	11:36:57	940	21	Z	NOSTIM	2	7	0	39	7	5
VA2001	2020-02-20	11:36:57	941	21	Z	NOSTIM	2	8	0	19	38	2
VA2001	2020-02-20	11:36:57	950	22	Z	P120	3	1	16	172	32	45
VA2001	2020-02-20	11:36:57	951	22	Z	P120	3	2	5	258	14	78
VA2001	2020-02-20	11:36:57	952	22	Z	P120	3	3	0	248	15	76
VA2001	2020-02-20	11:36:57	953	22	Z	P120	3	4	72	889	16	223
VA2001	2020-02-20	11:36:57	938	21	Z	P120	3	5	10	193	36	72
VA2001	2020-02-20	11:36:57	939	21	Z	P120	3	6	0	306	31	136
VA2001	2020-02-20	11:36:57	940	21	Z	P120	3	7	0	221	38	68
VA2001	2020-02-20	11:36:57	941	21	Z	P120	3	8	0	198	33	75
VA2001	2020-02-20	11:36:57	950	22	Z	NOSTIM	4	1	10	28	5	7
VA2001	2020-02-20	11:36:57	951	22	Z	NOSTIM	4	2	37	72	36	15
VA2001	2020-02-20	11:36:57	952	22	Z	NOSTIM	4	3	0	30	14	3
VA2001	2020-02-20	11:36:57	953	22	Z	NOSTIM	4	4	13	40	57	11
VA2001	2020-02-20	11:36:57	938	21	Z	NOSTIM	4	5	10	43	39	5
VA2001	2020-02-20	11:36:57	939	21	Z	NOSTIM	4	6	0	72	65	13
VA2001	2020-02-20	11:36:57	940	21	Z	NOSTIM	4	7	20	40	47	4
VA2001	2020-02-20	11:36:57	941	21	Z	NOSTIM	4	8	0	31	10	5
VA2001	2020-02-20	11:36:57	950	22	Z	P120	5	1	0	83	42	22
VA2001	2020-02-20	11:36:57	951	22	Z	P120	5	2	4	412	15	95
VA2001	2020-02-20	11:36:57	952	22	Z	P120	5	3	16	379	15	105
VA2001	2020-02-20	11:36:57	953	22	Z	P120	5	4	2	778	15	197
VA2001	2020-02-20	11:36:57	938	21	Z	P120	5	5	108	463	15	132
VA2001	2020-02-20	11:36:57	939	21	Z	P120	5	6	0	535	14	159
VA2001	2020-02-20	11:36:57	940	21	Z	P120	5	7	9	211	39	93
VA2001	2020-02-20	11:36:57	941	21	Z	P120	5	8	33	510	16	171
VA2001	2020-02-20	11:36:57	950	22	Z	NOSTIM	6	1	22	35	24	10
VA2001	2020-02-20	11:36:57	951	22	Z	NOSTIM	6	2	12	71	3	12
VA2001	2020-02-20	11:36:57	952	22	Z	NOSTIM	6	3	0	32	33	4
VA2001	2020-02-20	11:36:57	953	22	Z	NOSTIM	6	4	9	44	25	11
VA2001	2020-02-20	11:36:57	938	21	Z	NOSTIM	6	5	31	65	6	13
VA2001	2020-02-20	11:36:57	939	21	Z	NOSTIM	6	6	14	97	34	24
VA2001	2020-02-20	11:36:57	940	21	Z	NOSTIM	6	7	6	28	50	4
VA2001	2020-02-20	11:36:57	941	21	Z	NOSTIM	6	8	2	46	42	8
VA2001	2020-02-20	11:36:57	950	22	Z	P120	7	1	0	345	16	88
VA2001	2020-02-20	11:36:57	951	22	Z	P120	7	2	17	436	15	102
VA2001	2020-02-20	11:36:57	952	22	Z	P120	7	3	9	253	29	57
VA2001	2020-02-20	11:36:57	953	22	Z	P120	7	4	0	687	15	162
VA2001	2020-02-20	11:36:57	938	21	Z	P120	7	5	73	257	16	67
VA2001	2020-02-20	11:36:57	939	21	Z	P120	7	6	0	371	15	108
VA2001	2020-02-20	11:36:57	940	21	Z	P120	7	7	7	115	36	43
VA2001	2020-02-20	11:36:57	941	21	Z	P120	7	8	0	499	27	141
VA2001	2020-02-20	11:36:57	950	22	Z	NOSTIM	8	1	9	24	29	6
VA2001	2020-02-20	11:36:57	951	22	Z	NOSTIM	8	2	21	66	49	14
VA2001	2020-02-20	11:36:57	952	22	Z	NOSTIM	8	3	0	25	55	3
VA2001	2020-02-20	11:36:57	953	22	Z	NOSTIM	8	4	14	46	53	10
VA2001	2020-02-20	11:36:57	938	21	Z	NOSTIM	8	5	23	40	63	9
VA2001	2020-02-20	11:36:57	939	21	Z	NOSTIM	8	6	0	65	44	11
VA2001	2020-02-20	11:36:57	940	21	Z	NOSTIM	8	7	55	55	1	13
VA2001	2020-02-20	11:36:57	941	21	Z	NOSTIM	8	8	8	25	61	5
VA2001	2020-02-20	11:36:57	950	22	Z	P120	9	1	9	179	15	56
VA2001	2020-02-20	11:36:57	951	22	Z	P120	9	2	83	202	39	64
VA2001	2020-02-20	11:36:57	952	22	Z	P120	9	3	45	113	38	30
VA2001	2020-02-20	11:36:57	953	22	Z	P120	9	4	11	804	15	195
VA2001	2020-02-20	11:36:57	938	21	Z	P120	9	5	1	299	17	81
VA2001	2020-02-20	11:36:57	939	21	Z	P120	9	6	94	222	16	61
VA2001	2020-02-20	11:36:57	940	21	Z	P120	9	7	0	360	15	114
VA2001	2020-02-20	11:36:57	941	21	Z	P120	9	8	0	375	18	139
VA2001	2020-02-20	11:36:57	950	22	Z	NOSTIM	10	1	2	27	9	6
VA2001	2020-02-20	11:36:57	951	22	Z	NOSTIM	10	2	42	73	24	15
VA2001	2020-02-20	11:36:57	952	22	Z	NOSTIM	10	3	10	22	12	3
VA2001	2020-02-20	11:36:57	953	22	Z	NOSTIM	10	4	14	47	10	10
VA2001	2020-02-20	11:36:57	938	21	Z	NOSTIM	10	5	0	35	26	9
VA2001	2020-02-20	11:36:57	939	21	Z	NOSTIM	10	6	76	76	1	9
VA2001	2020-02-20	11:36:57	940	21	Z	NOSTIM	10	7	3	23	29	5
VA2001	2020-02-20	11:36:57	941	21	Z	NOSTIM	10	8	0	35	44	5
VA2001	2020-02-20	11:36:57	950	22	Z	P120	11	1	6	250	16	59
VA2001	2020-02-20	11:36:57	951	22	Z	P120	11	2	11	312	15	79
VA2001	2020-02-20	11:36:57	952	22	Z	P120	11	3	1	97	29	18
VA2001	2020-02-20	11:36:57	953	22	Z	P120	11	4	27	1051	15	260
VA2001	2020-02-20	11:36:57	938	21	Z	P120	11	5	64	319	16	95
VA2001	2020-02-20	11:36:57	939	21	Z	P120	11	6	0	421	14	131
VA2001	2020-02-20	11:36:57	940	21	Z	P120	11	7	0	98	36	30
VA2001	2020-02-20	11:36:57	941	21	Z	P120	11	8	47	476	15	156
VA2001	2020-02-20	11:36:57	950	22	Z	NOSTIM	12	1	5	26	44	6
VA2001	2020-02-20	11:36:57	951	22	Z	NOSTIM	12	2	0	48	65	14
VA2001	2020-02-20	11:36:57	952	22	Z	NOSTIM	12	3	11	28	31	3
VA2001	2020-02-20	11:36:57	953	22	Z	NOSTIM	12	4	21	26	24	12
VA2001	2020-02-20	11:36:57	938	21	Z	NOSTIM	12	5	22	76	22	21
VA2001	2020-02-20	11:36:57	939	21	Z	NOSTIM	12	6	0	67	4	9
VA2001	2020-02-20	11:36:57	940	21	Z	NOSTIM	12	7	14	30	47	5
VA2001	2020-02-20	11:36:57	941	21	Z	NOSTIM	12	8	8	37	40	6
VA2001	2020-02-20	11:36:57	950	22	Z	PP8P120	13	1	15	130	26	23
VA2001	2020-02-20	11:36:57	951	22	Z	PP8P120	13	2	15	164	25	30
VA2001	2020-02-20	11:36:57	952	22	Z	PP8P120	13	3	0	67	24	12
VA2001	2020-02-20	11:36:57	953	22	Z	PP8P120	13	4	76	105	30	22
VA2001	2020-02-20	11:36:57	938	21	Z	PP8P120	13	5	15	100	22	21
VA2001	2020-02-20	11:36:57	939	21	Z	PP8P120	13	6	3	148	32	40
VA2001	2020-02-20	11:36:57	940	21	Z	PP8P120	13	7	22	88	31	20
VA2001	2020-02-20	11:36:57	941	21	Z	PP8P120	13	8	0	120	26	23
VA2001	2020-02-20	11:36:57	950	22	Z	NOSTIM	14	1	56	63	7	24
VA2001	2020-02-20	11:36:57	951	22	Z	NOSTIM	14	2	11	72	3	12
VA2001	2020-02-20	11:36:57	952	22	Z	NOSTIM	14	3	0	25	33	4
VA2001	2020-02-20	11:36:57	953	22	Z	NOSTIM	14	4	1	31	62	8
VA2001	2020-02-20	11:36:57	938	21	Z	NOSTIM	14	5	3	40	6	6
VA2001	2020-02-20	11:36:57	939	21	Z	NOSTIM	14	6	6	47	22	9
VA2001	2020-02-20	11:36:57	940	21	Z	NOSTIM	14	7	4	27	51	4
VA2001	2020-02-20	11:36:57	941	21	Z	NOSTIM	14	8	0	33	42	6
VA2001	2020-02-20	11:36:57	950	22	Z	P120	15	1	22	280	16	82
VA2001	2020-02-20	11:36:57	951	22	Z	P120	15	2	0	287	16	82
VA2001	2020-02-20	11:36:57	952	22	Z	P120	15	3	0	309	17	77
VA2001	2020-02-20	11:36:57	953	22	Z	P120	15	4	36	386	16	103
VA2001	2020-02-20	11:36:57	938	21	Z	P120	15	5	16	280	15	80
VA2001	2020-02-20	11:36:57	939	21	Z	P120	15	6	0	272	14	72
VA2001	2020-02-20	11:36:57	940	21	Z	P120	15	7	0	112	35	24
VA2001	2020-02-20	11:36:57	941	21	Z	P120	15	8	33	401	16	144
VA2001	2020-02-20	11:36:57	950	22	Z	NOSTIM	16	1	6	29	15	7
VA2001	2020-02-20	11:36:57	951	22	Z	NOSTIM	16	2	11	72	48	13
VA2001	2020-02-20	11:36:57	952	22	Z	NOSTIM	16	3	5	29	42	2
VA2001	2020-02-20	11:36:57	953	22	Z	NOSTIM	16	4	0	36	4	10
VA2001	2020-02-20	11:36:57	938	21	Z	NOSTIM	16	5	12	46	51	10
VA2001	2020-02-20	11:36:57	939	21	Z	NOSTIM	16	6	12	50	61	9
VA2001	2020-02-20	11:36:57	940	21	Z	NOSTIM	16	7	0	54	59	10
VA2001	2020-02-20	11:36:57	941	21	Z	NOSTIM	16	8	0	49	34	6
VA2001	2020-02-20	11:36:57	950	22	Z	PP4P120	17	1	18	74	22	24
VA2001	2020-02-20	11:36:57	951	22	Z	PP4P120	17	2	73	227	25	43
VA2001	2020-02-20	11:36:57	952	22	Z	PP4P120	17	3	54	84	16	12
VA2001	2020-02-20	11:36:57	953	22	Z	PP4P120	17	4	0	247	15	85
VA2001	2020-02-20	11:36:57	938	21	Z	PP4P120	17	5	0	134	33	32
VA2001	2020-02-20	11:36:57	939	21	Z	PP4P120	17	6	93	173	32	45
VA2001	2020-02-20	11:36:57	940	21	Z	PP4P120	17	7	6	104	35	26
VA2001	2020-02-20	11:36:57	941	21	Z	PP4P120	17	8	5	193	34	62
VA2001	2020-02-20	11:36:57	950	22	Z	NOSTIM	18	1	1	28	55	7
VA2001	2020-02-20	11:36:57	951	22	Z	NOSTIM	18	2	0	68	15	14
VA2001	2020-02-20	11:36:57	952	22	Z	NOSTIM	18	3	16	28	46	5
VA2001	2020-02-20	11:36:57	953	22	Z	NOSTIM	18	4	76	86	26	25
VA2001	2020-02-20	11:36:57	938	21	Z	NOSTIM	18	5	2	42	60	6
VA2001	2020-02-20	11:36:57	939	21	Z	NOSTIM	18	6	5	56	52	9
VA2001	2020-02-20	11:36:57	940	21	Z	NOSTIM	18	7	0	30	33	4
VA2001	2020-02-20	11:36:57	941	21	Z	NOSTIM	18	8	0	29	3	6
VA2001	2020-02-20	11:36:57	950	22	Z	PP16P120	19	1	17	93	36	32
VA2001	2020-02-20	11:36:57	951	22	Z	PP16P120	19	2	13	103	28	32
VA2001	2020-02-20	11:36:57	952	22	Z	PP16P120	19	3	47	116	38	24
VA2001	2020-02-20	11:36:57	953	22	Z	PP16P120	19	4	18	139	37	45
VA2001	2020-02-20	11:36:57	938	21	Z	PP16P120	19	5	0	100	36	20
VA2001	2020-02-20	11:36:57	939	21	Z	PP16P120	19	6	121	121	1	29
VA2001	2020-02-20	11:36:57	940	21	Z	PP16P120	19	7	1	120	30	23
VA2001	2020-02-20	11:36:57	941	21	Z	PP16P120	19	8	27	90	3	23
VA2001	2020-02-20	11:36:57	950	22	Z	NOSTIM	20	1	4	42	52	8
VA2001	2020-02-20	11:36:57	951	22	Z	NOSTIM	20	2	1	61	49	11
VA2001	2020-02-20	11:36:57	952	22	Z	NOSTIM	20	3	6	27	43	2
VA2001	2020-02-20	11:36:57	953	22	Z	NOSTIM	20	4	10	41	35	8
VA2001	2020-02-20	11:36:57	938	21	Z	NOSTIM	20	5	2	35	15	7
VA2001	2020-02-20	11:36:57	939	21	Z	NOSTIM	20	6	21	54	44	10
VA2001	2020-02-20	11:36:57	940	21	Z	NOSTIM	20	7	6	39	60	5
VA2001	2020-02-20	11:36:57	941	21	Z	NOSTIM	20	8	7	37	35	8
VA2001	2020-02-20	11:36:57	950	22	Z	P120	21	1	0	160	32	45
VA2001	2020-02-20	11:36:57	951	22	Z	P120	21	2	18	159	23	28
VA2001	2020-02-20	11:36:57	952	22	Z	P120	21	3	21	173	26	22
VA2001	2020-02-20	11:36:57	953	22	Z	P120	21	4	0	510	15	141
VA2001	2020-02-20	11:36:57	938	21	Z	P120	21	5	67	139	16	41
VA2001	2020-02-20	11:36:57	939	21	Z	P120	21	6	6	236	15	48
VA2001	2020-02-20	11:36:57	940	21	Z	P120	21	7	0	131	14	39
VA2001	2020-02-20	11:36:57	941	21	Z	P120	21	8	0	317	17	100
VA2001	2020-02-20	11:36:57	950	22	Z	NOSTIM	22	1	27	32	6	7
VA2001	2020-02-20	11:36:57	951	22	Z	NOSTIM	22	2	9	75	52	15
VA2001	2020-02-20	11:36:57	952	22	Z	NOSTIM	22	3	0	31	4	3
VA2001	2020-02-20	11:36:57	953	22	Z	NOSTIM	22	4	0	50	56	9
VA2001	2020-02-20	11:36:57	938	21	Z	NOSTIM	22	5	5	36	13	6
VA2001	2020-02-20	11:36:57	939	21	Z	NOSTIM	22	6	0	84	47	12
VA2001	2020-02-20	11:36:57	940	21	Z	NOSTIM	22	7	0	29	57	4
VA2001	2020-02-20	11:36:57	941	21	Z	NOSTIM	22	8	0	53	38	6
VA2001	2020-02-20	11:36:57	950	22	Z	PP4P120	23	1	23	103	25	22
VA2001	2020-02-20	11:36:57	951	22	Z	PP4P120	23	2	0	143	29	31
VA2001	2020-02-20	11:36:57	952	22	Z	PP4P120	23	3	0	79	32	14
VA2001	2020-02-20	11:36:57	953	22	Z	PP4P120	23	4	27	306	15	87
VA2001	2020-02-20	11:36:57	938	21	Z	PP4P120	23	5	14	121	41	24
VA2001	2020-02-20	11:36:57	939	21	Z	PP4P120	23	6	7	151	32	38
VA2001	2020-02-20	11:36:57	940	21	Z	PP4P120	23	7	35	78	5	21
VA2001	2020-02-20	11:36:57	941	21	Z	PP4P120	23	8	17	121	34	24
VA2001	2020-02-20	11:36:57	950	22	Z	NOSTIM	24	1	3	29	42	7
VA2001	2020-02-20	11:36:57	951	22	Z	NOSTIM	24	2	0	77	9	14
VA2001	2020-02-20	11:36:57	952	22	Z	NOSTIM	24	3	9	30	3	4
VA2001	2020-02-20	11:36:57	953	22	Z	NOSTIM	24	4	16	41	31	9
VA2001	2020-02-20	11:36:57	938	21	Z	NOSTIM	24	5	0	41	58	7
VA2001	2020-02-20	11:36:57	939	21	Z	NOSTIM	24	6	4	58	22	9
VA2001	2020-02-20	11:36:57	940	21	Z	NOSTIM	24	7	18	25	7	5
VA2001	2020-02-20	11:36:57	941	21	Z	NOSTIM	24	8	24	42	48	5
VA2001	2020-02-20	11:36:57	950	22	Z	P120	25	1	4	137	21	41
VA2001	2020-02-20	11:36:57	951	22	Z	P120	25	2	2	226	16	42
VA2001	2020-02-20	11:36:57	952	22	Z	P120	25	3	32	131	34	31
VA2001	2020-02-20	11:36:57	953	22	Z	P120	25	4	19	600	15	144
VA2001	2020-02-20	11:36:57	938	21	Z	P120	25	5	46	169	16	53
VA2001	2020-02-20	11:36:57	939	21	Z	P120	25	6	25	290	15	58
VA2001	2020-02-20	11:36:57	940	21	Z	P120	25	7	1	88	14	23
VA2001	2020-02-20	11:36:57	941	21	Z	P120	25	8	0	358	15	114
VA2001	2020-02-20	11:36:57	950	22	Z	NOSTIM	26	1	0	26	57	5
VA2001	2020-02-20	11:36:57	951	22	Z	NOSTIM	26	2	2	69	5	14
VA2001	2020-02-20	11:36:57	952	22	Z	NOSTIM	26	3	21	46	29	10
VA2001	2020-02-20	11:36:57	953	22	Z	NOSTIM	26	4	0	39	27	8
VA2001	2020-02-20	11:36:57	938	21	Z	NOSTIM	26	5	8	39	62	8
VA2001	2020-02-20	11:36:57	939	21	Z	NOSTIM	26	6	5	77	36	11
VA2001	2020-02-20	11:36:57	940	21	Z	NOSTIM	26	7	5	26	65	4
VA2001	2020-02-20	11:36:57	941	21	Z	NOSTIM	26	8	15	38	9	7
VA2001	2020-02-20	11:36:57	950	22	Z	PP8P120	27	1	2	153	17	35
VA2001	2020-02-20	11:36:57	951	22	Z	PP8P120	27	2	9	140	16	37
VA2001	2020-02-20	11:36:57	952	22	Z	PP8P120	27	3	22	97	34	14
VA2001	2020-02-20	11:36:57	953	22	Z	PP8P120	27	4	0	134	36	43
VA2001	2020-02-20	11:36:57	938	21	Z	PP8P120	27	5	63	94	28	27
VA2001	2020-02-20	11:36:57	939	21	Z	PP8P120	27	6	2	145	15	36
VA2001	2020-02-20	11:36:57	940	21	Z	PP8P120	27	7	1	72	41	18
VA2001	2020-02-20	11:36:57	941	21	Z	PP8P120	27	8	7	90	32	19
VA2001	2020-02-20	11:36:57	950	22	Z	NOSTIM	28	1	0	29	59	7
VA2001	2020-02-20	11:36:57	951	22	Z	NOSTIM	28	2	2	73	62	11
VA2001	2020-02-20	11:36:57	952	22	Z	NOSTIM	28	3	0	29	11	3
VA2001	2020-02-20	11:36:57	953	22	Z	NOSTIM	28	4	1	33	22	8
VA2001	2020-02-20	11:36:57	938	21	Z	NOSTIM	28	5	37	37	1	6
VA2001	2020-02-20	11:36:57	939	21	Z	NOSTIM	28	6	1	36	12	7
VA2001	2020-02-20	11:36:57	940	21	Z	NOSTIM	28	7	1	30	49	4
VA2001	2020-02-20	11:36:57	941	21	Z	NOSTIM	28	8	17	46	28	7
VA2001	2020-02-20	11:36:57	950	22	Z	PP16P120	29	1	36	95	14	26
VA2001	2020-02-20	11:36:57	951	22	Z	PP16P120	29	2	63	128	32	39
VA2001	2020-02-20	11:36:57	952	22	Z	PP16P120	29	3	6	80	8	13
VA2001	2020-02-20	11:36:57	953	22	Z	PP16P120	29	4	0	120	22	24
VA2001	2020-02-20	11:36:57	938	21	Z	PP16P120	29	5	0	140	21	26
VA2001	2020-02-20	11:36:57	939	21	Z	PP16P120	29	6	66	163	20	47
VA2001	2020-02-20	11:36:57	940	21	Z	PP16P120	29	7	17	108	19	20
VA2001	2020-02-20	11:36:57	941	21	Z	PP16P120	29	8	0	95	37	17
VA2001	2020-02-20	11:36:57	950	22	Z	NOSTIM	30	1	0	29	18	7
VA2001	2020-02-20	11:36:57	951	22	Z	NOSTIM	30	2	0	71	39	13
VA2001	2020-02-20	11:36:57	952	22	Z	NOSTIM	30	3	2	16	14	3
VA2001	2020-02-20	11:36:57	953	22	Z	NOSTIM	30	4	8	31	25	8
VA2001	2020-02-20	11:36:57	938	21	Z	NOSTIM	30	5	2	54	5	15
VA2001	2020-02-20	11:36:57	939	21	Z	NOSTIM	30	6	0	49	20	17
VA2001	2020-02-20	11:36:57	940	21	Z	NOSTIM	30	7	9	33	14	6
VA2001	2020-02-20	11:36:57	941	21	Z	NOSTIM	30	8	0	35	65	7
VA2001	2020-02-20	11:36:57	950	22	Z	P120	31	1	60	169	24	51
VA2001	2020-02-20	11:36:57	951	22	Z	P120	31	2	0	312	16	71
VA2001	2020-02-20	11:36:57	952	22	Z	P120	31	3	0	185	14	28
VA2001	2020-02-20	11:36:57	953	22	Z	P120	31	4	35	201	21	59
VA2001	2020-02-20	11:36:57	938	21	Z	P120	31	5	52	269	16	76
VA2001	2020-02-20	11:36:57	939	21	Z	P120	31	6	0	256	15	63
VA2001	2020-02-20	11:36:57	940	21	Z	P120	31	7	0	146	41	36
VA2001	2020-02-20	11:36:57	941	21	Z	P120	31	8	89	486	15	158
VA2001	2020-02-20	11:36:57	950	22	Z	NOSTIM	32	1	5	41	34	7
VA2001	2020-02-20	11:36:57	951	22	Z	NOSTIM	32	2	1	68	37	11
VA2001	2020-02-20	11:36:57	952	22	Z	NOSTIM	32	3	2	34	43	3
VA2001	2020-02-20	11:36:57	953	22	Z	NOSTIM	32	4	9	39	41	10
VA2001	2020-02-20	11:36:57	938	21	Z	NOSTIM	32	5	29	45	33	6
VA2001	2020-02-20	11:36:57	939	21	Z	NOSTIM	32	6	31	60	50	10
VA2001	2020-02-20	11:36:57	940	21	Z	NOSTIM	32	7	0	40	24	7
VA2001	2020-02-20	11:36:57	941	21	Z	NOSTIM	32	8	0	31	14	7
VA2001	2020-02-20	11:36:57	950	22	Z	PP8P120	33	1	1	81	35	17
VA2001	2020-02-20	11:36:57	951	22	Z	PP8P120	33	2	0	96	60	24
VA2001	2020-02-20	11:36:57	952	22	Z	PP8P120	33	3	19	81	29	16
VA2001	2020-02-20	11:36:57	953	22	Z	PP8P120	33	4	38	91	12	24
VA2001	2020-02-20	11:36:57	938	21	Z	PP8P120	33	5	8	155	27	36
VA2001	2020-02-20	11:36:57	939	21	Z	PP8P120	33	6	0	135	41	28
VA2001	2020-02-20	11:36:57	940	21	Z	PP8P120	33	7	43	95	32	28
VA2001	2020-02-20	11:36:57	941	21	Z	PP8P120	33	8	15	114	39	16
VA2001	2020-02-20	11:36:57	950	22	Z	NOSTIM	34	1	18	37	45	6
VA2001	2020-02-20	11:36:57	951	22	Z	NOSTIM	34	2	6	74	48	13
VA2001	2020-02-20	11:36:57	952	22	Z	NOSTIM	34	3	4	25	11	3
VA2001	2020-02-20	11:36:57	953	22	Z	NOSTIM	34	4	8	56	9	15
VA2001	2020-02-20	11:36:57	938	21	Z	NOSTIM	34	5	31	42	44	6
VA2001	2020-02-20	11:36:57	939	21	Z	NOSTIM	34	6	7	61	18	8
VA2001	2020-02-20	11:36:57	940	21	Z	NOSTIM	34	7	0	40	53	4
VA2001	2020-02-20	11:36:57	941	21	Z	NOSTIM	34	8	0	26	46	6
VA2001	2020-02-20	11:36:57	950	22	Z	PP16P120	35	1	5	98	22	19
VA2001	2020-02-20	11:36:57	951	22	Z	PP16P120	35	2	0	157	17	36
VA2001	2020-02-20	11:36:57	952	22	Z	PP16P120	35	3	0	77	16	13
VA2001	2020-02-20	11:36:57	953	22	Z	PP16P120	35	4	8	146	38	44
VA2001	2020-02-20	11:36:57	938	21	Z	PP16P120	35	5	0	112	29	19
VA2001	2020-02-20	11:36:57	939	21	Z	PP16P120	35	6	113	166	24	35
VA2001	2020-02-20	11:36:57	940	21	Z	PP16P120	35	7	19	87	27	18
VA2001	2020-02-20	11:36:57	941	21	Z	PP16P120	35	8	4	100	26	16
VA2001	2020-02-20	11:36:57	950	22	Z	NOSTIM	36	1	12	28	38	6
VA2001	2020-02-20	11:36:57	951	22	Z	NOSTIM	36	2	0	78	16	12
VA2001	2020-02-20	11:36:57	952	22	Z	NOSTIM	36	3	10	18	47	2
VA2001	2020-02-20	11:36:57	953	22	Z	NOSTIM	36	4	34	43	64	9
VA2001	2020-02-20	11:36:57	938	21	Z	NOSTIM	36	5	3	39	13	6
VA2001	2020-02-20	11:36:57	939	21	Z	NOSTIM	36	6	8	57	29	9
VA2001	2020-02-20	11:36:57	940	21	Z	NOSTIM	36	7	0	29	22	5
VA2001	2020-02-20	11:36:57	941	21	Z	NOSTIM	36	8	34	54	20	8
VA2001	2020-02-20	11:36:57	950	22	Z	PP4P120	37	1	20	69	11	24
VA2001	2020-02-20	11:36:57	951	22	Z	PP4P120	37	2	52	125	37	32
VA2001	2020-02-20	11:36:57	952	22	Z	PP4P120	37	3	40	97	32	14
VA2001	2020-02-20	11:36:57	953	22	Z	PP4P120	37	4	1	370	23	103
VA2001	2020-02-20	11:36:57	938	21	Z	PP4P120	37	5	0	122	30	21
VA2001	2020-02-20	11:36:57	939	21	Z	PP4P120	37	6	70	506	17	142
VA2001	2020-02-20	11:36:57	940	21	Z	PP4P120	37	7	25	89	39	27
VA2001	2020-02-20	11:36:57	941	21	Z	PP4P120	37	8	0	118	34	31
VA2001	2020-02-20	11:36:57	950	22	Z	NOSTIM	38	1	4	33	57	5
VA2001	2020-02-20	11:36:57	951	22	Z	NOSTIM	38	2	14	72	60	15
VA2001	2020-02-20	11:36:57	952	22	Z	NOSTIM	38	3	20	20	1	2
VA2001	2020-02-20	11:36:57	953	22	Z	NOSTIM	38	4	19	52	65	15
VA2001	2020-02-20	11:36:57	938	21	Z	NOSTIM	38	5	4	47	30	10
VA2001	2020-02-20	11:36:57	939	21	Z	NOSTIM	38	6	22	59	8	11
VA2001	2020-02-20	11:36:57	940	21	Z	NOSTIM	38	7	2	26	26	4
VA2001	2020-02-20	11:36:57	941	21	Z	NOSTIM	38	8	0	35	44	6
VA2001	2020-02-20	11:36:57	950	22	Z	PP8P120	39	1	18	109	19	25
VA2001	2020-02-20	11:36:57	951	22	Z	PP8P120	39	2	0	130	29	42
VA2001	2020-02-20	11:36:57	952	22	Z	PP8P120	39	3	0	82	21	14
VA2001	2020-02-20	11:36:57	953	22	Z	PP8P120	39	4	45	163	16	36
VA2001	2020-02-20	11:36:57	938	21	Z	PP8P120	39	5	19	92	11	20
VA2001	2020-02-20	11:36:57	939	21	Z	PP8P120	39	6	14	170	25	37
VA2001	2020-02-20	11:36:57	940	21	Z	PP8P120	39	7	32	103	24	25
VA2001	2020-02-20	11:36:57	941	21	Z	PP8P120	39	8	4	77	41	15
VA2001	2020-02-20	11:36:57	950	22	Z	NOSTIM	40	1	0	27	32	7
VA2001	2020-02-20	11:36:57	951	22	Z	NOSTIM	40	2	0	79	49	12
VA2001	2020-02-20	11:36:57	952	22	Z	NOSTIM	40	3	0	32	61	3
VA2001	2020-02-20	11:36:57	953	22	Z	NOSTIM	40	4	23	62	58	17
VA2001	2020-02-20	11:36:57	938	21	Z	NOSTIM	40	5	13	45	52	5
VA2001	2020-02-20	11:36:57	939	21	Z	NOSTIM	40	6	4	66	44	9
VA2001	2020-02-20	11:36:57	940	21	Z	NOSTIM	40	7	2	27	61	4
VA2001	2020-02-20	11:36:57	941	21	Z	NOSTIM	40	8	27	42	35	8
VA2001	2020-02-20	11:36:57	950	22	Z	PP4P120	41	1	2	74	18	19
VA2001	2020-02-20	11:36:57	951	22	Z	PP4P120	41	2	25	130	17	28
VA2001	2020-02-20	11:36:57	952	22	Z	PP4P120	41	3	5	85	8	17
VA2001	2020-02-20	11:36:57	953	22	Z	PP4P120	41	4	5	241	34	83
VA2001	2020-02-20	11:36:57	938	21	Z	PP4P120	41	5	0	114	25	21
VA2001	2020-02-20	11:36:57	939	21	Z	PP4P120	41	6	86	124	16	26
VA2001	2020-02-20	11:36:57	940	21	Z	PP4P120	41	7	0	123	31	30
VA2001	2020-02-20	11:36:57	941	21	Z	PP4P120	41	8	12	118	26	27
VA2001	2020-02-20	11:36:57	950	22	Z	NOSTIM	42	1	10	42	21	6
VA2001	2020-02-20	11:36:57	951	22	Z	NOSTIM	42	2	22	74	36	14
VA2001	2020-02-20	11:36:57	952	22	Z	NOSTIM	42	3	0	28	30	3
VA2001	2020-02-20	11:36:57	953	22	Z	NOSTIM	42	4	8	75	10	33
VA2001	2020-02-20	11:36:57	938	21	Z	NOSTIM	42	5	0	38	39	6
VA2001	2020-02-20	11:36:57	939	21	Z	NOSTIM	42	6	1	54	12	9
VA2001	2020-02-20	11:36:57	940	21	Z	NOSTIM	42	7	0	36	11	4
VA2001	2020-02-20	11:36:57	941	21	Z	NOSTIM	42	8	0	45	22	6
VA2001	2020-02-20	11:36:57	950	22	Z	PP16P120	43	1	5	86	23	18
VA2001	2020-02-20	11:36:57	951	22	Z	PP16P120	43	2	85	113	18	37
VA2001	2020-02-20	11:36:57	952	22	Z	PP16P120	43	3	31	82	9	14
VA2001	2020-02-20	11:36:57	953	22	Z	PP16P120	43	4	31	112	31	29
VA2001	2020-02-20	11:36:57	938	21	Z	PP16P120	43	5	0	127	30	20
VA2001	2020-02-20	11:36:57	939	21	Z	PP16P120	43	6	63	136	17	38
VA2001	2020-02-20	11:36:57	940	21	Z	PP16P120	43	7	25	120	32	24
VA2001	2020-02-20	11:36:57	941	21	Z	PP16P120	43	8	0	131	23	22
VA2001	2020-02-20	11:36:57	950	22	Z	NOSTIM	44	1	17	23	65	6
VA2001	2020-02-20	11:36:57	951	22	Z	NOSTIM	44	2	4	68	11	13
VA2001	2020-02-20	11:36:57	952	22	Z	NOSTIM	44	3	5	27	55	4
VA2001	2020-02-20	11:36:57	953	22	Z	NOSTIM	44	4	11	56	61	18
VA2001	2020-02-20	11:36:57	938	21	Z	NOSTIM	44	5	0	33	53	6
VA2001	2020-02-20	11:36:57	939	21	Z	NOSTIM	44	6	8	69	25	12
VA2001	2020-02-20	11:36:57	940	21	Z	NOSTIM	44	7	1	41	43	5
VA2001	2020-02-20	11:36:57	941	21	Z	NOSTIM	44	8	0	45	35	8
VA2001	2020-02-20	11:36:57	950	22	Z	P120	45	1	18	194	31	52
VA2001	2020-02-20	11:36:57	951	22	Z	P120	45	2	25	195	22	42
VA2001	2020-02-20	11:36:57	952	22	Z	P120	45	3	0	95	41	22
VA2001	2020-02-20	11:36:57	953	22	Z	P120	45	4	27	179	32	82
VA2001	2020-02-20	11:36:57	938	21	Z	P120	45	5	19	178	15	42
VA2001	2020-02-20	11:36:57	939	21	Z	P120	45	6	41	261	17	70
VA2001	2020-02-20	11:36:57	940	21	Z	P120	45	7	68	68	1	21
VA2001	2020-02-20	11:36:57	941	21	Z	P120	45	8	23	223	15	77
VA2001	2020-02-20	11:36:57	950	22	Z	NOSTIM	46	1	4	34	17	6
VA2001	2020-02-20	11:36:57	951	22	Z	NOSTIM	46	2	0	78	41	14
VA2001	2020-02-20	11:36:57	952	22	Z	NOSTIM	46	3	19	21	60	3
VA2001	2020-02-20	11:36:57	953	22	Z	NOSTIM	46	4	14	35	46	9
VA2001	2020-02-20	11:36:57	938	21	Z	NOSTIM	46	5	0	38	65	6
VA2001	2020-02-20	11:36:57	939	21	Z	NOSTIM	46	6	0	63	8	9
VA2001	2020-02-20	11:36:57	940	21	Z	NOSTIM	46	7	7	22	18	4
VA2001	2020-02-20	11:36:57	941	21	Z	NOSTIM	46	8	0	43	10	6
VA2001	2020-02-20	11:36:57	950	22	Z	PP8P120	47	1	12	144	19	36
VA2001	2020-02-20	11:36:57	951	22	Z	PP8P120	47	2	13	141	29	36
VA2001	2020-02-20	11:36:57	952	22	Z	PP8P120	47	3	10	75	40	11
VA2001	2020-02-20	11:36:57	953	22	Z	PP8P120	47	4	29	116	27	32
VA2001	2020-02-20	11:36:57	938	21	Z	PP8P120	47	5	0	94	10	22
VA2001	2020-02-20	11:36:57	939	21	Z	PP8P120	47	6	122	134	21	37
VA2001	2020-02-20	11:36:57	940	21	Z	PP8P120	47	7	28	81	8	21
VA2001	2020-02-20	11:36:57	941	21	Z	PP8P120	47	8	0	76	3	16
VA2001	2020-02-20	11:36:57	950	22	Z	NOSTIM	48	1	23	26	43	6
VA2001	2020-02-20	11:36:57	951	22	Z	NOSTIM	48	2	35	75	20	14
VA2001	2020-02-20	11:36:57	952	22	Z	NOSTIM	48	3	0	24	33	3
VA2001	2020-02-20	11:36:57	953	22	Z	NOSTIM	48	4	36	62	18	20
VA2001	2020-02-20	11:36:57	938	21	Z	NOSTIM	48	5	0	41	43	6
VA2001	2020-02-20	11:36:57	939	21	Z	NOSTIM	48	6	2	60	34	9
VA2001	2020-02-20	11:36:57	940	21	Z	NOSTIM	48	7	0	35	26	5
VA2001	2020-02-20	11:36:57	941	21	Z	NOSTIM	48	8	0	32	17	7
VA2001	2020-02-20	11:36:57	950	22	Z	PP16P120	49	1	23	53	33	17
VA2001	2020-02-20	11:36:57	951	22	Z	PP16P120	49	2	37	142	32	36
VA2001	2020-02-20	11:36:57	952	22	Z	PP16P120	49	3	41	100	19	18
VA2001	2020-02-20	11:36:57	953	22	Z	PP16P120	49	4	10	118	34	43
VA2001	2020-02-20	11:36:57	938	21	Z	PP16P120	49	5	64	131	21	23
VA2001	2020-02-20	11:36:57	939	21	Z	PP16P120	49	6	38	137	4	34
VA2001	2020-02-20	11:36:57	940	21	Z	PP16P120	49	7	19	81	7	16
VA2001	2020-02-20	11:36:57	941	21	Z	PP16P120	49	8	0	54	2	9
VA2001	2020-02-20	11:36:57	950	22	Z	NOSTIM	50	1	0	29	35	9
VA2001	2020-02-20	11:36:57	951	22	Z	NOSTIM	50	2	6	74	58	16
VA2001	2020-02-20	11:36:57	952	22	Z	NOSTIM	50	3	3	27	51	4
VA2001	2020-02-20	11:36:57	953	22	Z	NOSTIM	50	4	13	53	63	16
VA2001	2020-02-20	11:36:57	938	21	Z	NOSTIM	50	5	33	54	61	9
VA2001	2020-02-20	11:36:57	939	21	Z	NOSTIM	50	6	9	60	52	9
VA2001	2020-02-20	11:36:57	940	21	Z	NOSTIM	50	7	0	33	44	4
VA2001	2020-02-20	11:36:57	941	21	Z	NOSTIM	50	8	4	39	57	8
VA2001	2020-02-20	11:36:57	950	22	Z	P120	51	1	15	378	16	99
VA2001	2020-02-20	11:36:57	951	22	Z	P120	51	2	47	195	15	48
VA2001	2020-02-20	11:36:57	952	22	Z	P120	51	3	45	170	15	27
VA2001	2020-02-20	11:36:57	953	22	Z	P120	51	4	14	813	16	190
VA2001	2020-02-20	11:36:57	938	21	Z	P120	51	5	16	394	15	105
VA2001	2020-02-20	11:36:57	939	21	Z	P120	51	6	61	197	26	49
VA2001	2020-02-20	11:36:57	940	21	Z	P120	51	7	43	168	41	47
VA2001	2020-02-20	11:36:57	941	21	Z	P120	51	8	3	182	36	45
VA2001	2020-02-20	11:36:57	950	22	Z	NOSTIM	52	1	8	35	17	9
VA2001	2020-02-20	11:36:57	951	22	Z	NOSTIM	52	2	32	77	47	14
VA2001	2020-02-20	11:36:57	952	22	Z	NOSTIM	52	3	9	32	33	4
VA2001	2020-02-20	11:36:57	953	22	Z	NOSTIM	52	4	0	46	51	15
VA2001	2020-02-20	11:36:57	938	21	Z	NOSTIM	52	5	10	47	16	6
VA2001	2020-02-20	11:36:57	939	21	Z	NOSTIM	52	6	16	57	7	10
VA2001	2020-02-20	11:36:57	940	21	Z	NOSTIM	52	7	0	33	60	5
VA2001	2020-02-20	11:36:57	941	21	Z	NOSTIM	52	8	0	34	51	7
VA2001	2020-02-20	11:36:57	950	22	Z	PP4P120	53	1	3	176	18	33
VA2001	2020-02-20	11:36:57	951	22	Z	PP4P120	53	2	26	165	29	42
VA2001	2020-02-20	11:36:57	952	22	Z	PP4P120	53	3	0	77	32	12
VA2001	2020-02-20	11:36:57	953	22	Z	PP4P120	53	4	0	287	15	106
VA2001	2020-02-20	11:36:57	938	21	Z	PP4P120	53	5	65	69	5	24
VA2001	2020-02-20	11:36:57	939	21	Z	PP4P120	53	6	0	130	24	29
VA2001	2020-02-20	11:36:57	940	21	Z	PP4P120	53	7	9	93	23	26
VA2001	2020-02-20	11:36:57	941	21	Z	PP4P120	53	8	0	134	18	27
VA2001	2020-02-20	11:36:57	950	22	Z	NOSTIM	54	1	30	40	22	8
VA2001	2020-02-20	11:36:57	951	22	Z	NOSTIM	54	2	1	72	44	15
VA2001	2020-02-20	11:36:57	952	22	Z	NOSTIM	54	3	0	50	65	9
VA2001	2020-02-20	11:36:57	953	22	Z	NOSTIM	54	4	33	101	29	41
VA2001	2020-02-20	11:36:57	938	21	Z	NOSTIM	54	5	5	40	54	6
VA2001	2020-02-20	11:36:57	939	21	Z	NOSTIM	54	6	0	54	19	9
VA2001	2020-02-20	11:36:57	940	21	Z	NOSTIM	54	7	0	35	64	5
VA2001	2020-02-20	11:36:57	941	21	Z	NOSTIM	54	8	0	63	29	8
VA2001	2020-02-20	11:36:57	950	22	Z	P120	55	1	32	275	15	80
VA2001	2020-02-20	11:36:57	951	22	Z	P120	55	2	74	343	15	87
VA2001	2020-02-20	11:36:57	952	22	Z	P120	55	3	6	94	4	18
VA2001	2020-02-20	11:36:57	953	22	Z	P120	55	4	0	966	15	205
VA2001	2020-02-20	11:36:57	938	21	Z	P120	55	5	35	135	38	28
VA2001	2020-02-20	11:36:57	939	21	Z	P120	55	6	20	502	24	117
VA2001	2020-02-20	11:36:57	940	21	Z	P120	55	7	24	145	40	39
VA2001	2020-02-20	11:36:57	941	21	Z	P120	55	8	0	366	17	126
VA2001	2020-02-20	11:36:57	950	22	Z	NOSTIM	56	1	23	42	48	8
VA2001	2020-02-20	11:36:57	951	22	Z	NOSTIM	56	2	20	74	26	17
VA2001	2020-02-20	11:36:57	952	22	Z	NOSTIM	56	3	23	89	57	21
VA2001	2020-02-20	11:36:57	953	22	Z	NOSTIM	56	4	17	57	30	20
VA2001	2020-02-20	11:36:57	938	21	Z	NOSTIM	56	5	0	42	22	6
VA2001	2020-02-20	11:36:57	939	21	Z	NOSTIM	56	6	7	93	39	14
VA2001	2020-02-20	11:36:57	940	21	Z	NOSTIM	56	7	8	37	57	8
VA2001	2020-02-20	11:36:57	941	21	Z	NOSTIM	56	8	11	37	8	7
VA2001	2020-02-20	11:36:57	950	22	Z	PP8P120	57	1	4	111	30	19
VA2001	2020-02-20	11:36:57	951	22	Z	PP8P120	57	2	13	191	33	43
VA2001	2020-02-20	11:36:57	952	22	Z	PP8P120	57	3	13	99	32	12
VA2001	2020-02-20	11:36:57	953	22	Z	PP8P120	57	4	21	332	15	109
VA2001	2020-02-20	11:36:57	938	21	Z	PP8P120	57	5	73	134	17	32
VA2001	2020-02-20	11:36:57	939	21	Z	PP8P120	57	6	0	121	16	46
VA2001	2020-02-20	11:36:57	940	21	Z	PP8P120	57	7	21	132	19	22
VA2001	2020-02-20	11:36:57	941	21	Z	PP8P120	57	8	35	109	30	25
VA2001	2020-02-20	11:36:57	950	22	Z	NOSTIM	58	1	0	33	56	6
VA2001	2020-02-20	11:36:57	951	22	Z	NOSTIM	58	2	8	75	25	14
VA2001	2020-02-20	11:36:57	952	22	Z	NOSTIM	58	3	0	34	32	5
VA2001	2020-02-20	11:36:57	953	22	Z	NOSTIM	58	4	7	74	16	26
VA2001	2020-02-20	11:36:57	938	21	Z	NOSTIM	58	5	2	33	21	6
VA2001	2020-02-20	11:36:57	939	21	Z	NOSTIM	58	6	6	118	46	25
VA2001	2020-02-20	11:36:57	940	21	Z	NOSTIM	58	7	10	31	38	4
VA2001	2020-02-20	11:36:57	941	21	Z	NOSTIM	58	8	0	32	48	6
VA2001	2020-02-20	11:36:57	950	22	Z	PP16P120	59	1	9	71	26	17
VA2001	2020-02-20	11:36:57	951	22	Z	PP16P120	59	2	16	118	29	41
VA2001	2020-02-20	11:36:57	952	22	Z	PP16P120	59	3	7	98	32	19
VA2001	2020-02-20	11:36:57	953	22	Z	PP16P120	59	4	0	101	10	21
VA2001	2020-02-20	11:36:57	938	21	Z	PP16P120	59	5	51	100	38	17
VA2001	2020-02-20	11:36:57	939	21	Z	PP16P120	59	6	0	155	41	28
VA2001	2020-02-20	11:36:57	940	21	Z	PP16P120	59	7	0	92	19	20
VA2001	2020-02-20	11:36:57	941	21	Z	PP16P120	59	8	25	110	30	17
VA2001	2020-02-20	11:36:57	950	22	Z	NOSTIM	60	1	18	55	52	18
VA2001	2020-02-20	11:36:57	951	22	Z	NOSTIM	60	2	46	74	56	16
VA2001	2020-02-20	11:36:57	952	22	Z	NOSTIM	60	3	1	19	15	3
VA2001	2020-02-20	11:36:57	953	22	Z	NOSTIM	60	4	13	41	13	11
VA2001	2020-02-20	11:36:57	938	21	Z	NOSTIM	60	5	0	30	11	6
VA2001	2020-02-20	11:36:57	939	21	Z	NOSTIM	60	6	5	51	51	8
VA2001	2020-02-20	11:36:57	940	21	Z	NOSTIM	60	7	0	32	49	4
VA2001	2020-02-20	11:36:57	941	21	Z	NOSTIM	60	8	9	42	32	6
VA2001	2020-02-20	11:36:57	950	22	Z	PP4P120	61	1	13	93	16	22
VA2001	2020-02-20	11:36:57	951	22	Z	PP4P120	61	2	0	109	23	27
VA2001	2020-02-20	11:36:57	952	22	Z	PP4P120	61	3	46	82	30	9
VA2001	2020-02-20	11:36:57	953	22	Z	PP4P120	61	4	9	229	16	75
VA2001	2020-02-20	11:36:57	938	21	Z	PP4P120	61	5	16	121	32	34
VA2001	2020-02-20	11:36:57	939	21	Z	PP4P120	61	6	51	162	22	48
VA2001	2020-02-20	11:36:57	940	21	Z	PP4P120	61	7	53	76	9	22
VA2001	2020-02-20	11:36:57	941	21	Z	PP4P120	61	8	11	114	24	24
VA2001	2020-02-20	11:36:57	950	22	Z	NOSTIM	62	1	9	32	13	8
VA2001	2020-02-20	11:36:57	951	22	Z	NOSTIM	62	2	0	70	9	14
VA2001	2020-02-20	11:36:57	952	22	Z	NOSTIM	62	3	10	34	36	7
VA2001	2020-02-20	11:36:57	953	22	Z	NOSTIM	62	4	28	59	53	23
VA2001	2020-02-20	11:36:57	938	21	Z	NOSTIM	62	5	56	61	46	28
VA2001	2020-02-20	11:36:57	939	21	Z	NOSTIM	62	6	5	54	4	12
VA2001	2020-02-20	11:36:57	940	21	Z	NOSTIM	62	7	0	45	29	5
VA2001	2020-02-20	11:36:57	941	21	Z	NOSTIM	62	8	20	30	54	6
VA2001	2020-02-20	11:36:57	950	22	Z	P120	63	1	22	361	15	91
VA2001	2020-02-20	11:36:57	951	22	Z	P120	63	2	0	261	15	58
VA2001	2020-02-20	11:36:57	952	22	Z	P120	63	3	0	104	39	20
VA2001	2020-02-20	11:36:57	953	22	Z	P120	63	4	75	146	17	50
VA2001	2020-02-20	11:36:57	938	21	Z	P120	63	5	31	166	16	54
VA2001	2020-02-20	11:36:57	939	21	Z	P120	63	6	0	241	19	87
VA2001	2020-02-20	11:36:57	940	21	Z	P120	63	7	26	101	32	29
VA2001	2020-02-20	11:36:57	941	21	Z	P120	63	8	8	237	17	92
VA2001	2020-02-20	11:36:57	950	22	Z	NOSTIM	64	1	16	31	23	6
VA2001	2020-02-20	11:36:57	951	22	Z	NOSTIM	64	2	6	75	62	15
VA2001	2020-02-20	11:36:57	952	22	Z	NOSTIM	64	3	0	26	11	5
VA2001	2020-02-20	11:36:57	953	22	Z	NOSTIM	64	4	24	58	2	13
VA2001	2020-02-20	11:36:57	938	21	Z	NOSTIM	64	5	5	33	58	6
VA2001	2020-02-20	11:36:57	939	21	Z	NOSTIM	64	6	22	72	56	18
VA2001	2020-02-20	11:36:57	940	21	Z	NOSTIM	64	7	0	25	11	4
VA2001	2020-02-20	11:36:57	941	21	Z	NOSTIM	64	8	0	48	2	7
VA2001	2020-02-20	11:36:57	950	22	Z	PP4P120	65	1	16	91	26	19
VA2001	2020-02-20	11:36:57	951	22	Z	PP4P120	65	2	10	141	25	34
VA2001	2020-02-20	11:36:57	952	22	Z	PP4P120	65	3	7	65	28	14
VA2001	2020-02-20	11:36:57	953	22	Z	PP4P120	65	4	31	113	27	29
VA2001	2020-02-20	11:36:57	938	21	Z	PP4P120	65	5	44	131	30	27
VA2001	2020-02-20	11:36:57	939	21	Z	PP4P120	65	6	0	225	16	59
VA2001	2020-02-20	11:36:57	940	21	Z	PP4P120	65	7	0	168	32	28
VA2001	2020-02-20	11:36:57	941	21	Z	PP4P120	65	8	64	113	18	31
VA2001	2020-02-20	11:36:57	950	22	Z	NOSTIM	66	1	10	37	26	8
VA2001	2020-02-20	11:36:57	951	22	Z	NOSTIM	66	2	10	62	58	11
VA2001	2020-02-20	11:36:57	952	22	Z	NOSTIM	66	3	9	23	45	3
VA2001	2020-02-20	11:36:57	953	22	Z	NOSTIM	66	4	45	68	35	28
VA2001	2020-02-20	11:36:57	938	21	Z	NOSTIM	66	5	17	36	62	6
VA2001	2020-02-20	11:36:57	939	21	Z	NOSTIM	66	6	19	56	53	8
VA2001	2020-02-20	11:36:57	940	21	Z	NOSTIM	66	7	0	25	44	4
VA2001	2020-02-20	11:36:57	941	21	Z	NOSTIM	66	8	0	48	42	7
VA2001	2020-02-20	11:36:57	950	22	Z	PP16P120	67	1	22	118	32	28
VA2001	2020-02-20	11:36:57	951	22	Z	PP16P120	67	2	0	129	35	35
VA2001	2020-02-20	11:36:57	952	22	Z	PP16P120	67	3	22	85	9	14
VA2001	2020-02-20	11:36:57	953	22	Z	PP16P120	67	4	80	144	24	52
VA2001	2020-02-20	11:36:57	938	21	Z	PP16P120	67	5	0	105	23	22
VA2001	2020-02-20	11:36:57	939	21	Z	PP16P120	67	6	134	134	1	30
VA2001	2020-02-20	11:36:57	940	21	Z	PP16P120	67	7	0	80	29	17
VA2001	2020-02-20	11:36:57	941	21	Z	PP16P120	67	8	0	126	28	26
VA2001	2020-02-20	11:36:57	950	22	Z	NOSTIM	68	1	5	28	63	7
VA2001	2020-02-20	11:36:57	951	22	Z	NOSTIM	68	2	27	72	59	14
VA2001	2020-02-20	11:36:57	952	22	Z	NOSTIM	68	3	0	28	45	3
VA2001	2020-02-20	11:36:57	953	22	Z	NOSTIM	68	4	14	39	36	10
VA2001	2020-02-20	11:36:57	938	21	Z	NOSTIM	68	5	17	85	27	26
VA2001	2020-02-20	11:36:57	939	21	Z	NOSTIM	68	6	0	64	53	10
VA2001	2020-02-20	11:36:57	940	21	Z	NOSTIM	68	7	18	26	29	6
VA2001	2020-02-20	11:36:57	941	21	Z	NOSTIM	68	8	17	51	36	8
VA2001	2020-02-20	11:36:57	950	22	Z	PP8P120	69	1	67	175	18	43
VA2001	2020-02-20	11:36:57	951	22	Z	PP8P120	69	2	15	168	29	44
VA2001	2020-02-20	11:36:57	952	22	Z	PP8P120	69	3	2	94	7	15
VA2001	2020-02-20	11:36:57	953	22	Z	PP8P120	69	4	40	102	39	33
VA2001	2020-02-20	11:36:57	938	21	Z	PP8P120	69	5	7	100	30	21
VA2001	2020-02-20	11:36:57	939	21	Z	PP8P120	69	6	0	173	33	37
VA2001	2020-02-20	11:36:57	940	21	Z	PP8P120	69	7	0	126	32	24
VA2001	2020-02-20	11:36:57	941	21	Z	PP8P120	69	8	82	110	39	32
VA2001	2020-02-20	11:36:57	950	22	Z	NOSTIM	70	1	0	32	10	9
VA2001	2020-02-20	11:36:57	951	22	Z	NOSTIM	70	2	14	63	8	14
VA2001	2020-02-20	11:36:57	952	22	Z	NOSTIM	70	3	0	25	31	5
VA2001	2020-02-20	11:36:57	953	22	Z	NOSTIM	70	4	8	40	58	13
VA2001	2020-02-20	11:36:57	938	21	Z	NOSTIM	70	5	0	87	12	20
VA2001	2020-02-20	11:36:57	939	21	Z	NOSTIM	70	6	19	51	2	8
VA2001	2020-02-20	11:36:57	940	21	Z	NOSTIM	70	7	8	31	31	8
VA2001	2020-02-20	11:36:57	941	21	Z	NOSTIM	70	8	17	41	11	8
VA2001	2020-02-20	11:36:57	950	22	Z	PP4P120	71	1	14	86	26	21
VA2001	2020-02-20	11:36:57	951	22	Z	PP4P120	71	2	6	182	25	41
VA2001	2020-02-20	11:36:57	952	22	Z	PP4P120	71	3	6	70	28	15
VA2001	2020-02-20	11:36:57	953	22	Z	PP4P120	71	4	0	283	15	64
VA2001	2020-02-20	11:36:57	938	21	Z	PP4P120	71	5	64	129	38	37
VA2001	2020-02-20	11:36:57	939	21	Z	PP4P120	71	6	0	125	37	31
VA2001	2020-02-20	11:36:57	940	21	Z	PP4P120	71	7	0	119	36	24
VA2001	2020-02-20	11:36:57	941	21	Z	PP4P120	71	8	36	114	26	23
VA2001	2020-02-20	11:36:57	950	22	Z	NOSTIM	72	1	13	40	5	7
VA2001	2020-02-20	11:36:57	951	22	Z	NOSTIM	72	2	50	62	9	12
VA2001	2020-02-20	11:36:57	952	22	Z	NOSTIM	72	3	2	21	36	3
VA2001	2020-02-20	11:36:57	953	22	Z	NOSTIM	72	4	11	33	43	12
VA2001	2020-02-20	11:36:57	938	21	Z	NOSTIM	72	5	17	47	41	11
VA2001	2020-02-20	11:36:57	939	21	Z	NOSTIM	72	6	6	48	31	9
VA2001	2020-02-20	11:36:57	940	21	Z	NOSTIM	72	7	24	42	22	5
VA2001	2020-02-20	11:36:57	941	21	Z	NOSTIM	72	8	0	41	20	9
VA2001	2020-02-20	11:36:57	950	22	Z	P120	73	1	28	254	15	62
VA2001	2020-02-20	11:36:57	951	22	Z	P120	73	2	0	466	15	97
VA2001	2020-02-20	11:36:57	952	22	Z	P120	73	3	0	95	39	14
VA2001	2020-02-20	11:36:57	953	22	Z	P120	73	4	23	186	57	85
VA2001	2020-02-20	11:36:57	938	21	Z	P120	73	5	11	255	16	77
VA2001	2020-02-20	11:36:57	939	21	Z	P120	73	6	22	258	15	77
VA2001	2020-02-20	11:36:57	940	21	Z	P120	73	7	76	166	37	56
VA2001	2020-02-20	11:36:57	941	21	Z	P120	73	8	0	183	29	64
VA2001	2020-02-20	11:36:57	950	22	Z	NOSTIM	74	1	11	31	21	8
VA2001	2020-02-20	11:36:57	951	22	Z	NOSTIM	74	2	0	72	53	15
VA2001	2020-02-20	11:36:57	952	22	Z	NOSTIM	74	3	0	33	32	4
VA2001	2020-02-20	11:36:57	953	22	Z	NOSTIM	74	4	24	34	58	10
VA2001	2020-02-20	11:36:57	938	21	Z	NOSTIM	74	5	18	56	56	14
VA2001	2020-02-20	11:36:57	939	21	Z	NOSTIM	74	6	0	44	18	9
VA2001	2020-02-20	11:36:57	940	21	Z	NOSTIM	74	7	0	27	2	6
VA2001	2020-02-20	11:36:57	941	21	Z	NOSTIM	74	8	0	40	27	7
VA2001	2020-02-20	11:36:57	950	22	Z	PP16P120	75	1	7	153	38	39
VA2001	2020-02-20	11:36:57	951	22	Z	PP16P120	75	2	32	114	20	28
VA2001	2020-02-20	11:36:57	952	22	Z	PP16P120	75	3	48	90	15	17
VA2001	2020-02-20	11:36:57	953	22	Z	PP16P120	75	4	73	86	5	26
VA2001	2020-02-20	11:36:57	938	21	Z	PP16P120	75	5	22	88	21	18
VA2001	2020-02-20	11:36:57	939	21	Z	PP16P120	75	6	0	201	24	57
VA2001	2020-02-20	11:36:57	940	21	Z	PP16P120	75	7	0	114	31	23
VA2001	2020-02-20	11:36:57	941	21	Z	PP16P120	75	8	28	108	64	25
VA2001	2020-02-20	11:36:57	950	22	Z	NOSTIM	76	1	2	33	34	6
VA2001	2020-02-20	11:36:57	951	22	Z	NOSTIM	76	2	0	44	7	11
VA2001	2020-02-20	11:36:57	952	22	Z	NOSTIM	76	3	0	26	53	3
VA2001	2020-02-20	11:36:57	953	22	Z	NOSTIM	76	4	10	41	5	14
VA2001	2020-02-20	11:36:57	938	21	Z	NOSTIM	76	5	48	70	64	26
VA2001	2020-02-20	11:36:57	939	21	Z	NOSTIM	76	6	23	51	31	10
VA2001	2020-02-20	11:36:57	940	21	Z	NOSTIM	76	7	11	58	50	14
VA2001	2020-02-20	11:36:57	941	21	Z	NOSTIM	76	8	0	48	4	9
VA2001	2020-02-20	11:36:57	950	22	Z	PP8P120	77	1	21	129	27	29
VA2001	2020-02-20	11:36:57	951	22	Z	PP8P120	77	2	14	130	18	38
VA2001	2020-02-20	11:36:57	952	22	Z	PP8P120	77	3	1	80	29	12
VA2001	2020-02-20	11:36:57	953	22	Z	PP8P120	77	4	1	111	28	25
VA2001	2020-02-20	11:36:57	938	21	Z	PP8P120	77	5	36	129	35	28
VA2001	2020-02-20	11:36:57	939	21	Z	PP8P120	77	6	30	165	38	39
VA2001	2020-02-20	11:36:57	940	21	Z	PP8P120	77	7	11	124	29	33
VA2001	2020-02-20	11:36:57	941	21	Z	PP8P120	77	8	41	121	23	23
VA2001	2020-02-20	11:36:57	950	22	Z	NOSTIM	78	1	0	32	40	6
VA2001	2020-02-20	11:36:57	951	22	Z	NOSTIM	78	2	0	81	43	18
VA2001	2020-02-20	11:36:57	952	22	Z	NOSTIM	78	3	11	28	22	3
VA2001	2020-02-20	11:36:57	953	22	Z	NOSTIM	78	4	11	59	48	14
VA2001	2020-02-20	11:36:57	938	21	Z	NOSTIM	78	5	1	47	4	10
VA2001	2020-02-20	11:36:57	939	21	Z	NOSTIM	78	6	43	79	64	17
VA2001	2020-02-20	11:36:57	940	21	Z	NOSTIM	78	7	11	33	56	5
VA2001	2020-02-20	11:36:57	941	21	Z	NOSTIM	78	8	0	34	32	7
VA2001	2020-02-20	11:36:57	950	22	Z	PP16P120	79	1	13	96	26	21
VA2001	2020-02-20	11:36:57	951	22	Z	PP16P120	79	2	10	126	29	38
VA2001	2020-02-20	11:36:57	952	22	Z	PP16P120	79	3	0	84	32	9
VA2001	2020-02-20	11:36:57	953	22	Z	PP16P120	79	4	10	112	14	35
VA2001	2020-02-20	11:36:57	938	21	Z	PP16P120	79	5	40	93	34	19
VA2001	2020-02-20	11:36:57	939	21	Z	PP16P120	79	6	0	163	41	48
VA2001	2020-02-20	11:36:57	940	21	Z	PP16P120	79	7	0	116	32	32
VA2001	2020-02-20	11:36:57	941	21	Z	PP16P120	79	8	76	101	26	18
VA2001	2020-02-20	11:36:57	950	22	Z	NOSTIM	80	1	0	30	27	8
VA2001	2020-02-20	11:36:57	951	22	Z	NOSTIM	80	2	15	75	23	13
VA2001	2020-02-20	11:36:57	952	22	Z	NOSTIM	80	3	0	25	39	3
VA2001	2020-02-20	11:36:57	953	22	Z	NOSTIM	80	4	32	44	21	18
VA2001	2020-02-20	11:36:57	938	21	Z	NOSTIM	80	5	4	72	64	17
VA2001	2020-02-20	11:36:57	939	21	Z	NOSTIM	80	6	15	55	48	11
VA2001	2020-02-20	11:36:57	940	21	Z	NOSTIM	80	7	0	26	7	5
VA2001	2020-02-20	11:36:57	941	21	Z	NOSTIM	80	8	23	44	51	8
VA2001	2020-02-20	11:36:57	950	22	Z	P120	81	1	39	156	17	41
VA2001	2020-02-20	11:36:57	951	22	Z	P120	81	2	11	247	20	59
VA2001	2020-02-20	11:36:57	952	22	Z	P120	81	3	0	77	15	17
VA2001	2020-02-20	11:36:57	953	22	Z	P120	81	4	72	118	22	44
VA2001	2020-02-20	11:36:57	938	21	Z	P120	81	5	0	220	17	69
VA2001	2020-02-20	11:36:57	939	21	Z	P120	81	6	0	147	32	40
VA2001	2020-02-20	11:36:57	940	21	Z	P120	81	7	0	159	23	45
VA2001	2020-02-20	11:36:57	941	21	Z	P120	81	8	43	128	34	40
VA2001	2020-02-20	11:36:57	950	22	Z	NOSTIM	82	1	5	33	35	8
VA2001	2020-02-20	11:36:57	951	22	Z	NOSTIM	82	2	7	80	4	14
VA2001	2020-02-20	11:36:57	952	22	Z	NOSTIM	82	3	0	38	39	9
VA2001	2020-02-20	11:36:57	953	22	Z	NOSTIM	82	4	19	36	2	14
VA2001	2020-02-20	11:36:57	938	21	Z	NOSTIM	82	5	19	44	35	13
VA2001	2020-02-20	11:36:57	939	21	Z	NOSTIM	82	6	20	58	61	13
VA2001	2020-02-20	11:36:57	940	21	Z	NOSTIM	82	7	12	42	52	8
VA2001	2020-02-20	11:36:57	941	21	Z	NOSTIM	82	8	37	41	8	8
VA2001	2020-02-20	11:36:57	950	22	Z	PP8P120	83	1	4	78	14	21
VA2001	2020-02-20	11:36:57	951	22	Z	PP8P120	83	2	17	158	17	34
VA2001	2020-02-20	11:36:57	952	22	Z	PP8P120	83	3	6	104	33	11
VA2001	2020-02-20	11:36:57	953	22	Z	PP8P120	83	4	0	104	36	30
VA2001	2020-02-20	11:36:57	938	21	Z	PP8P120	83	5	76	96	22	23
VA2001	2020-02-20	11:36:57	939	21	Z	PP8P120	83	6	0	140	25	37
VA2001	2020-02-20	11:36:57	940	21	Z	PP8P120	83	7	0	90	37	16
VA2001	2020-02-20	11:36:57	941	21	Z	PP8P120	83	8	25	81	14	18
VA2001	2020-02-20	11:36:57	950	22	Z	NOSTIM	84	1	7	27	32	6
VA2001	2020-02-20	11:36:57	951	22	Z	NOSTIM	84	2	25	69	13	12
VA2001	2020-02-20	11:36:57	952	22	Z	NOSTIM	84	3	2	35	6	3
VA2001	2020-02-20	11:36:57	953	22	Z	NOSTIM	84	4	3	34	34	12
VA2001	2020-02-20	11:36:57	938	21	Z	NOSTIM	84	5	15	29	55	5
VA2001	2020-02-20	11:36:57	939	21	Z	NOSTIM	84	6	23	53	14	10
VA2001	2020-02-20	11:36:57	940	21	Z	NOSTIM	84	7	1	23	11	5
VA2001	2020-02-20	11:36:57	941	21	Z	NOSTIM	84	8	0	25	12	6
VA2001	2020-02-20	11:36:57	950	22	Z	PP16P120	85	1	18	75	33	18
VA2001	2020-02-20	11:36:57	951	22	Z	PP16P120	85	2	15	116	15	30
VA2001	2020-02-20	11:36:57	952	22	Z	PP16P120	85	3	38	100	18	23
VA2001	2020-02-20	11:36:57	953	22	Z	PP16P120	85	4	30	151	21	40
VA2001	2020-02-20	11:36:57	938	21	Z	PP16P120	85	5	3	87	37	17
VA2001	2020-02-20	11:36:57	939	21	Z	PP16P120	85	6	67	135	27	31
VA2001	2020-02-20	11:36:57	940	21	Z	PP16P120	85	7	54	86	39	18
VA2001	2020-02-20	11:36:57	941	21	Z	PP16P120	85	8	4	146	25	30
VA2001	2020-02-20	11:36:57	950	22	Z	NOSTIM	86	1	13	36	31	7
VA2001	2020-02-20	11:36:57	951	22	Z	NOSTIM	86	2	21	76	35	13
VA2001	2020-02-20	11:36:57	952	22	Z	NOSTIM	86	3	4	32	48	6
VA2001	2020-02-20	11:36:57	953	22	Z	NOSTIM	86	4	21	60	4	20
VA2001	2020-02-20	11:36:57	938	21	Z	NOSTIM	86	5	33	50	31	14
VA2001	2020-02-20	11:36:57	939	21	Z	NOSTIM	86	6	6	61	50	14
VA2001	2020-02-20	11:36:57	940	21	Z	NOSTIM	86	7	1	38	13	5
VA2001	2020-02-20	11:36:57	941	21	Z	NOSTIM	86	8	8	36	4	8
VA2001	2020-02-20	11:36:57	950	22	Z	PP4P120	87	1	15	135	25	40
VA2001	2020-02-20	11:36:57	951	22	Z	PP4P120	87	2	37	105	28	29
VA2001	2020-02-20	11:36:57	952	22	Z	PP4P120	87	3	0	64	10	13
VA2001	2020-02-20	11:36:57	953	22	Z	PP4P120	87	4	5	202	34	69
VA2001	2020-02-20	11:36:57	938	21	Z	PP4P120	87	5	9	124	16	28
VA2001	2020-02-20	11:36:57	939	21	Z	PP4P120	87	6	42	133	40	40
VA2001	2020-02-20	11:36:57	940	21	Z	PP4P120	87	7	75	103	39	18
VA2001	2020-02-20	11:36:57	941	21	Z	PP4P120	87	8	8	161	29	53
VA2001	2020-02-20	11:36:57	950	22	Z	NOSTIM	88	1	2	34	23	8
VA2001	2020-02-20	11:36:57	951	22	Z	NOSTIM	88	2	1	73	12	14
VA2001	2020-02-20	11:36:57	952	22	Z	NOSTIM	88	3	0	37	5	4
VA2001	2020-02-20	11:36:57	953	22	Z	NOSTIM	88	4	8	34	24	9
VA2001	2020-02-20	11:36:57	938	21	Z	NOSTIM	88	5	4	62	44	19
VA2001	2020-02-20	11:36:57	939	21	Z	NOSTIM	88	6	18	54	41	14
VA2001	2020-02-20	11:36:57	940	21	Z	NOSTIM	88	7	6	36	40	6
VA2001	2020-02-20	11:36:57	941	21	Z	NOSTIM	88	8	20	38	24	7
VA2001	2020-02-20	11:36:57	950	22	Z	P120	89	1	3	378	16	80
VA2001	2020-02-20	11:36:57	951	22	Z	P120	89	2	4	251	16	62
VA2001	2020-02-20	11:36:57	952	22	Z	P120	89	3	0	120	15	29
VA2001	2020-02-20	11:36:57	953	22	Z	P120	89	4	81	140	26	54
VA2001	2020-02-20	11:36:57	938	21	Z	P120	89	5	29	207	21	45
VA2001	2020-02-20	11:36:57	939	21	Z	P120	89	6	0	242	15	71
VA2001	2020-02-20	11:36:57	940	21	Z	P120	89	7	0	87	40	17
VA2001	2020-02-20	11:36:57	941	21	Z	P120	89	8	42	177	26	37
VA2001	2020-02-20	11:36:57	950	22	Z	NOSTIM	90	1	0	39	27	8
VA2001	2020-02-20	11:36:57	951	22	Z	NOSTIM	90	2	7	72	59	14
VA2001	2020-02-20	11:36:57	952	22	Z	NOSTIM	90	3	11	26	38	3
VA2001	2020-02-20	11:36:57	953	22	Z	NOSTIM	90	4	12	34	63	10
VA2001	2020-02-20	11:36:57	938	21	Z	NOSTIM	90	5	0	45	55	7
VA2001	2020-02-20	11:36:57	939	21	Z	NOSTIM	90	6	26	71	46	11
VA2001	2020-02-20	11:36:57	940	21	Z	NOSTIM	90	7	20	50	37	14
VA2001	2020-02-20	11:36:57	941	21	Z	NOSTIM	90	8	27	40	35	7
VA2001	2020-02-20	11:36:57	950	22	Z	PP8P120	91	1	35	74	26	16
VA2001	2020-02-20	11:36:57	951	22	Z	PP8P120	91	2	12	168	29	40
VA2001	2020-02-20	11:36:57	952	22	Z	PP8P120	91	3	20	83	28	12
VA2001	2020-02-20	11:36:57	953	22	Z	PP8P120	91	4	72	114	31	36
VA2001	2020-02-20	11:36:57	938	21	Z	PP8P120	91	5	14	158	17	34
VA2001	2020-02-20	11:36:57	939	21	Z	PP8P120	91	6	0	149	28	35
VA2001	2020-02-20	11:36:57	940	21	Z	PP8P120	91	7	0	151	15	47
VA2001	2020-02-20	11:36:57	941	21	Z	PP8P120	91	8	69	223	26	54
VA2001	2020-02-20	11:36:57	950	22	Z	NOSTIM	92	1	19	50	41	16
VA2001	2020-02-20	11:36:57	951	22	Z	NOSTIM	92	2	17	65	44	11
VA2001	2020-02-20	11:36:57	952	22	Z	NOSTIM	92	3	0	28	22	3
VA2001	2020-02-20	11:36:57	953	22	Z	NOSTIM	92	4	13	47	12	10
VA2001	2020-02-20	11:36:57	938	21	Z	NOSTIM	92	5	13	77	40	33
VA2001	2020-02-20	11:36:57	939	21	Z	NOSTIM	92	6	7	55	31	9
VA2001	2020-02-20	11:36:57	940	21	Z	NOSTIM	92	7	5	42	14	5
VA2001	2020-02-20	11:36:57	941	21	Z	NOSTIM	92	8	1	57	56	11
VA2001	2020-02-20	11:36:57	950	22	Z	PP4P120	93	1	11	103	41	26
VA2001	2020-02-20	11:36:57	951	22	Z	PP4P120	93	2	0	116	31	21
VA2001	2020-02-20	11:36:57	952	22	Z	PP4P120	93	3	0	98	34	16
VA2001	2020-02-20	11:36:57	953	22	Z	PP4P120	93	4	28	571	16	127
VA2001	2020-02-20	11:36:57	938	21	Z	PP4P120	93	5	0	134	15	33
VA2001	2020-02-20	11:36:57	939	21	Z	PP4P120	93	6	112	150	5	32
VA2001	2020-02-20	11:36:57	940	21	Z	PP4P120	93	7	10	120	50	27
VA2001	2020-02-20	11:36:57	941	21	Z	PP4P120	93	8	0	280	24	49
VA2001	2020-02-20	11:36:57	950	22	Z	NOSTIM	94	1	17	38	17	8
VA2001	2020-02-20	11:36:57	951	22	Z	NOSTIM	94	2	26	72	21	14
VA2001	2020-02-20	11:36:57	952	22	Z	NOSTIM	94	3	2	31	35	2
VA2001	2020-02-20	11:36:57	953	22	Z	NOSTIM	94	4	7	60	26	11
VA2001	2020-02-20	11:36:57	938	21	Z	NOSTIM	94	5	0	36	17	5
VA2001	2020-02-20	11:36:57	939	21	Z	NOSTIM	94	6	12	66	43	9
VA2001	2020-02-20	11:36:57	940	21	Z	NOSTIM	94	7	0	35	35	3
VA2001	2020-02-20	11:36:57	941	21	Z	NOSTIM	94	8	0	30	62	5
VA2001	2020-02-20	11:36:57	950	22	Z	P120	95	1	32	160	16	50
VA2001	2020-02-20	11:36:57	951	22	Z	P120	95	2	18	184	21	41
VA2001	2020-02-20	11:36:57	952	22	Z	P120	95	3	13	204	16	52
VA2001	2020-02-20	11:36:57	953	22	Z	P120	95	4	48	203	32	78
VA2001	2020-02-20	11:36:57	938	21	Z	P120	95	5	83	256	18	62
VA2001	2020-02-20	11:36:57	939	21	Z	P120	95	6	13	224	38	61
VA2001	2020-02-20	11:36:57	940	21	Z	P120	95	7	0	155	37	49
VA2001	2020-02-20	11:36:57	941	21	Z	P120	95	8	0	132	27	39
VA2001	2020-02-20	11:36:57	950	22	Z	NOSTIM	96	1	17	30	31	9
VA2001	2020-02-20	11:36:57	951	22	Z	NOSTIM	96	2	18	74	63	12
VA2001	2020-02-20	11:36:57	952	22	Z	NOSTIM	96	3	0	22	42	3
VA2001	2020-02-20	11:36:57	953	22	Z	NOSTIM	96	4	5	37	4	9
VA2001	2020-02-20	11:36:57	938	21	Z	NOSTIM	96	5	0	44	24	5
VA2001	2020-02-20	11:36:57	939	21	Z	NOSTIM	96	6	10	64	49	15
VA2001	2020-02-20	11:36:57	940	21	Z	NOSTIM	96	7	7	37	41	7
VA2001	2020-02-20	11:36:57	941	21	Z	NOSTIM	96	8	6	33	32	6
VA2001	2020-02-20	11:36:57	950	22	Z	P120	97	1	30	152	15	54
VA2001	2020-02-20	11:36:57	951	22	Z	P120	97	2	0	246	16	59
VA2001	2020-02-20	11:36:57	952	22	Z	P120	97	3	4	338	15	74
VA2001	2020-02-20	11:36:57	953	22	Z	P120	97	4	53	339	14	105
VA2001	2020-02-20	11:36:57	938	21	Z	P120	97	5	18	184	17	52
VA2001	2020-02-20	11:36:57	939	21	Z	P120	97	6	0	163	24	37
VA2001	2020-02-20	11:36:57	940	21	Z	P120	97	7	0	137	40	40
VA2001	2020-02-20	11:36:57	941	21	Z	P120	97	8	59	232	22	73
VA2001	2020-02-20	11:36:57	950	22	Z	NOSTIM	98	1	7	30	11	8
VA2001	2020-02-20	11:36:57	951	22	Z	NOSTIM	98	2	9	71	21	10
VA2001	2020-02-20	11:36:57	952	22	Z	NOSTIM	98	3	0	25	14	3
VA2001	2020-02-20	11:36:57	953	22	Z	NOSTIM	98	4	11	53	41	21
VA2001	2020-02-20	11:36:57	938	21	Z	NOSTIM	98	5	13	49	32	5
VA2001	2020-02-20	11:36:57	939	21	Z	NOSTIM	98	6	24	59	15	9
VA2001	2020-02-20	11:36:57	940	21	Z	NOSTIM	98	7	11	35	6	5
VA2001	2020-02-20	11:36:57	941	21	Z	NOSTIM	98	8	0	39	41	7
VA2001	2020-02-20	11:36:57	950	22	Z	P120	99	1	20	336	16	82
VA2001	2020-02-20	11:36:57	951	22	Z	P120	99	2	0	167	19	50
VA2001	2020-02-20	11:36:57	952	22	Z	P120	99	3	13	362	16	120
VA2001	2020-02-20	11:36:57	953	22	Z	P120	99	4	20	765	16	203
VA2001	2020-02-20	11:36:57	938	21	Z	P120	99	5	0	327	15	111
VA2001	2020-02-20	11:36:57	939	21	Z	P120	99	6	111	129	14	40
VA2001	2020-02-20	11:36:57	940	21	Z	P120	99	7	28	257	13	65
VA2001	2020-02-20	11:36:57	941	21	Z	P120	99	8	12	173	16	46
VA2001	2020-02-20	11:36:57	950	22	Z	NOSTIM	100	1	14	38	59	14
VA2001	2020-02-20	11:36:57	951	22	Z	NOSTIM	100	2	0	70	62	19
VA2001	2020-02-20	11:36:57	952	22	Z	NOSTIM	100	3	0	62	18	22
VA2001	2020-02-20	11:36:57	953	22	Z	NOSTIM	100	4	13	36	38	10
VA2001	2020-02-20	11:36:57	938	21	Z	NOSTIM	100	5	3	41	65	9
VA2001	2020-02-20	11:36:57	939	21	Z	NOSTIM	100	6	0	57	56	9
VA2001	2020-02-20	11:36:57	940	21	Z	NOSTIM	100	7	1	34	2	5
VA2001	2020-02-20	11:36:57	941	21	Z	NOSTIM	100	8	0	33	21	7
VA2001	2020-02-20	11:36:57	950	22	Z	P120	101	1	3	234	17	76
VA2001	2020-02-20	11:36:57	951	22	Z	P120	101	2	0	338	16	68
VA2001	2020-02-20	11:36:57	952	22	Z	P120	101	3	18	129	15	26
VA2001	2020-02-20	11:36:57	953	22	Z	P120	101	4	26	560	15	153
VA2001	2020-02-20	11:36:57	938	21	Z	P120	101	5	1	170	38	56
VA2001	2020-02-20	11:36:57	939	21	Z	P120	101	6	0	216	41	60
VA2001	2020-02-20	11:36:57	940	21	Z	P120	101	7	0	186	40	53
VA2001	2020-02-20	11:36:57	941	21	Z	P120	101	8	11	134	30	38
VA2001	2020-02-20	11:36:57	950	22	Z	NOSTIM	102	1	14	40	5	11
VA2001	2020-02-20	11:36:57	951	22	Z	NOSTIM	102	2	59	68	9	13
VA2001	2020-02-20	11:36:57	952	22	Z	NOSTIM	102	3	0	25	23	2
VA2001	2020-02-20	11:36:57	953	22	Z	NOSTIM	102	4	5	40	14	9
VA2001	2020-02-20	11:36:57	938	21	Z	NOSTIM	102	5	1	39	12	6
VA2001	2020-02-20	11:36:57	939	21	Z	NOSTIM	102	6	3	73	39	13
VA2001	2020-02-20	11:36:57	940	21	Z	NOSTIM	102	7	9	31	30	5
VA2001	2020-02-20	11:36:57	941	21	Z	NOSTIM	102	8	0	37	14	10
VA2001	2020-02-20	11:36:57	950	22	Z	P120	103	1	19	236	21	54
VA2001	2020-02-20	11:36:57	951	22	Z	P120	103	2	59	141	15	37
VA2001	2020-02-20	11:36:57	952	22	Z	P120	103	3	48	85	18	20
VA2001	2020-02-20	11:36:57	953	22	Z	P120	103	4	14	810	15	235
VA2001	2020-02-20	11:36:57	938	21	Z	P120	103	5	5	113	20	40
VA2001	2020-02-20	11:36:57	939	21	Z	P120	103	6	62	221	40	58
VA2001	2020-02-20	11:36:57	940	21	Z	P120	103	7	13	98	50	30
VA2001	2020-02-20	11:36:57	941	21	Z	P120	103	8	0	252	32	62
VA2001	2020-02-20	11:36:57	950	22	Z	NOSTIM	104	1	0	50	17	14
VA2001	2020-02-20	11:36:57	951	22	Z	NOSTIM	104	2	15	78	61	18
VA2001	2020-02-20	11:36:57	952	22	Z	NOSTIM	104	3	0	30	37	3
VA2001	2020-02-20	11:36:57	953	22	Z	NOSTIM	104	4	0	41	43	16
VA2001	2020-02-20	11:36:57	938	21	Z	NOSTIM	104	5	23	74	16	24
VA2001	2020-02-20	11:36:57	939	21	Z	NOSTIM	104	6	24	47	55	17
VA2001	2020-02-20	11:36:57	940	21	Z	NOSTIM	104	7	6	22	18	4
VA2001	2020-02-20	11:36:57	941	21	Z	NOSTIM	104	8	3	43	59	10
VA2001	2020-02-20	11:36:57	950	22	Z	P120	105	1	66	134	51	48
VA2001	2020-02-20	11:36:57	951	22	Z	P120	105	2	16	150	35	42
VA2001	2020-02-20	11:36:57	952	22	Z	P120	105	3	9	309	16	92
VA2001	2020-02-20	11:36:57	953	22	Z	P120	105	4	27	614	16	165
VA2001	2020-02-20	11:36:57	938	21	Z	P120	105	5	27	214	31	76
VA2001	2020-02-20	11:36:57	939	21	Z	P120	105	6	0	244	21	70
VA2001	2020-02-20	11:36:57	940	21	Z	P120	105	7	7	97	24	19
VA2001	2020-02-20	11:36:57	941	21	Z	P120	105	8	56	300	14	76
VA2001	2020-02-20	11:36:57	950	22	Z	NOSTIM	106	1	19	30	56	10
VA2001	2020-02-20	11:36:57	951	22	Z	NOSTIM	106	2	22	67	21	11
VA2001	2020-02-20	11:36:57	952	22	Z	NOSTIM	106	3	0	38	59	5
VA2001	2020-02-20	11:36:57	953	22	Z	NOSTIM	106	4	7	50	65	16
VA2001	2020-02-20	11:36:57	938	21	Z	NOSTIM	106	5	8	43	32	5
VA2001	2020-02-20	11:36:57	939	21	Z	NOSTIM	106	6	48	66	23	21
VA2001	2020-02-20	11:36:57	940	21	Z	NOSTIM	106	7	0	34	6	5
VA2001	2020-02-20	11:36:57	941	21	Z	NOSTIM	106	8	0	50	41	8
VA2001	2020-02-20	11:36:57	950	22	Z	P120	107	1	0	184	16	71
VA2001	2020-02-20	11:36:57	951	22	Z	P120	107	2	17	144	27	36
VA2001	2020-02-20	11:36:57	952	22	Z	P120	107	3	35	143	21	46
VA2001	2020-02-20	11:36:57	953	22	Z	P120	107	4	16	827	16	245
VA2001	2020-02-20	11:36:57	938	21	Z	P120	107	5	0	129	32	35
VA2001	2020-02-20	11:36:57	939	21	Z	P120	107	6	115	150	31	37
VA2001	2020-02-20	11:36:57	940	21	Z	P120	107	7	6	211	38	63
VA2001	2020-02-20	11:36:57	941	21	Z	P120	107	8	11	229	33	65
VA2001	2020-02-20	11:36:57	950	22	Z	NOSTIM	108	1	23	36	61	9
VA2001	2020-02-20	11:36:57	951	22	Z	NOSTIM	108	2	2	82	49	16
VA2001	2020-02-20	11:36:57	952	22	Z	NOSTIM	108	3	0	36	34	9
VA2001	2020-02-20	11:36:57	953	22	Z	NOSTIM	108	4	13	64	55	24
VA2001	2020-02-20	11:36:57	938	21	Z	NOSTIM	108	5	37	80	50	28
VA2001	2020-02-20	11:36:57	939	21	Z	NOSTIM	108	6	6	57	42	9
VA2001	2020-02-20	11:36:57	940	21	Z	NOSTIM	108	7	0	62	33	18
VA2001	2020-02-20	11:36:57	941	21	Z	NOSTIM	108	8	1	39	16	7
VA2001	2020-02-20	12:09:23	942	21	Z	P120	1	1	28	167	15	65
VA2001	2020-02-20	12:09:23	944	21	Z	P120	1	2	16	296	17	66
VA2001	2020-02-20	12:09:23	943	22	Z	P120	1	3	22	322	19	99
VA2001	2020-02-20	12:09:23	945	22	Z	P120	1	4	16	192	19	62
VA2001	2020-02-20	12:09:23	99	99	Z	P120	1	5	0	91	13	16
VA2001	2020-02-20	12:09:23	99	99	Z	P120	1	6	117	129	11	25
VA2001	2020-02-20	12:09:23	99	99	Z	P120	1	7	2	61	5	11
VA2001	2020-02-20	12:09:23	99	99	Z	P120	1	8	0	91	39	13
VA2001	2020-02-20	12:09:23	942	21	Z	NOSTIM	2	1	8	27	23	7
VA2001	2020-02-20	12:09:23	944	21	Z	NOSTIM	2	2	31	77	48	13
VA2001	2020-02-20	12:09:23	943	22	Z	NOSTIM	2	3	0	31	59	2
VA2001	2020-02-20	12:09:23	945	22	Z	NOSTIM	2	4	0	42	15	9
VA2001	2020-02-20	12:09:23	99	99	Z	NOSTIM	2	5	0	44	32	6
VA2001	2020-02-20	12:09:23	99	99	Z	NOSTIM	2	6	7	68	50	9
VA2001	2020-02-20	12:09:23	99	99	Z	NOSTIM	2	7	0	29	58	4
VA2001	2020-02-20	12:09:23	99	99	Z	NOSTIM	2	8	0	42	25	7
VA2001	2020-02-20	12:09:23	942	21	Z	P120	3	1	9	168	16	56
VA2001	2020-02-20	12:09:23	944	21	Z	P120	3	2	0	636	16	174
VA2001	2020-02-20	12:09:23	943	22	Z	P120	3	3	53	635	15	148
VA2001	2020-02-20	12:09:23	945	22	Z	P120	3	4	14	197	20	39
VA2001	2020-02-20	12:09:23	99	99	Z	P120	3	5	0	84	19	14
VA2001	2020-02-20	12:09:23	99	99	Z	P120	3	6	46	126	33	24
VA2001	2020-02-20	12:09:23	99	99	Z	P120	3	7	75	80	21	15
VA2001	2020-02-20	12:09:23	99	99	Z	P120	3	8	27	71	30	12
VA2001	2020-02-20	12:09:23	942	21	Z	NOSTIM	4	1	0	41	3	7
VA2001	2020-02-20	12:09:23	944	21	Z	NOSTIM	4	2	10	62	52	14
VA2001	2020-02-20	12:09:23	943	22	Z	NOSTIM	4	3	3	21	29	3
VA2001	2020-02-20	12:09:23	945	22	Z	NOSTIM	4	4	3	47	37	11
VA2001	2020-02-20	12:09:23	99	99	Z	NOSTIM	4	5	17	39	2	6
VA2001	2020-02-20	12:09:23	99	99	Z	NOSTIM	4	6	2	61	10	9
VA2001	2020-02-20	12:09:23	99	99	Z	NOSTIM	4	7	2	21	18	4
VA2001	2020-02-20	12:09:23	99	99	Z	NOSTIM	4	8	13	32	60	6
VA2001	2020-02-20	12:09:23	942	21	Z	P120	5	1	4	519	15	140
VA2001	2020-02-20	12:09:23	944	21	Z	P120	5	2	5	305	31	79
VA2001	2020-02-20	12:09:23	943	22	Z	P120	5	3	31	131	40	32
VA2001	2020-02-20	12:09:23	945	22	Z	P120	5	4	0	329	17	110
VA2001	2020-02-20	12:09:23	99	99	Z	P120	5	5	73	93	32	15
VA2001	2020-02-20	12:09:23	99	99	Z	P120	5	6	9	114	41	28
VA2001	2020-02-20	12:09:23	99	99	Z	P120	5	7	0	75	24	10
VA2001	2020-02-20	12:09:23	99	99	Z	P120	5	8	0	91	33	14
VA2001	2020-02-20	12:09:23	942	21	Z	NOSTIM	6	1	22	31	4	6
VA2001	2020-02-20	12:09:23	944	21	Z	NOSTIM	6	2	20	74	20	12
VA2001	2020-02-20	12:09:23	943	22	Z	NOSTIM	6	3	0	29	31	3
VA2001	2020-02-20	12:09:23	945	22	Z	NOSTIM	6	4	3	46	55	22
VA2001	2020-02-20	12:09:23	99	99	Z	NOSTIM	6	5	11	29	3	5
VA2001	2020-02-20	12:09:23	99	99	Z	NOSTIM	6	6	17	46	33	9
VA2001	2020-02-20	12:09:23	99	99	Z	NOSTIM	6	7	0	24	51	4
VA2001	2020-02-20	12:09:23	99	99	Z	NOSTIM	6	8	2	38	14	5
VA2001	2020-02-20	12:09:23	942	21	Z	P120	7	1	29	365	15	90
VA2001	2020-02-20	12:09:23	944	21	Z	P120	7	2	12	335	16	92
VA2001	2020-02-20	12:09:23	943	22	Z	P120	7	3	0	356	15	108
VA2001	2020-02-20	12:09:23	945	22	Z	P120	7	4	103	190	31	59
VA2001	2020-02-20	12:09:23	99	99	Z	P120	7	5	24	97	35	15
VA2001	2020-02-20	12:09:23	99	99	Z	P120	7	6	0	118	28	23
VA2001	2020-02-20	12:09:23	99	99	Z	P120	7	7	32	69	37	12
VA2001	2020-02-20	12:09:23	99	99	Z	P120	7	8	10	77	36	12
VA2001	2020-02-20	12:09:23	942	21	Z	NOSTIM	8	1	0	31	55	7
VA2001	2020-02-20	12:09:23	944	21	Z	NOSTIM	8	2	5	71	50	14
VA2001	2020-02-20	12:09:23	943	22	Z	NOSTIM	8	3	6	24	39	6
VA2001	2020-02-20	12:09:23	945	22	Z	NOSTIM	8	4	16	35	47	11
VA2001	2020-02-20	12:09:23	99	99	Z	NOSTIM	8	5	9	34	44	6
VA2001	2020-02-20	12:09:23	99	99	Z	NOSTIM	8	6	6	44	62	8
VA2001	2020-02-20	12:09:23	99	99	Z	NOSTIM	8	7	0	23	17	3
VA2001	2020-02-20	12:09:23	99	99	Z	NOSTIM	8	8	10	24	57	7
VA2001	2020-02-20	12:09:23	942	21	Z	P120	9	1	18	400	16	127
VA2001	2020-02-20	12:09:23	944	21	Z	P120	9	2	61	135	17	43
VA2001	2020-02-20	12:09:23	943	22	Z	P120	9	3	45	486	16	122
VA2001	2020-02-20	12:09:23	945	22	Z	P120	9	4	0	252	14	69
VA2001	2020-02-20	12:09:23	99	99	Z	P120	9	5	10	79	13	14
VA2001	2020-02-20	12:09:23	99	99	Z	P120	9	6	89	116	22	25
VA2001	2020-02-20	12:09:23	99	99	Z	P120	9	7	14	77	41	11
VA2001	2020-02-20	12:09:23	99	99	Z	P120	9	8	0	75	14	13
VA2001	2020-02-20	12:09:23	942	21	Z	NOSTIM	10	1	46	46	1	14
VA2001	2020-02-20	12:09:23	944	21	Z	NOSTIM	10	2	13	108	59	22
VA2001	2020-02-20	12:09:23	943	22	Z	NOSTIM	10	3	0	25	39	4
VA2001	2020-02-20	12:09:23	945	22	Z	NOSTIM	10	4	15	53	3	18
VA2001	2020-02-20	12:09:23	99	99	Z	NOSTIM	10	5	3	45	64	5
VA2001	2020-02-20	12:09:23	99	99	Z	NOSTIM	10	6	7	43	7	8
VA2001	2020-02-20	12:09:23	99	99	Z	NOSTIM	10	7	0	27	38	4
VA2001	2020-02-20	12:09:23	99	99	Z	NOSTIM	10	8	0	49	46	8
VA2001	2020-02-20	12:09:23	942	21	Z	P120	11	1	20	669	16	185
VA2001	2020-02-20	12:09:23	944	21	Z	P120	11	2	43	201	31	47
VA2001	2020-02-20	12:09:23	943	22	Z	P120	11	3	0	240	16	77
VA2001	2020-02-20	12:09:23	945	22	Z	P120	11	4	12	167	33	40
VA2001	2020-02-20	12:09:23	99	99	Z	P120	11	5	29	80	12	18
VA2001	2020-02-20	12:09:23	99	99	Z	P120	11	6	25	125	35	21
VA2001	2020-02-20	12:09:23	99	99	Z	P120	11	7	0	73	39	12
VA2001	2020-02-20	12:09:23	99	99	Z	P120	11	8	35	69	13	12
VA2001	2020-02-20	12:09:23	942	21	Z	NOSTIM	12	1	5	33	30	7
VA2001	2020-02-20	12:09:23	944	21	Z	NOSTIM	12	2	0	72	24	15
VA2001	2020-02-20	12:09:23	943	22	Z	NOSTIM	12	3	0	53	54	8
VA2001	2020-02-20	12:09:23	945	22	Z	NOSTIM	12	4	9	36	11	10
VA2001	2020-02-20	12:09:23	99	99	Z	NOSTIM	12	5	4	32	30	5
VA2001	2020-02-20	12:09:23	99	99	Z	NOSTIM	12	6	0	49	46	11
VA2001	2020-02-20	12:09:23	99	99	Z	NOSTIM	12	7	0	33	54	5
VA2001	2020-02-20	12:09:23	99	99	Z	NOSTIM	12	8	0	31	10	6
VA2001	2020-02-20	12:09:23	942	21	Z	PP8P120	13	1	17	60	17	15
VA2001	2020-02-20	12:09:23	944	21	Z	PP8P120	13	2	30	153	16	36
VA2001	2020-02-20	12:09:23	943	22	Z	PP8P120	13	3	38	160	17	46
VA2001	2020-02-20	12:09:23	945	22	Z	PP8P120	13	4	32	98	13	24
VA2001	2020-02-20	12:09:23	99	99	Z	PP8P120	13	5	0	99	22	16
VA2001	2020-02-20	12:09:23	99	99	Z	PP8P120	13	6	0	120	20	22
VA2001	2020-02-20	12:09:23	99	99	Z	PP8P120	13	7	3	80	14	10
VA2001	2020-02-20	12:09:23	99	99	Z	PP8P120	13	8	0	102	38	14
VA2001	2020-02-20	12:09:23	942	21	Z	NOSTIM	14	1	5	31	48	7
VA2001	2020-02-20	12:09:23	944	21	Z	NOSTIM	14	2	0	82	46	15
VA2001	2020-02-20	12:09:23	943	22	Z	NOSTIM	14	3	0	29	54	5
VA2001	2020-02-20	12:09:23	945	22	Z	NOSTIM	14	4	5	41	34	10
VA2001	2020-02-20	12:09:23	99	99	Z	NOSTIM	14	5	5	34	41	6
VA2001	2020-02-20	12:09:23	99	99	Z	NOSTIM	14	6	7	47	58	7
VA2001	2020-02-20	12:09:23	99	99	Z	NOSTIM	14	7	16	22	5	4
VA2001	2020-02-20	12:09:23	99	99	Z	NOSTIM	14	8	21	48	23	9
VA2001	2020-02-20	12:09:23	942	21	Z	P120	15	1	7	209	15	86
VA2001	2020-02-20	12:09:23	944	21	Z	P120	15	2	13	417	16	97
VA2001	2020-02-20	12:09:23	943	22	Z	P120	15	3	20	209	25	49
VA2001	2020-02-20	12:09:23	945	22	Z	P120	15	4	46	142	39	57
VA2001	2020-02-20	12:09:23	99	99	Z	P120	15	5	38	89	12	15
VA2001	2020-02-20	12:09:23	99	99	Z	P120	15	6	0	128	41	28
VA2001	2020-02-20	12:09:23	99	99	Z	P120	15	7	11	73	14	12
VA2001	2020-02-20	12:09:23	99	99	Z	P120	15	8	7	88	28	12
VA2001	2020-02-20	12:09:23	942	21	Z	NOSTIM	16	1	14	40	16	16
VA2001	2020-02-20	12:09:23	944	21	Z	NOSTIM	16	2	5	66	10	14
VA2001	2020-02-20	12:09:23	943	22	Z	NOSTIM	16	3	0	38	52	5
VA2001	2020-02-20	12:09:23	945	22	Z	NOSTIM	16	4	13	40	59	10
VA2001	2020-02-20	12:09:23	99	99	Z	NOSTIM	16	5	19	36	4	5
VA2001	2020-02-20	12:09:23	99	99	Z	NOSTIM	16	6	27	49	34	9
VA2001	2020-02-20	12:09:23	99	99	Z	NOSTIM	16	7	3	32	51	6
VA2001	2020-02-20	12:09:23	99	99	Z	NOSTIM	16	8	0	17	58	1
VA2001	2020-02-20	12:09:23	942	21	Z	PP4P120	17	1	0	217	18	68
VA2001	2020-02-20	12:09:23	944	21	Z	PP4P120	17	2	0	225	32	56
VA2001	2020-02-20	12:09:23	943	22	Z	PP4P120	17	3	0	120	20	33
VA2001	2020-02-20	12:09:23	945	22	Z	PP4P120	17	4	27	147	24	33
VA2001	2020-02-20	12:09:23	99	99	Z	PP4P120	17	5	0	85	33	14
VA2001	2020-02-20	12:09:23	99	99	Z	PP4P120	17	6	109	123	26	23
VA2001	2020-02-20	12:09:23	99	99	Z	PP4P120	17	7	27	69	15	11
VA2001	2020-02-20	12:09:23	99	99	Z	PP4P120	17	8	47	89	8	12
VA2001	2020-02-20	12:09:23	942	21	Z	NOSTIM	18	1	13	36	30	7
VA2001	2020-02-20	12:09:23	944	21	Z	NOSTIM	18	2	0	65	46	13
VA2001	2020-02-20	12:09:23	943	22	Z	NOSTIM	18	3	16	37	4	4
VA2001	2020-02-20	12:09:23	945	22	Z	NOSTIM	18	4	17	37	22	10
VA2001	2020-02-20	12:09:23	99	99	Z	NOSTIM	18	5	6	31	52	6
VA2001	2020-02-20	12:09:23	99	99	Z	NOSTIM	18	6	0	39	48	8
VA2001	2020-02-20	12:09:23	99	99	Z	NOSTIM	18	7	21	38	3	5
VA2001	2020-02-20	12:09:23	99	99	Z	NOSTIM	18	8	0	37	65	7
VA2001	2020-02-20	12:09:23	942	21	Z	PP16P120	19	1	22	107	32	24
VA2001	2020-02-20	12:09:23	944	21	Z	PP16P120	19	2	5	106	41	28
VA2001	2020-02-20	12:09:23	943	22	Z	PP16P120	19	3	2	149	19	30
VA2001	2020-02-20	12:09:23	945	22	Z	PP16P120	19	4	15	101	38	34
VA2001	2020-02-20	12:09:23	99	99	Z	PP16P120	19	5	55	79	6	15
VA2001	2020-02-20	12:09:23	99	99	Z	PP16P120	19	6	0	110	35	22
VA2001	2020-02-20	12:09:23	99	99	Z	PP16P120	19	7	0	74	34	11
VA2001	2020-02-20	12:09:23	99	99	Z	PP16P120	19	8	39	75	22	13
VA2001	2020-02-20	12:09:23	942	21	Z	NOSTIM	20	1	18	28	23	9
VA2001	2020-02-20	12:09:23	944	21	Z	NOSTIM	20	2	41	88	65	22
VA2001	2020-02-20	12:09:23	943	22	Z	NOSTIM	20	3	7	26	7	4
VA2001	2020-02-20	12:09:23	945	22	Z	NOSTIM	20	4	0	40	52	10
VA2001	2020-02-20	12:09:23	99	99	Z	NOSTIM	20	5	8	35	3	5
VA2001	2020-02-20	12:09:23	99	99	Z	NOSTIM	20	6	24	64	11	9
VA2001	2020-02-20	12:09:23	99	99	Z	NOSTIM	20	7	1	25	31	5
VA2001	2020-02-20	12:09:23	99	99	Z	NOSTIM	20	8	0	46	51	6
VA2001	2020-02-20	12:09:23	942	21	Z	P120	21	1	27	355	16	103
VA2001	2020-02-20	12:09:23	944	21	Z	P120	21	2	10	152	35	35
VA2001	2020-02-20	12:09:23	943	22	Z	P120	21	3	0	205	16	61
VA2001	2020-02-20	12:09:23	945	22	Z	P120	21	4	76	132	16	34
VA2001	2020-02-20	12:09:23	99	99	Z	P120	21	5	14	97	20	15
VA2001	2020-02-20	12:09:23	99	99	Z	P120	21	6	0	125	39	22
VA2001	2020-02-20	12:09:23	99	99	Z	P120	21	7	16	70	33	13
VA2001	2020-02-20	12:09:23	99	99	Z	P120	21	8	5	77	26	12
VA2001	2020-02-20	12:09:23	942	21	Z	NOSTIM	22	1	0	37	27	10
VA2001	2020-02-20	12:09:23	944	21	Z	NOSTIM	22	2	11	64	32	16
VA2001	2020-02-20	12:09:23	943	22	Z	NOSTIM	22	3	0	23	65	3
VA2001	2020-02-20	12:09:23	945	22	Z	NOSTIM	22	4	70	91	19	26
VA2001	2020-02-20	12:09:23	99	99	Z	NOSTIM	22	5	0	32	37	5
VA2001	2020-02-20	12:09:23	99	99	Z	NOSTIM	22	6	31	66	45	9
VA2001	2020-02-20	12:09:23	99	99	Z	NOSTIM	22	7	0	35	53	5
VA2001	2020-02-20	12:09:23	99	99	Z	NOSTIM	22	8	0	26	19	1
VA2001	2020-02-20	12:09:23	942	21	Z	PP4P120	23	1	8	86	24	22
VA2001	2020-02-20	12:09:23	944	21	Z	PP4P120	23	2	35	202	33	49
VA2001	2020-02-20	12:09:23	943	22	Z	PP4P120	23	3	25	114	26	22
VA2001	2020-02-20	12:09:23	945	22	Z	PP4P120	23	4	23	101	19	28
VA2001	2020-02-20	12:09:23	99	99	Z	PP4P120	23	5	0	99	34	15
VA2001	2020-02-20	12:09:23	99	99	Z	PP4P120	23	6	78	113	6	24
VA2001	2020-02-20	12:09:23	99	99	Z	PP4P120	23	7	14	69	10	12
VA2001	2020-02-20	12:09:23	99	99	Z	PP4P120	23	8	0	93	19	17
VA2001	2020-02-20	12:09:23	942	21	Z	NOSTIM	24	1	4	19	43	3
VA2001	2020-02-20	12:09:23	944	21	Z	NOSTIM	24	2	65	69	37	15
VA2001	2020-02-20	12:09:23	943	22	Z	NOSTIM	24	3	8	30	2	4
VA2001	2020-02-20	12:09:23	945	22	Z	NOSTIM	24	4	9	31	56	9
VA2001	2020-02-20	12:09:23	99	99	Z	NOSTIM	24	5	4	31	43	5
VA2001	2020-02-20	12:09:23	99	99	Z	NOSTIM	24	6	0	47	51	10
VA2001	2020-02-20	12:09:23	99	99	Z	NOSTIM	24	7	22	26	59	4
VA2001	2020-02-20	12:09:23	99	99	Z	NOSTIM	24	8	14	43	53	16
VA2001	2020-02-20	12:09:23	942	21	Z	P120	25	1	24	444	15	118
VA2001	2020-02-20	12:09:23	944	21	Z	P120	25	2	19	200	27	54
VA2001	2020-02-20	12:09:23	943	22	Z	P120	25	3	35	405	15	113
VA2001	2020-02-20	12:09:23	945	22	Z	P120	25	4	31	158	24	40
VA2001	2020-02-20	12:09:23	99	99	Z	P120	25	5	0	90	28	14
VA2001	2020-02-20	12:09:23	99	99	Z	P120	25	6	111	124	6	27
VA2001	2020-02-20	12:09:23	99	99	Z	P120	25	7	20	81	36	14
VA2001	2020-02-20	12:09:23	99	99	Z	P120	25	8	6	79	24	16
VA2001	2020-02-20	12:09:23	942	21	Z	NOSTIM	26	1	10	21	8	5
VA2001	2020-02-20	12:09:23	944	21	Z	NOSTIM	26	2	23	72	12	15
VA2001	2020-02-20	12:09:23	943	22	Z	NOSTIM	26	3	0	24	23	3
VA2001	2020-02-20	12:09:23	945	22	Z	NOSTIM	26	4	6	92	43	20
VA2001	2020-02-20	12:09:23	99	99	Z	NOSTIM	26	5	4	30	7	5
VA2001	2020-02-20	12:09:23	99	99	Z	NOSTIM	26	6	13	66	14	10
VA2001	2020-02-20	12:09:23	99	99	Z	NOSTIM	26	7	0	25	23	3
VA2001	2020-02-20	12:09:23	99	99	Z	NOSTIM	26	8	21	49	31	17
VA2001	2020-02-20	12:09:23	942	21	Z	PP8P120	27	1	13	75	39	24
VA2001	2020-02-20	12:09:23	944	21	Z	PP8P120	27	2	14	117	17	27
VA2001	2020-02-20	12:09:23	943	22	Z	PP8P120	27	3	0	90	16	17
VA2001	2020-02-20	12:09:23	945	22	Z	PP8P120	27	4	47	112	30	28
VA2001	2020-02-20	12:09:23	99	99	Z	PP8P120	27	5	0	90	18	14
VA2001	2020-02-20	12:09:23	99	99	Z	PP8P120	27	6	132	132	1	23
VA2001	2020-02-20	12:09:23	99	99	Z	PP8P120	27	7	1	75	10	11
VA2001	2020-02-20	12:09:23	99	99	Z	PP8P120	27	8	0	85	14	10
VA2001	2020-02-20	12:09:23	942	21	Z	NOSTIM	28	1	8	41	46	17
VA2001	2020-02-20	12:09:23	944	21	Z	NOSTIM	28	2	14	74	44	15
VA2001	2020-02-20	12:09:23	943	22	Z	NOSTIM	28	3	0	27	21	3
VA2001	2020-02-20	12:09:23	945	22	Z	NOSTIM	28	4	6	33	41	11
VA2001	2020-02-20	12:09:23	99	99	Z	NOSTIM	28	5	0	41	49	6
VA2001	2020-02-20	12:09:23	99	99	Z	NOSTIM	28	6	10	47	57	7
VA2001	2020-02-20	12:09:23	99	99	Z	NOSTIM	28	7	0	22	6	4
VA2001	2020-02-20	12:09:23	99	99	Z	NOSTIM	28	8	3	24	40	1
VA2001	2020-02-20	12:09:23	942	21	Z	PP16P120	29	1	0	75	40	21
VA2001	2020-02-20	12:09:23	944	21	Z	PP16P120	29	2	36	103	39	22
VA2001	2020-02-20	12:09:23	943	22	Z	PP16P120	29	3	65	95	32	19
VA2001	2020-02-20	12:09:23	945	22	Z	PP16P120	29	4	12	116	41	26
VA2001	2020-02-20	12:09:23	99	99	Z	PP16P120	29	5	2	79	24	16
VA2001	2020-02-20	12:09:23	99	99	Z	PP16P120	29	6	55	111	33	23
VA2001	2020-02-20	12:09:23	99	99	Z	PP16P120	29	7	19	91	11	10
VA2001	2020-02-20	12:09:23	99	99	Z	PP16P120	29	8	13	97	20	11
VA2001	2020-02-20	12:09:23	942	21	Z	NOSTIM	30	1	15	43	38	19
VA2001	2020-02-20	12:09:23	944	21	Z	NOSTIM	30	2	59	67	57	14
VA2001	2020-02-20	12:09:23	943	22	Z	NOSTIM	30	3	0	23	34	3
VA2001	2020-02-20	12:09:23	945	22	Z	NOSTIM	30	4	13	38	31	12
VA2001	2020-02-20	12:09:23	99	99	Z	NOSTIM	30	5	10	40	63	7
VA2001	2020-02-20	12:09:23	99	99	Z	NOSTIM	30	6	13	57	14	10
VA2001	2020-02-20	12:09:23	99	99	Z	NOSTIM	30	7	20	32	34	6
VA2001	2020-02-20	12:09:23	99	99	Z	NOSTIM	30	8	0	14	16	1
VA2001	2020-02-20	12:09:23	942	21	Z	P120	31	1	8	252	15	61
VA2001	2020-02-20	12:09:23	944	21	Z	P120	31	2	21	178	36	36
VA2001	2020-02-20	12:09:23	943	22	Z	P120	31	3	33	280	14	64
VA2001	2020-02-20	12:09:23	945	22	Z	P120	31	4	7	181	19	35
VA2001	2020-02-20	12:09:23	99	99	Z	P120	31	5	84	96	11	16
VA2001	2020-02-20	12:09:23	99	99	Z	P120	31	6	9	117	20	22
VA2001	2020-02-20	12:09:23	99	99	Z	P120	31	7	8	79	34	12
VA2001	2020-02-20	12:09:23	99	99	Z	P120	31	8	0	97	17	13
VA2001	2020-02-20	12:09:23	942	21	Z	NOSTIM	32	1	6	22	23	4
VA2001	2020-02-20	12:09:23	944	21	Z	NOSTIM	32	2	0	67	28	12
VA2001	2020-02-20	12:09:23	943	22	Z	NOSTIM	32	3	0	32	50	3
VA2001	2020-02-20	12:09:23	945	22	Z	NOSTIM	32	4	13	39	14	10
VA2001	2020-02-20	12:09:23	99	99	Z	NOSTIM	32	5	5	32	23	5
VA2001	2020-02-20	12:09:23	99	99	Z	NOSTIM	32	6	3	55	41	8
VA2001	2020-02-20	12:09:23	99	99	Z	NOSTIM	32	7	14	35	50	4
VA2001	2020-02-20	12:09:23	99	99	Z	NOSTIM	32	8	15	35	58	14
VA2001	2020-02-20	12:09:23	942	21	Z	PP8P120	33	1	25	61	41	18
VA2001	2020-02-20	12:09:23	944	21	Z	PP8P120	33	2	10	141	19	25
VA2001	2020-02-20	12:09:23	943	22	Z	PP8P120	33	3	0	141	28	29
VA2001	2020-02-20	12:09:23	945	22	Z	PP8P120	33	4	28	111	37	28
VA2001	2020-02-20	12:09:23	99	99	Z	PP8P120	33	5	12	99	20	15
VA2001	2020-02-20	12:09:23	99	99	Z	PP8P120	33	6	0	117	34	24
VA2001	2020-02-20	12:09:23	99	99	Z	PP8P120	33	7	30	74	12	11
VA2001	2020-02-20	12:09:23	99	99	Z	PP8P120	33	8	12	99	26	9
VA2001	2020-02-20	12:09:23	942	21	Z	NOSTIM	34	1	16	31	31	9
VA2001	2020-02-20	12:09:23	944	21	Z	NOSTIM	34	2	11	60	24	11
VA2001	2020-02-20	12:09:23	943	22	Z	NOSTIM	34	3	23	23	1	2
VA2001	2020-02-20	12:09:23	945	22	Z	NOSTIM	34	4	8	32	56	10
VA2001	2020-02-20	12:09:23	99	99	Z	NOSTIM	34	5	0	27	30	4
VA2001	2020-02-20	12:09:23	99	99	Z	NOSTIM	34	6	11	46	38	9
[truncated: 3,186 more rows]

## Sheet: Fear Conditioning Day 1
Fear Conditioning Day 1
Component Details
Component Name	Start Time	Duration (s)	Start Frame	Duration Frames
Postshock1	0:02:20.000	40	4200	1200
Postshock2	0:03:20.000	40	6000	1200
Postshock3	0:04:20.000	40	7800	1200
Postshock4	0:05:20.000	40	9600	1200
Postshock5	0:06:20.000	40	11400	1200
CS1	0:02:00.000	20	3600	600
CS2	0:03:00.000	20	5400	600
CS3	0:04:00.000	20	7200	600
CS4	0:05:00.000	20	9000	600
CS5	0:06:00.000	20	10800	600
Experiment	Trial	Box	Animal	Group	Component Name	Freeze Cnt	Time Freezing	Pct Total Time Freezing	Pct Component Time Freezing	Avg Motion Index	Min Motion Index	Max Motion Index
VFM31d1r10	10	Box #1	968	11	Postshock1	4	5.833	0.97	14.58	114.1	0	734
VFM31d1r10	10	Box #1	968	11	Postshock2	4	7.167	1.19	17.92	66.71	0	960
VFM31d1r10	10	Box #1	968	11	Postshock3	5	8.567	1.43	21.42	90.77	0	1293
VFM31d1r10	10	Box #1	968	11	Postshock4	1	1.4	0.23	3.5	107.98	0	1828
VFM31d1r10	10	Box #1	968	11	Postshock5	5	12.933	2.16	32.33	58.87	0	2518
VFM31d1r10	10	Box #1	968	11	CS1	0	0	0	0	252.4	0	3051
VFM31d1r10	10	Box #1	968	11	CS2	2	3.267	0.54	16.33	95.8	0	1011
VFM31d1r10	10	Box #1	968	11	CS3	2	7.033	1.17	35.17	73.11	0	1271
VFM31d1r10	10	Box #1	968	11	CS4	2	5.367	0.89	26.83	59.87	0	863
VFM31d1r10	10	Box #1	968	11	CS5	2	11.967	1.99	59.83	31.72	0	1207
VFM31d1r10	10	Box #2	99	99	Postshock1	1	40	6.67	100	0	0	0
VFM31d1r10	10	Box #2	99	99	Postshock2	1	40	6.67	100	0	0	0
VFM31d1r10	10	Box #2	99	99	Postshock3	1	40	6.67	100	0	0	0
VFM31d1r10	10	Box #2	99	99	Postshock4	1	40	6.67	100	0	0	0
VFM31d1r10	10	Box #2	99	99	Postshock5	1	40	6.67	100	0	0	0
VFM31d1r10	10	Box #2	99	99	CS1	1	20	3.33	100	0	0	0
VFM31d1r10	10	Box #2	99	99	CS2	1	20	3.33	100	0	0	0
VFM31d1r10	10	Box #2	99	99	CS3	1	20	3.33	100	0	0	0
VFM31d1r10	10	Box #2	99	99	CS4	1	20	3.33	100	0	0	0
VFM31d1r10	10	Box #2	99	99	CS5	1	20	3.33	100	0	0	0
VFM31d1r10	10	Box #3	967	12	Postshock1	1	1.167	0.19	2.92	153.2	0	863
VFM31d1r10	10	Box #3	967	12	Postshock2	2	2.133	0.36	5.33	189.25	0	1229
VFM31d1r10	10	Box #3	967	12	Postshock3	4	8.367	1.39	20.92	118.86	0	1649
VFM31d1r10	10	Box #3	967	12	Postshock4	1	1.267	0.21	3.17	150.92	0	5532
VFM31d1r10	10	Box #3	967	12	Postshock5	7	13.367	2.23	33.42	30.62	0	434
VFM31d1r10	10	Box #3	967	12	CS1	0	0	0	0	264.46	0	2328
VFM31d1r10	10	Box #3	967	12	CS2	0	0	0	0	242.42	0	1637
VFM31d1r10	10	Box #3	967	12	CS3	2	2.2	0.37	11	157.05	0	1644
VFM31d1r10	10	Box #3	967	12	CS4	2	8.6	1.43	43	65.73	0	2564
VFM31d1r10	10	Box #3	967	12	CS5	3	6.1	1.02	30.5	66.03	0	2004
VFM31d1r10	10	Box #4	969	12	Postshock1	0	0	0	0	176.19	0	2989
VFM31d1r10	10	Box #4	969	12	Postshock2	0	0	0	0	139.41	0	1423
VFM31d1r10	10	Box #4	969	12	Postshock3	1	1.533	0.26	3.83	91.94	0	1642
VFM31d1r10	10	Box #4	969	12	Postshock4	3	10.3	1.72	25.75	73.95	0	1559
VFM31d1r10	10	Box #4	969	12	Postshock5	2	2.467	0.41	6.17	287.16	0	6614
VFM31d1r10	10	Box #4	969	12	CS1	0	0	0	0	274.05	0	1995
VFM31d1r10	10	Box #4	969	12	CS2	0	0	0	0	181.02	0	1026
VFM31d1r10	10	Box #4	969	12	CS3	0	0	0	0	79.44	0	2294
VFM31d1r10	10	Box #4	969	12	CS4	3	6.667	1.11	33.33	55.63	0	1972
VFM31d1r10	10	Box #4	969	12	CS5	2	4.4	0.73	22	93.4	0	3278
VFM31d1r1	1	Box #1	934	21	Postshock1	0	0	0	0	214.11	0	1543
VFM31d1r1	1	Box #1	934	21	Postshock2	2	2.133	0.36	5.33	176.4	0	922
VFM31d1r1	1	Box #1	934	21	Postshock3	3	4.133	0.69	10.33	186.54	0	3434
VFM31d1r1	1	Box #1	934	21	Postshock4	9	18.467	3.08	46.17	86.55	0	5434
VFM31d1r1	1	Box #1	934	21	Postshock5	8	19.1	3.18	47.75	59.21	0	1917
VFM31d1r1	1	Box #1	934	21	CS1	0	0	0	0	281.26	0	3413
VFM31d1r1	1	Box #1	934	21	CS2	0	0	0	0	263.18	0	2852
VFM31d1r1	1	Box #1	934	21	CS3	1	1.567	0.26	7.83	162.78	0	2196
VFM31d1r1	1	Box #1	934	21	CS4	2	3.833	0.64	19.17	121.95	0	3039
VFM31d1r1	1	Box #1	934	21	CS5	1	1.433	0.24	7.17	151.24	0	1954
VFM31d1r1	1	Box #2	935	21	Postshock1	0	0	0	0	269.23	0	2353
VFM31d1r1	1	Box #2	935	21	Postshock2	3	4.733	0.79	11.83	91.16	0	1619
VFM31d1r1	1	Box #2	935	21	Postshock3	3	8.133	1.36	20.33	223.54	0	5026
VFM31d1r1	1	Box #2	935	21	Postshock4	3	10.833	1.81	27.08	192.48	0	7100
VFM31d1r1	1	Box #2	935	21	Postshock5	6	20.967	3.49	52.42	83.92	0	5894
VFM31d1r1	1	Box #2	935	21	CS1	0	0	0	0	250.3	0	3076
VFM31d1r1	1	Box #2	935	21	CS2	0	0	0	0	372.81	1	3362
VFM31d1r1	1	Box #2	935	21	CS3	2	4.3	0.72	21.5	116.77	0	3376
VFM31d1r1	1	Box #2	935	21	CS4	1	4.7	0.78	23.5	190.74	0	4478
VFM31d1r1	1	Box #2	935	21	CS5	3	10.4	1.73	52	160.44	0	7073
VFM31d1r1	1	Box #3	943	22	Postshock1	3	3.333	0.56	8.33	109.96	0	1442
VFM31d1r1	1	Box #3	943	22	Postshock2	8	11.167	1.86	27.92	118.67	0	2054
VFM31d1r1	1	Box #3	943	22	Postshock3	6	24.267	4.04	60.67	44.55	0	2079
VFM31d1r1	1	Box #3	943	22	Postshock4	3	4.633	0.77	11.58	112.45	0	1691
VFM31d1r1	1	Box #3	943	22	Postshock5	6	29	4.83	72.5	16.88	0	1495
VFM31d1r1	1	Box #3	943	22	CS1	0	0	0	0	320.97	0	7653
VFM31d1r1	1	Box #3	943	22	CS2	1	1.233	0.21	6.17	127.28	0	3068
VFM31d1r1	1	Box #3	943	22	CS3	3	7.667	1.28	38.33	91.25	0	1809
VFM31d1r1	1	Box #3	943	22	CS4	1	13.367	2.23	66.83	61.26	0	1040
VFM31d1r1	1	Box #3	943	22	CS5	2	4.167	0.69	20.83	214.59	0	1381
VFM31d1r1	1	Box #4	945	22	Postshock1	1	1.267	0.21	3.17	163.12	0	1052
VFM31d1r1	1	Box #4	945	22	Postshock2	5	15.133	2.52	37.83	108.83	0	1184
VFM31d1r1	1	Box #4	945	22	Postshock3	7	22.633	3.77	56.58	41.76	0	1684
VFM31d1r1	1	Box #4	945	22	Postshock4	4	21.1	3.52	52.75	64.48	0	894
VFM31d1r1	1	Box #4	945	22	Postshock5	4	28.033	4.67	70.08	41.98	0	1040
VFM31d1r1	1	Box #4	945	22	CS1	1	1.533	0.26	7.67	186.93	0	2772
VFM31d1r1	1	Box #4	945	22	CS2	1	2.1	0.35	10.5	230.07	0	1277
VFM31d1r1	1	Box #4	945	22	CS3	4	7.767	1.29	38.83	134.09	0	1780
VFM31d1r1	1	Box #4	945	22	CS4	2	15.7	2.62	78.5	55.46	0	1981
VFM31d1r1	1	Box #4	945	22	CS5	2	13.4	2.23	67	83.81	0	1723
VFM31d1r3	3	Box #1	938	21	Postshock1	1	1.2	0.2	3	233.37	0	3512
VFM31d1r3	3	Box #1	938	21	Postshock2	4	9.4	1.57	23.5	125.56	0	2706
VFM31d1r3	3	Box #1	938	21	Postshock3	6	10.867	1.81	27.17	141.09	0	7240
VFM31d1r3	3	Box #1	938	21	Postshock4	3	5.933	0.99	14.83	119.28	0	1917
VFM31d1r3	3	Box #1	938	21	Postshock5	3	10.467	1.74	26.17	176.75	0	5088
VFM31d1r3	3	Box #1	938	21	CS1	0	0	0	0	344.19	1	2112
VFM31d1r3	3	Box #1	938	21	CS2	0	0	0	0	294.56	0	4182
VFM31d1r3	3	Box #1	938	21	CS3	1	1.6	0.27	8	176.78	0	2480
VFM31d1r3	3	Box #1	938	21	CS4	2	2.333	0.39	11.67	212.97	0	2078
VFM31d1r3	3	Box #1	938	21	CS5	3	7.667	1.28	38.33	122.14	0	4150
VFM31d1r3	3	Box #2	939	21	Postshock1	5	7.133	1.19	17.83	116.54	0	3116
VFM31d1r3	3	Box #2	939	21	Postshock2	5	20.9	3.48	52.25	24.52	0	463
VFM31d1r3	3	Box #2	939	21	Postshock3	3	16.867	2.81	42.17	101.66	0	1603
VFM31d1r3	3	Box #2	939	21	Postshock4	4	25.4	4.23	63.5	43.74	0	2296
VFM31d1r3	3	Box #2	939	21	Postshock5	4	23.333	3.89	58.33	43.88	0	1000
VFM31d1r3	3	Box #2	939	21	CS1	0	0	0	0	316.78	0	3208
VFM31d1r3	3	Box #2	939	21	CS2	1	1.333	0.22	6.67	248.96	0	2050
VFM31d1r3	3	Box #2	939	21	CS3	3	10.733	1.79	53.67	57.27	0	2092
VFM31d1r3	3	Box #2	939	21	CS4	1	14.1	2.35	70.5	110.88	0	4053
VFM31d1r3	3	Box #2	939	21	CS5	2	17.567	2.93	87.83	36.36	0	1859
VFM31d1r3	3	Box #3	948	22	Postshock1	1	2.167	0.36	5.42	256.6	0	2045
VFM31d1r3	3	Box #3	948	22	Postshock2	1	2.367	0.39	5.92	178.42	0	1844
VFM31d1r3	3	Box #3	948	22	Postshock3	2	6.333	1.06	15.83	154.75	0	5086
VFM31d1r3	3	Box #3	948	22	Postshock4	5	21.167	3.53	52.92	157.54	0	1474
VFM31d1r3	3	Box #3	948	22	Postshock5	4	16.967	2.83	42.42	85.22	0	3681
VFM31d1r3	3	Box #3	948	22	CS1	0	0	0	0	221.45	0	3618
VFM31d1r3	3	Box #3	948	22	CS2	1	1.8	0.3	9	158.38	0	2326
VFM31d1r3	3	Box #3	948	22	CS3	3	13.267	2.21	66.33	84.93	0	2708
VFM31d1r3	3	Box #3	948	22	CS4	2	12.9	2.15	64.5	75.44	0	2395
VFM31d1r3	3	Box #3	948	22	CS5	1	1.8	0.3	9	379.51	0	6500
VFM31d1r3	3	Box #4	949	22	Postshock1	1	1.3	0.22	3.25	232.52	0	1908
VFM31d1r3	3	Box #4	949	22	Postshock2	0	0	0	0	207.47	0	1027
VFM31d1r3	3	Box #4	949	22	Postshock3	2	3.5	0.58	8.75	140.34	0	1743
VFM31d1r3	3	Box #4	949	22	Postshock4	1	2.9	0.48	7.25	95.95	0	1330
VFM31d1r3	3	Box #4	949	22	Postshock5	7	18.4	3.07	46	42.42	0	1168
VFM31d1r3	3	Box #4	949	22	CS1	0	0	0	0	254.14	0	2007
VFM31d1r3	3	Box #4	949	22	CS2	1	1.2	0.2	6	232.32	0	5637
VFM31d1r3	3	Box #4	949	22	CS3	0	0	0	0	164.4	0	2305
VFM31d1r3	3	Box #4	949	22	CS4	1	1.633	0.27	8.17	166.45	0	2076
VFM31d1r3	3	Box #4	949	22	CS5	3	5.533	0.92	27.67	89.16	0	1503
VFM31d1r4	4	Box #1	950	22	Postshock1	0	0	0	0	281.08	3	4546
VFM31d1r4	4	Box #1	950	22	Postshock2	4	7.1	1.18	17.75	100.82	0	594
VFM31d1r4	4	Box #1	950	22	Postshock3	6	24.7	4.12	61.75	29.37	0	2300
VFM31d1r4	4	Box #1	950	22	Postshock4	4	20.467	3.41	51.17	74.2	0	1574
VFM31d1r4	4	Box #1	950	22	Postshock5	4	29.933	4.99	74.83	39.2	0	1053
VFM31d1r4	4	Box #1	950	22	CS1	0	0	0	0	248.66	0	4155
VFM31d1r4	4	Box #1	950	22	CS2	0	0	0	0	286.58	0	2113
VFM31d1r4	4	Box #1	950	22	CS3	2	7.833	1.31	39.17	90.85	0	1939
VFM31d1r4	4	Box #1	950	22	CS4	1	12.767	2.13	63.83	67.89	0	2728
VFM31d1r4	4	Box #1	950	22	CS5	3	16.6	2.77	83	40.49	0	1434
VFM31d1r4	4	Box #2	951	22	Postshock1	5	5.967	0.99	14.92	127.06	0	1483
VFM31d1r4	4	Box #2	951	22	Postshock2	5	21.633	3.61	54.08	39.62	0	588
VFM31d1r4	4	Box #2	951	22	Postshock3	4	18.267	3.04	45.67	48.79	0	807
VFM31d1r4	4	Box #2	951	22	Postshock4	2	33.5	5.58	83.75	22.29	0	643
VFM31d1r4	4	Box #2	951	22	Postshock5	5	21.167	3.53	52.92	52.42	0	1402
VFM31d1r4	4	Box #2	951	22	CS1	0	0	0	0	269.2	0	2668
VFM31d1r4	4	Box #2	951	22	CS2	4	6.567	1.09	32.83	135.9	0	2442
VFM31d1r4	4	Box #2	951	22	CS3	5	10.1	1.68	50.5	59.55	0	1644
VFM31d1r4	4	Box #2	951	22	CS4	3	9.9	1.65	49.5	63.6	0	2148
VFM31d1r4	4	Box #2	951	22	CS5	2	11.533	1.92	57.67	60.45	0	702
VFM31d1r4	4	Box #3	940	21	Postshock1	0	0	0	0	194.51	0	1339
VFM31d1r4	4	Box #3	940	21	Postshock2	6	13.533	2.26	33.83	35.73	0	1881
VFM31d1r4	4	Box #3	940	21	Postshock3	2	12.233	2.04	30.58	75.31	0	1095
VFM31d1r4	4	Box #3	940	21	Postshock4	2	28.733	4.79	71.83	29.89	0	822
VFM31d1r4	4	Box #3	940	21	Postshock5	1	19.367	3.23	48.42	96	0	1542
VFM31d1r4	4	Box #3	940	21	CS1	0	0	0	0	210.65	0	4078
VFM31d1r4	4	Box #3	940	21	CS2	0	0	0	0	277.94	4	2405
VFM31d1r4	4	Box #3	940	21	CS3	4	9.267	1.54	46.33	97.77	0	4564
VFM31d1r4	4	Box #3	940	21	CS4	1	15.733	2.62	78.67	50.88	0	2537
VFM31d1r4	4	Box #3	940	21	CS5	3	12.067	2.01	60.33	56.77	0	2075
VFM31d1r4	4	Box #4	941	21	Postshock1	1	1.167	0.19	2.92	109.98	0	702
VFM31d1r4	4	Box #4	941	21	Postshock2	5	11.133	1.86	27.83	63.5	0	928
VFM31d1r4	4	Box #4	941	21	Postshock3	6	21.2	3.53	53	41.79	0	3329
VFM31d1r4	4	Box #4	941	21	Postshock4	6	17	2.83	42.5	42.93	0	2586
VFM31d1r4	4	Box #4	941	21	Postshock5	4	17.867	2.98	44.67	33.83	0	589
VFM31d1r4	4	Box #4	941	21	CS1	0	0	0	0	188.09	0	2309
VFM31d1r4	4	Box #4	941	21	CS2	2	2.367	0.39	11.83	169.73	0	1203
VFM31d1r4	4	Box #4	941	21	CS3	2	4.967	0.83	24.83	58.66	0	1663
VFM31d1r4	4	Box #4	941	21	CS4	1	9.4	1.57	47	50.12	0	1057
VFM31d1r4	4	Box #4	941	21	CS5	2	13.133	2.19	65.67	56.05	0	3415
VFM31d1r5	5	Box #1	942	21	Postshock1	0	0	0	0	254.59	0	2991
VFM31d1r5	5	Box #1	942	21	Postshock2	0	0	0	0	205.99	0	1649
VFM31d1r5	5	Box #1	942	21	Postshock3	4	7.433	1.24	18.58	111.3	0	1469
VFM31d1r5	5	Box #1	942	21	Postshock4	1	3.633	0.61	9.08	162.24	0	3075
VFM31d1r5	5	Box #1	942	21	Postshock5	2	4.833	0.81	12.08	228.38	0	5538
VFM31d1r5	5	Box #1	942	21	CS1	0	0	0	0	233.14	6	2193
VFM31d1r5	5	Box #1	942	21	CS2	0	0	0	0	267.96	0	1759
VFM31d1r5	5	Box #1	942	21	CS3	4	6.533	1.09	32.67	204.92	0	5732
VFM31d1r5	5	Box #1	942	21	CS4	1	3.5	0.58	17.5	138.51	0	1846
VFM31d1r5	5	Box #1	942	21	CS5	3	8.167	1.36	40.83	114.77	0	3051
VFM31d1r5	5	Box #2	944	21	Postshock1	0	0	0	0	242.71	0	2629
VFM31d1r5	5	Box #2	944	21	Postshock2	1	1.133	0.19	2.83	151.68	0	1603
VFM31d1r5	5	Box #2	944	21	Postshock3	5	12.767	2.13	31.92	67.44	0	1325
VFM31d1r5	5	Box #2	944	21	Postshock4	2	3.7	0.62	9.25	222.26	0	4006
VFM31d1r5	5	Box #2	944	21	Postshock5	4	14.9	2.48	37.25	41.33	0	2843
VFM31d1r5	5	Box #2	944	21	CS1	0	0	0	0	298.78	0	3602
VFM31d1r5	5	Box #2	944	21	CS2	0	0	0	0	191.4	0	2984
VFM31d1r5	5	Box #2	944	21	CS3	1	1	0.17	5	160.5	0	1662
VFM31d1r5	5	Box #2	944	21	CS4	1	3.967	0.66	19.83	163.75	0	3020
VFM31d1r5	5	Box #2	944	21	CS5	2	4.8	0.8	24	110.12	0	3209
VFM31d1r5	5	Box #3	952	22	Postshock1	3	3.533	0.59	8.83	109.6	0	2242
VFM31d1r5	5	Box #3	952	22	Postshock2	9	16.033	2.67	40.08	99.84	0	1700
VFM31d1r5	5	Box #3	952	22	Postshock3	6	17.333	2.89	43.33	55.44	0	1320
VFM31d1r5	5	Box #3	952	22	Postshock4	4	30.167	5.03	75.42	33.22	0	640
VFM31d1r5	5	Box #3	952	22	Postshock5	3	22.567	3.76	56.42	27.39	0	958
VFM31d1r5	5	Box #3	952	22	CS1	0	0	0	0	319.66	0	4554
VFM31d1r5	5	Box #3	952	22	CS2	1	1.067	0.18	5.33	145.96	0	2662
VFM31d1r5	5	Box #3	952	22	CS3	4	7.433	1.24	37.17	152.4	0	3227
VFM31d1r5	5	Box #3	952	22	CS4	3	15.267	2.54	76.33	52.2	0	2050
VFM31d1r5	5	Box #3	952	22	CS5	2	13.5	2.25	67.5	55.2	0	1766
VFM31d1r5	5	Box #4	953	22	Postshock1	2	2.633	0.44	6.58	153.27	0	3035
VFM31d1r5	5	Box #4	953	22	Postshock2	5	7.9	1.32	19.75	79.04	0	2930
VFM31d1r5	5	Box #4	953	22	Postshock3	6	10.6	1.77	26.5	57.95	0	2346
VFM31d1r5	5	Box #4	953	22	Postshock4	4	8.733	1.46	21.83	88.81	0	3781
VFM31d1r5	5	Box #4	953	22	Postshock5	6	10.8	1.8	27	86.73	0	3461
VFM31d1r5	5	Box #4	953	22	CS1	0	0	0	0	259.35	0	4611
VFM31d1r5	5	Box #4	953	22	CS2	0	0	0	0	176.25	0	3270
VFM31d1r5	5	Box #4	953	22	CS3	1	1.167	0.19	5.83	89.6	0	2143
VFM31d1r5	5	Box #4	953	22	CS4	4	10.167	1.69	50.83	45.89	0	1371
VFM31d1r5	5	Box #4	953	22	CS5	4	8.6	1.43	43	73.14	0	981
VFM31d1r6	6	Box #1	926	11	Postshock1	2	2.3	0.38	5.75	162.17	0	1373
VFM31d1r6	6	Box #1	926	11	Postshock2	1	1.033	0.17	2.58	93.26	0	850
VFM31d1r6	6	Box #1	926	11	Postshock3	7	16.133	2.69	40.33	57.38	0	1456
VFM31d1r6	6	Box #1	926	11	Postshock4	3	5.333	0.89	13.33	102.49	0	979
VFM31d1r6	6	Box #1	926	11	Postshock5	5	25.967	4.33	64.92	18.95	0	452
VFM31d1r6	6	Box #1	926	11	CS1	0	0	0	0	181.04	0	3614
VFM31d1r6	6	Box #1	926	11	CS2	2	3.667	0.61	18.33	140.23	0	1970
VFM31d1r6	6	Box #1	926	11	CS3	2	3.3	0.55	16.5	125.16	0	3473
VFM31d1r6	6	Box #1	926	11	CS4	3	13.967	2.33	69.83	55.4	0	1569
VFM31d1r6	6	Box #1	926	11	CS5	3	5.567	0.93	27.83	129.12	0	2553
VFM31d1r6	6	Box #2	927	11	Postshock1	4	6.233	1.04	15.58	85.74	0	2214
VFM31d1r6	6	Box #2	927	11	Postshock2	6	15.267	2.54	38.17	74.85	0	935
VFM31d1r6	6	Box #2	927	11	Postshock3	7	19.8	3.3	49.5	28.86	0	428
VFM31d1r6	6	Box #2	927	11	Postshock4	5	14.467	2.41	36.17	88.39	0	1284
VFM31d1r6	6	Box #2	927	11	Postshock5	3	24.267	4.04	60.67	34.77	0	1662
VFM31d1r6	6	Box #2	927	11	CS1	0	0	0	0	240.99	0	1789
VFM31d1r6	6	Box #2	927	11	CS2	1	1.833	0.31	9.17	124.63	0	1719
VFM31d1r6	6	Box #2	927	11	CS3	3	8.7	1.45	43.5	54.93	0	1351
VFM31d1r6	6	Box #2	927	11	CS4	1	4.867	0.81	24.33	125.31	0	1380
VFM31d1r6	6	Box #2	927	11	CS5	4	13.067	2.18	65.33	74.41	0	1219
VFM31d1r6	6	Box #3	954	12	Postshock1	0	0	0	0	168.94	0	2143
VFM31d1r6	6	Box #3	954	12	Postshock2	2	2.5	0.42	6.25	158.72	0	1310
VFM31d1r6	6	Box #3	954	12	Postshock3	2	4.4	0.73	11	48.26	0	1467
VFM31d1r6	6	Box #3	954	12	Postshock4	2	4.9	0.82	12.25	135.34	0	1569
VFM31d1r6	6	Box #3	954	12	Postshock5	6	14.333	2.39	35.83	41.98	0	927
VFM31d1r6	6	Box #3	954	12	CS1	0	0	0	0	279.23	0	2669
VFM31d1r6	6	Box #3	954	12	CS2	0	0	0	0	166.97	0	1722
VFM31d1r6	6	Box #3	954	12	CS3	2	4.6	0.77	23	77	0	2928
VFM31d1r6	6	Box #3	954	12	CS4	4	7.2	1.2	36	43.83	0	1826
VFM31d1r6	6	Box #3	954	12	CS5	1	5.033	0.84	25.17	122.38	0	2077
VFM31d1r6	6	Box #4	955	12	Postshock1	7	12.833	2.14	32.08	59.78	0	3456
VFM31d1r6	6	Box #4	955	12	Postshock2	2	16.267	2.71	40.67	47.79	0	1439
VFM31d1r6	6	Box #4	955	12	Postshock3	3	32	5.33	80	9.74	0	743
VFM31d1r6	6	Box #4	955	12	Postshock4	3	34.2	5.7	85.5	26.84	0	1874
VFM31d1r6	6	Box #4	955	12	Postshock5	3	32.133	5.36	80.33	24.72	0	2774
VFM31d1r6	6	Box #4	955	12	CS1	0	0	0	0	208.16	0	3002
VFM31d1r6	6	Box #4	955	12	CS2	1	12.567	2.09	62.83	64.45	0	2866
VFM31d1r6	6	Box #4	955	12	CS3	1	18.333	3.06	91.67	26.89	0	1021
VFM31d1r6	6	Box #4	955	12	CS4	2	19.067	3.18	95.33	19.59	0	981
VFM31d1r6	6	Box #4	955	12	CS5	1	19.167	3.19	95.83	22.86	0	1370
VFMd1r7	7	Box #1	956	12	Postshock1	0	0	0	0	234.34	0	4585
VFMd1r7	7	Box #1	956	12	Postshock2	1	1.567	0.26	3.92	186.65	0	1529
VFMd1r7	7	Box #1	956	12	Postshock3	5	16.7	2.78	41.75	77.94	0	1413
VFMd1r7	7	Box #1	956	12	Postshock4	2	11.433	1.91	28.58	122.45	0	1246
VFMd1r7	7	Box #1	956	12	Postshock5	2	21.733	3.62	54.33	46.79	0	4676
VFMd1r7	7	Box #1	956	12	CS1	0	0	0	0	231.08	0	2509
VFMd1r7	7	Box #1	956	12	CS2	0	0	0	0	160.44	0	3107
VFMd1r7	7	Box #1	956	12	CS3	1	4.367	0.73	21.83	89.77	0	1459
VFMd1r7	7	Box #1	956	12	CS4	1	4.8	0.8	24	184.93	0	1367
VFMd1r7	7	Box #1	956	12	CS5	2	14.633	2.44	73.17	94.91	0	3949
VFMd1r7	7	Box #2	957	12	Postshock1	2	2.033	0.34	5.08	147.69	0	1500
VFMd1r7	7	Box #2	957	12	Postshock2	4	8.333	1.39	20.83	110.1	0	1342
VFMd1r7	7	Box #2	957	12	Postshock3	6	17.733	2.96	44.33	69.3	0	1095
VFMd1r7	7	Box #2	957	12	Postshock4	5	12.1	2.02	30.25	136.4	0	1527
VFMd1r7	7	Box #2	957	12	Postshock5	7	25.467	4.24	63.67	21.69	0	812
VFMd1r7	7	Box #2	957	12	CS1	0	0	0	0	273.55	0	2672
VFMd1r7	7	Box #2	957	12	CS2	1	1.767	0.29	8.83	186.29	0	2038
VFMd1r7	7	Box #2	957	12	CS3	4	9.533	1.59	47.67	57.13	0	2218
VFMd1r7	7	Box #2	957	12	CS4	3	17.367	2.89	86.83	28.92	0	1499
VFMd1r7	7	Box #2	957	12	CS5	2	14.267	2.38	71.33	48.83	0	1951
VFMd1r7	7	Box #3	928	11	Postshock1	0	0	0	0	266.05	0	1350
VFMd1r7	7	Box #3	928	11	Postshock2	2	2.033	0.34	5.08	172.91	0	1653
VFMd1r7	7	Box #3	928	11	Postshock3	5	7.7	1.28	19.25	132.6	0	1259
VFMd1r7	7	Box #3	928	11	Postshock4	6	13.9	2.32	34.75	74.9	0	875
VFMd1r7	7	Box #3	928	11	Postshock5	5	22.1	3.68	55.25	29.91	0	1193
VFMd1r7	7	Box #3	928	11	CS1	0	0	0	0	285	0	1804
VFMd1r7	7	Box #3	928	11	CS2	0	0	0	0	292.07	0	1755
VFMd1r7	7	Box #3	928	11	CS3	2	3.333	0.56	16.67	206.42	0	2220
VFMd1r7	7	Box #3	928	11	CS4	2	8.067	1.34	40.33	104.97	0	2621
VFMd1r7	7	Box #3	928	11	CS5	2	9.367	1.56	46.83	144.87	0	3773
VFMd1r7	7	Box #4	929	11	Postshock1	2	3.833	0.64	9.58	60.81	0	1277
VFMd1r7	7	Box #4	929	11	Postshock2	7	13.4	2.23	33.5	41.35	0	650
VFMd1r7	7	Box #4	929	11	Postshock3	5	15.033	2.51	37.58	22.57	0	578
VFMd1r7	7	Box #4	929	11	Postshock4	1	20.467	3.41	51.17	53.36	0	860
VFMd1r7	7	Box #4	929	11	Postshock5	1	35.1	5.85	87.75	8.86	0	673
VFMd1r7	7	Box #4	929	11	CS1	0	0	0	0	157.76	0	3118
VFMd1r7	7	Box #4	929	11	CS2	0	0	0	0	108.6	0	2128
VFMd1r7	7	Box #4	929	11	CS3	4	9.733	1.62	48.67	48.66	0	2615
VFMd1r7	7	Box #4	929	11	CS4	2	16.633	2.77	83.17	21.69	0	821
VFMd1r7	7	Box #4	929	11	CS5	1	18.9	3.15	94.5	15.16	0	1062
VFM31d1r8	8	Box #1	930	11	Postshock1	2	2.733	0.46	6.83	118.26	0	3484
VFM31d1r8	8	Box #1	930	11	Postshock2	6	8.1	1.35	20.25	100.82	0	3060
VFM31d1r8	8	Box #1	930	11	Postshock3	6	7.333	1.22	18.33	71.34	0	2431
VFM31d1r8	8	Box #1	930	11	Postshock4	4	7.533	1.26	18.83	61.56	0	4122
VFM31d1r8	8	Box #1	930	11	Postshock5	7	23.1	3.85	57.75	37.97	0	1148
VFM31d1r8	8	Box #1	930	11	CS1	0	0	0	0	140.83	0	1577
VFM31d1r8	8	Box #1	930	11	CS2	3	4	0.67	20	83.71	0	3460
VFM31d1r8	8	Box #1	930	11	CS3	4	7.767	1.29	38.83	51.34	0	967
VFM31d1r8	8	Box #1	930	11	CS4	3	7	1.17	35	65.48	0	1569
VFM31d1r8	8	Box #1	930	11	CS5	4	13.233	2.21	66.17	47.65	0	1483
VFM31d1r8	8	Box #2	931	11	Postshock1	3	5.033	0.84	12.58	118.69	0	1917
VFM31d1r8	8	Box #2	931	11	Postshock2	7	20.033	3.34	50.08	55.8	0	2898
VFM31d1r8	8	Box #2	931	11	Postshock3	5	30.033	5.01	75.08	23.45	0	1203
VFM31d1r8	8	Box #2	931	11	Postshock4	7	31.433	5.24	78.58	12.76	0	861
VFM31d1r8	8	Box #2	931	11	Postshock5	6	24.033	4.01	60.08	55.73	0	4872
VFM31d1r8	8	Box #2	931	11	CS1	1	1.033	0.17	5.17	203.99	0	2643
VFM31d1r8	8	Box #2	931	11	CS2	4	10.2	1.7	51	94.15	0	2770
VFM31d1r8	8	Box #2	931	11	CS3	4	15.767	2.63	78.83	38.4	0	1718
VFM31d1r8	8	Box #2	931	11	CS4	2	8.333	1.39	41.67	85.22	0	1795
VFM31d1r8	8	Box #2	931	11	CS5	1	15.1	2.52	75.5	26.06	0	541
VFM31d1r8	8	Box #3	958	12	Postshock1	0	0	0	0	262.55	0	2317
VFM31d1r8	8	Box #3	958	12	Postshock2	4	5.467	0.91	13.67	57.51	0	439
VFM31d1r8	8	Box #3	958	12	Postshock3	6	16.567	2.76	41.42	31.24	0	686
VFM31d1r8	8	Box #3	958	12	Postshock4	5	15.333	2.56	38.33	65.39	0	2156
VFM31d1r8	8	Box #3	958	12	Postshock5	5	21.367	3.56	53.42	30.14	0	655
VFM31d1r8	8	Box #3	958	12	CS1	0	0	0	0	225.28	0	3349
VFM31d1r8	8	Box #3	958	12	CS2	0	0	0	0	195.83	0	2617
VFM31d1r8	8	Box #3	958	12	CS3	2	3.7	0.62	18.5	96.2	0	2282
VFM31d1r8	8	Box #3	958	12	CS4	3	11.333	1.89	56.67	32.47	0	1696
VFM31d1r8	8	Box #3	958	12	CS5	4	14.233	2.37	71.17	49.47	0	1951
VFM31d1r8	8	Box #4	959	12	Postshock1	4	4.467	0.74	11.17	156.21	0	989
VFM31d1r8	8	Box #4	959	12	Postshock2	8	17	2.83	42.5	57.45	0	688
VFM31d1r8	8	Box #4	959	12	Postshock3	7	20	3.33	50	45.89	0	3267
VFM31d1r8	8	Box #4	959	12	Postshock4	6	19.233	3.21	48.08	36.1	0	1105
VFM31d1r8	8	Box #4	959	12	Postshock5	8	23.3	3.88	58.25	27.45	0	1109
VFM31d1r8	8	Box #4	959	12	CS1	1	1	0.17	5	136.1	0	2135
VFM31d1r8	8	Box #4	959	12	CS2	1	1.233	0.21	6.17	134.33	0	2794
VFM31d1r8	8	Box #4	959	12	CS3	4	14.3	2.38	71.5	44.09	0	1440
VFM31d1r8	8	Box #4	959	12	CS4	2	12.333	2.06	61.67	55.59	0	3554
VFM31d1r8	8	Box #4	959	12	CS5	3	13.4	2.23	67	37.62	0	1470
VFM31d1r9	9	Box #1	960	12	Postshock1	0	0	0	0	224.64	0	3114
VFM31d1r9	9	Box #1	960	12	Postshock2	6	9.667	1.61	24.17	62.97	0	1900
VFM31d1r9	9	Box #1	960	12	Postshock3	4	13.933	2.32	34.83	34.37	0	761
VFM31d1r9	9	Box #1	960	12	Postshock4	6	29.633	4.94	74.08	27.72	0	3476
VFM31d1r9	9	Box #1	960	12	Postshock5	4	18.567	3.09	46.42	51.76	0	2554
VFM31d1r9	9	Box #1	960	12	CS1	0	0	0	0	260.81	0	3451
VFM31d1r9	9	Box #1	960	12	CS2	1	1.2	0.2	6	271.77	0	2669
VFM31d1r9	9	Box #1	960	12	CS3	4	10.833	1.81	54.17	55.46	0	1901
VFM31d1r9	9	Box #1	960	12	CS4	2	9.633	1.61	48.17	60.72	0	2088
VFM31d1r9	9	Box #1	960	12	CS5	2	3.033	0.51	15.17	111.84	0	2231
VFM31d1r9	9	Box #2	961	12	Postshock1	6	8.233	1.37	20.58	148.39	0	3555
VFM31d1r9	9	Box #2	961	12	Postshock2	10	30.2	5.03	75.5	26.31	0	1002
VFM31d1r9	9	Box #2	961	12	Postshock3	3	31.333	5.22	78.33	27.69	0	600
VFM31d1r9	9	Box #2	961	12	Postshock4	5	27.633	4.61	69.08	40.72	0	3816
VFM31d1r9	9	Box #2	961	12	Postshock5	3	30.933	5.16	77.33	28.14	0	517
VFM31d1r9	9	Box #2	961	12	CS1	0	0	0	0	297.88	0	5930
VFM31d1r9	9	Box #2	961	12	CS2	3	6.967	1.16	34.83	111.15	0	3354
VFM31d1r9	9	Box #2	961	12	CS3	3	8.8	1.47	44	135.13	0	2771
VFM31d1r9	9	Box #2	961	12	CS4	3	14.533	2.42	72.67	67.12	0	3131
VFM31d1r9	9	Box #2	961	12	CS5	4	16.367	2.73	81.83	59.17	0	2810
VFM31d1r9	9	Box #3	932	11	Postshock1	1	1	0.17	2.5	113.08	0	805
VFM31d1r9	9	Box #3	932	11	Postshock2	4	8.8	1.47	22	57.81	0	3858
VFM31d1r9	9	Box #3	932	11	Postshock3	3	13.367	2.23	33.42	38.3	0	789
VFM31d1r9	9	Box #3	932	11	Postshock4	5	14.9	2.48	37.25	66.7	0	1598
VFM31d1r9	9	Box #3	932	11	Postshock5	9	30.433	5.07	76.08	14.55	0	733
VFM31d1r9	9	Box #3	932	11	CS1	0	0	0	0	303.94	0	4288
VFM31d1r9	9	Box #3	932	11	CS2	2	3.533	0.59	17.67	157.83	0	1835
VFM31d1r9	9	Box #3	932	11	CS3	4	11.7	1.95	58.5	46.85	0	1727
VFM31d1r9	9	Box #3	932	11	CS4	3	8.367	1.39	41.83	74.39	0	3837
VFM31d1r9	9	Box #3	932	11	CS5	2	5.233	0.87	26.17	123.64	0	2404
VFM31d1r9	9	Box #4	933	11	Postshock1	4	5.233	0.87	13.08	107.85	0	560
VFM31d1r9	9	Box #4	933	11	Postshock2	6	13.367	2.23	33.42	83.66	0	1355
VFM31d1r9	9	Box #4	933	11	Postshock3	7	14.6	2.43	36.5	40.08	0	505
VFM31d1r9	9	Box #4	933	11	Postshock4	5	13.467	2.24	33.67	84.81	0	3278
VFM31d1r9	9	Box #4	933	11	Postshock5	5	24.833	4.14	62.08	39.01	0	3157
VFM31d1r9	9	Box #4	933	11	CS1	0	0	0	0	271.95	0	2043
VFM31d1r9	9	Box #4	933	11	CS2	1	1.2	0.2	6	143.01	0	1948
VFM31d1r9	9	Box #4	933	11	CS3	4	6.833	1.14	34.17	78.26	0	1520
VFM31d1r9	9	Box #4	933	11	CS4	2	6.3	1.05	31.5	85.8	0	1359
VFM31d1r9	9	Box #4	933	11	CS5	4	15.367	2.56	76.83	56.82	0	3715

## Sheet: Fear Conditioning Day 2
Fear Conditioning Day 2
Component Details
Component Name	Start Time	Duration (s)	Start Frame	Duration Frames
Min0-2	0:00:00.000	120	0	3600
Min2-4	0:02:00.000	120	3600	3600
Min4-6	0:04:00.000	120	7200	3600
Min6-8	0:06:00.000	120	10800	3600
Min8-10	0:08:00.000	120	14400	3600
Min10-12	0:10:00.000	120	18000	3600
Min12-14	0:12:00.000	120	21600	3600
Min14-16	0:14:00.000	120	25200	3600
Experiment	Trial	Box	Animal	Group	Component Name	Freeze Cnt	Time Freezing	Pct Total Time Freezing	Pct Component Time Freezing	Avg Motion Index	Min Motion Index	Max Motion Index
VFM31d2r10	10	Box #1	968	11	Min0-2	14	73.5	7.66	61.25	27.22	0	448
VFM31d2r10	10	Box #1	968	11	Min2-4	9	106.2	11.06	88.5	3.62	0	288
VFM31d2r10	10	Box #1	968	11	Min4-6	16	92.9	9.68	77.42	5.73	0	181
VFM31d2r10	10	Box #1	968	11	Min6-8	14	65.567	6.83	54.64	21.21	0	402
VFM31d2r10	10	Box #1	968	11	Min8-10	17	59.167	6.16	49.31	20.19	0	4745
VFM31d2r10	10	Box #1	968	11	Min10-12	15	71.3	7.43	59.42	18.4	0	472
VFM31d2r10	10	Box #1	968	11	Min12-14	14	36.167	3.77	30.14	53.15	0	488
VFM31d2r10	10	Box #1	968	11	Min14-16	7	11.8	1.23	9.83	98.31	0	596
VFM31d2r10	10	Box #2	99	99	Min0-2	2	119.933	12.49	99.94	1.84	0	3318
VFM31d2r10	10	Box #2	99	99	Min2-4	1	120	12.5	100	0	0	0
VFM31d2r10	10	Box #2	99	99	Min4-6	1	120	12.5	100	0	0	0
VFM31d2r10	10	Box #2	99	99	Min6-8	1	120	12.5	100	0	0	0
VFM31d2r10	10	Box #2	99	99	Min8-10	1	120	12.5	100	0	0	0
VFM31d2r10	10	Box #2	99	99	Min10-12	1	120	12.5	100	0	0	0
VFM31d2r10	10	Box #2	99	99	Min12-14	1	120	12.5	100	0	0	1
VFM31d2r10	10	Box #2	99	99	Min14-16	1	120	12.5	100	0	0	1
VFM31d2r10	10	Box #3	967	12	Min0-2	13	73.567	7.66	61.31	29.51	0	739
VFM31d2r10	10	Box #3	967	12	Min2-4	13	91.967	9.58	76.64	9.6	0	296
VFM31d2r10	10	Box #3	967	12	Min4-6	16	71.567	7.45	59.64	16.21	0	310
VFM31d2r10	10	Box #3	967	12	Min6-8	14	69.433	7.23	57.86	20.3	0	426
VFM31d2r10	10	Box #3	967	12	Min8-10	14	42.467	4.42	35.39	35.9	0	639
VFM31d2r10	10	Box #3	967	12	Min10-12	21	54.767	5.7	45.64	26.49	0	588
VFM31d2r10	10	Box #3	967	12	Min12-14	20	51.5	5.36	42.92	23.27	0	398
VFM31d2r10	10	Box #3	967	12	Min14-16	7	25.167	2.62	20.97	62.87	0	695
VFM31d2r10	10	Box #4	969	12	Min0-2	12	56.367	5.87	46.97	55.45	0	1532
VFM31d2r10	10	Box #4	969	12	Min2-4	16	41.433	4.32	34.53	57.41	0	964
VFM31d2r10	10	Box #4	969	12	Min4-6	18	89.067	9.28	74.22	7.76	0	338
VFM31d2r10	10	Box #4	969	12	Min6-8	16	37.267	3.88	31.06	52.88	0	1088
VFM31d2r10	10	Box #4	969	12	Min8-10	21	60.267	6.28	50.22	35.83	0	966
VFM31d2r10	10	Box #4	969	12	Min10-12	19	78.5	8.18	65.42	17.01	0	498
VFM31d2r10	10	Box #4	969	12	Min12-14	22	52.3	5.45	43.58	29.65	0	671
VFM31d2r10	10	Box #4	969	12	Min14-16	16	45.633	4.75	38.03	58.06	0	1421
VFM31d2r1	1	Box #1	934	21	Min0-2	19	42.4	4.42	35.33	65.2	0	752
VFM31d2r1	1	Box #1	934	21	Min2-4	26	62.9	6.55	52.42	34.79	0	688
VFM31d2r1	1	Box #1	934	21	Min4-6	23	51.533	5.37	42.94	66.73	0	785
VFM31d2r1	1	Box #1	934	21	Min6-8	27	81.9	8.53	68.25	20.42	0	707
VFM31d2r1	1	Box #1	934	21	Min8-10	19	40.533	4.22	33.78	96.73	0	757
VFM31d2r1	1	Box #1	934	21	Min10-12	16	53.733	5.6	44.78	66.4	0	783
VFM31d2r1	1	Box #1	934	21	Min12-14	20	53.3	5.55	44.42	61.58	0	778
VFM31d2r1	1	Box #1	934	21	Min14-16	17	58.033	6.05	48.36	33.19	0	805
VFM31d2r1	1	Box #2	935	21	Min0-2	17	41.967	4.37	34.97	65.31	0	1073
VFM31d2r1	1	Box #2	935	21	Min2-4	14	28.3	2.95	23.58	126.01	0	1073
VFM31d2r1	1	Box #2	935	21	Min4-6	11	21.567	2.25	17.97	112.63	0	1266
VFM31d2r1	1	Box #2	935	21	Min6-8	18	38.233	3.98	31.86	62.13	0	954
VFM31d2r1	1	Box #2	935	21	Min8-10	8	18.367	1.91	15.31	109.82	0	990
VFM31d2r1	1	Box #2	935	21	Min10-12	11	24.967	2.6	20.81	96.44	0	1082
VFM31d2r1	1	Box #2	935	21	Min12-14	3	7.267	0.76	6.06	146.86	0	1166
VFM31d2r1	1	Box #2	935	21	Min14-16	10	17.867	1.86	14.89	133.54	0	3912
VFM31d2r1	1	Box #3	943	22	Min0-2	11	48.367	5.04	40.31	42.55	0	572
VFM31d2r1	1	Box #3	943	22	Min2-4	17	68.333	7.12	56.94	29.5	0	413
VFM31d2r1	1	Box #3	943	22	Min4-6	13	31.333	3.26	26.11	57.84	0	577
VFM31d2r1	1	Box #3	943	22	Min6-8	21	76.8	8	64	17.37	0	526
VFM31d2r1	1	Box #3	943	22	Min8-10	20	67.6	7.04	56.33	33.19	0	541
VFM31d2r1	1	Box #3	943	22	Min10-12	16	43.2	4.5	36	57.62	0	700
VFM31d2r1	1	Box #3	943	22	Min12-14	18	38.067	3.97	31.72	49.85	0	555
VFM31d2r1	1	Box #3	943	22	Min14-16	16	64.1	6.68	53.42	28.88	0	429
VFM31d2r1	1	Box #4	945	22	Min0-2	15	25.767	2.68	21.47	96.1	0	929
VFM31d2r1	1	Box #4	945	22	Min2-4	18	40.733	4.24	33.94	73.48	0	575
VFM31d2r1	1	Box #4	945	22	Min4-6	14	21.2	2.21	17.67	117.37	0	1126
VFM31d2r1	1	Box #4	945	22	Min6-8	13	25.3	2.64	21.08	104.43	0	1128
VFM31d2r1	1	Box #4	945	22	Min8-10	23	42.133	4.39	35.11	43.53	0	688
VFM31d2r1	1	Box #4	945	22	Min10-12	19	40.7	4.24	33.92	81.99	0	983
VFM31d2r1	1	Box #4	945	22	Min12-14	19	46.333	4.83	38.61	64.16	0	1247
VFM31d2r1	1	Box #4	945	22	Min14-16	10	21.8	2.27	18.17	90.05	0	1136
VFM31d2r2	2	Box #1	946	22	Min0-2	4	5.767	0.6	4.81	199.35	0	1583
VFM31d2r2	2	Box #1	946	22	Min2-4	9	14.133	1.47	11.78	179.68	0	1556
VFM31d2r2	2	Box #1	946	22	Min4-6	11	24	2.5	20	144.37	0	4343
VFM31d2r2	2	Box #1	946	22	Min6-8	13	22	2.29	18.33	155.33	0	1489
VFM31d2r2	2	Box #1	946	22	Min8-10	4	9.5	0.99	7.92	223.23	0	4670
VFM31d2r2	2	Box #1	946	22	Min10-12	7	11.933	1.24	9.94	233.9	0	4428
VFM31d2r2	2	Box #1	946	22	Min12-14	5	6.467	0.67	5.39	168.3	0	5041
VFM31d2r2	2	Box #1	946	22	Min14-16	3	5.5	0.57	4.58	209.55	0	1391
VFM31d2r2	2	Box #2	947	22	Min0-2	9	95.633	9.96	79.69	9.19	0	220
VFM31d2r2	2	Box #2	947	22	Min2-4	15	97.267	10.13	81.06	5.62	0	166
VFM31d2r2	2	Box #2	947	22	Min4-6	10	44.533	4.64	37.11	65.68	0	928
VFM31d2r2	2	Box #2	947	22	Min6-8	9	90.433	9.42	75.36	22.82	0	1159
VFM31d2r2	2	Box #2	947	22	Min8-10	15	60.9	6.34	50.75	41.94	0	669
VFM31d2r2	2	Box #2	947	22	Min10-12	16	67.467	7.03	56.22	34.94	0	662
VFM31d2r2	2	Box #2	947	22	Min12-14	8	21.033	2.19	17.53	98.38	0	920
VFM31d2r2	2	Box #2	947	22	Min14-16	19	56.967	5.93	47.47	25.06	0	341
VFM31d2r2	2	Box #3	936	21	Min0-2	10	21.9	2.28	18.25	76.48	0	698
VFM31d2r2	2	Box #3	936	21	Min2-4	11	53.3	5.55	44.42	56.9	0	719
VFM31d2r2	2	Box #3	936	21	Min4-6	14	74.533	7.76	62.11	36.74	0	1116
VFM31d2r2	2	Box #3	936	21	Min6-8	16	91.3	9.51	76.08	7.69	0	378
VFM31d2r2	2	Box #3	936	21	Min8-10	15	31.4	3.27	26.17	49.96	0	734
VFM31d2r2	2	Box #3	936	21	Min10-12	25	91.267	9.51	76.06	10.33	0	324
VFM31d2r2	2	Box #3	936	21	Min12-14	27	90.8	9.46	75.67	7.28	0	195
VFM31d2r2	2	Box #3	936	21	Min14-16	15	33.133	3.45	27.61	46.43	0	545
VFM31d2r2	2	Box #4	937	21	Min0-2	4	5.8	0.6	4.83	162.88	0	1095
VFM31d2r2	2	Box #4	937	21	Min2-4	6	9.767	1.02	8.14	148.8	0	1268
VFM31d2r2	2	Box #4	937	21	Min4-6	11	16.7	1.74	13.92	134.76	0	1730
VFM31d2r2	2	Box #4	937	21	Min6-8	18	35.033	3.65	29.19	54.04	0	481
VFM31d2r2	2	Box #4	937	21	Min8-10	9	15.7	1.64	13.08	79.56	0	841
VFM31d2r2	2	Box #4	937	21	Min10-12	8	13.6	1.42	11.33	111.13	0	1392
VFM31d2r2	2	Box #4	937	21	Min12-14	12	25.433	2.65	21.19	100.93	0	986
VFM31d2r2	2	Box #4	937	21	Min14-16	10	19.933	2.08	16.61	98.88	0	1061
VFM31d2r3	3	Box #1	938	21	Min0-2	10	42.733	4.45	35.61	51.1	0	3577
VFM31d2r3	3	Box #1	938	21	Min2-4	14	39.467	4.11	32.89	58.35	0	735
VFM31d2r3	3	Box #1	938	21	Min4-6	14	54.533	5.68	45.44	55.1	0	718
VFM31d2r3	3	Box #1	938	21	Min6-8	5	9.767	1.02	8.14	103.54	0	751
VFM31d2r3	3	Box #1	938	21	Min8-10	9	19.667	2.05	16.39	111.69	0	3927
VFM31d2r3	3	Box #1	938	21	Min10-12	18	36.667	3.82	30.56	63.15	0	886
VFM31d2r3	3	Box #1	938	21	Min12-14	12	26.667	2.78	22.22	99.92	0	979
VFM31d2r3	3	Box #1	938	21	Min14-16	8	14.467	1.51	12.06	119.91	0	817
VFM31d2r3	3	Box #2	939	21	Min0-2	11	40.667	4.24	33.89	103.53	0	1314
VFM31d2r3	3	Box #2	939	21	Min2-4	11	30.567	3.18	25.47	114.85	0	1046
VFM31d2r3	3	Box #2	939	21	Min4-6	12	33.2	3.46	27.67	136.58	0	1401
VFM31d2r3	3	Box #2	939	21	Min6-8	19	63.8	6.65	53.17	58.49	0	1030
VFM31d2r3	3	Box #2	939	21	Min8-10	12	35.433	3.69	29.53	124.38	0	1649
VFM31d2r3	3	Box #2	939	21	Min10-12	11	42.367	4.41	35.31	89.46	0	1190
VFM31d2r3	3	Box #2	939	21	Min12-14	13	51.9	5.41	43.25	54.38	0	1027
VFM31d2r3	3	Box #2	939	21	Min14-16	12	46.633	4.86	38.86	78.61	0	1076
VFM31d2r3	3	Box #3	948	22	Min0-2	19	87.567	9.12	72.97	28.38	0	705
VFM31d2r3	3	Box #3	948	22	Min2-4	14	109.667	11.42	91.39	2.37	0	258
VFM31d2r3	3	Box #3	948	22	Min4-6	7	96.367	10.04	80.31	28.35	0	736
VFM31d2r3	3	Box #3	948	22	Min6-8	12	43.1	4.49	35.92	85.97	0	1235
VFM31d2r3	3	Box #3	948	22	Min8-10	15	56.7	5.91	47.25	39.38	0	713
VFM31d2r3	3	Box #3	948	22	Min10-12	16	82	8.54	68.33	14.57	0	343
VFM31d2r3	3	Box #3	948	22	Min12-14	15	70	7.29	58.33	13.47	0	365
VFM31d2r3	3	Box #3	948	22	Min14-16	15	73.267	7.63	61.06	26.95	0	461
VFM31d2r3	3	Box #4	949	22	Min0-2	5	10.333	1.08	8.61	137.46	0	1140
VFM31d2r3	3	Box #4	949	22	Min2-4	10	21.4	2.23	17.83	97.68	0	1039
VFM31d2r3	3	Box #4	949	22	Min4-6	8	20.933	2.18	17.44	115.57	0	1104
VFM31d2r3	3	Box #4	949	22	Min6-8	15	35.867	3.74	29.89	83.21	0	2440
VFM31d2r3	3	Box #4	949	22	Min8-10	6	10.867	1.13	9.06	170.56	0	1509
VFM31d2r3	3	Box #4	949	22	Min10-12	4	6.167	0.64	5.14	160.4	0	1320
VFM31d2r3	3	Box #4	949	22	Min12-14	11	24.7	2.57	20.58	101.09	0	764
VFM31d2r3	3	Box #4	949	22	Min14-16	8	11.967	1.25	9.97	139.62	0	1626
VFM31d2r4	4	Box #1	950	22	Min0-2	7	18.3	1.91	15.25	156.94	0	1369
VFM31d2r4	4	Box #1	950	22	Min2-4	10	21.8	2.27	18.17	153.72	0	1513
VFM31d2r4	4	Box #1	950	22	Min4-6	4	5	0.52	4.17	176.97	0	1265
VFM31d2r4	4	Box #1	950	22	Min6-8	6	9.3	0.97	7.75	158.92	0	1112
VFM31d2r4	4	Box #1	950	22	Min8-10	14	37.067	3.86	30.89	52.59	0	737
VFM31d2r4	4	Box #1	950	22	Min10-12	6	11.333	1.18	9.44	169.09	0	1136
VFM31d2r4	4	Box #1	950	22	Min12-14	9	11.433	1.19	9.53	137.71	0	1448
VFM31d2r4	4	Box #1	950	22	Min14-16	10	20.467	2.13	17.06	114.01	0	785
VFM31d2r4	4	Box #2	951	22	Min0-2	17	51.533	5.37	42.94	70.36	0	3442
VFM31d2r4	4	Box #2	951	22	Min2-4	15	85.5	8.91	71.25	16.71	0	511
VFM31d2r4	4	Box #2	951	22	Min4-6	12	111.2	11.58	92.67	2.95	0	211
VFM31d2r4	4	Box #2	951	22	Min6-8	16	108.233	11.27	90.19	5.18	0	3432
VFM31d2r4	4	Box #2	951	22	Min8-10	13	39.867	4.15	33.22	74.07	0	1336
VFM31d2r4	4	Box #2	951	22	Min10-12	11	36.733	3.83	30.61	70.01	0	1089
VFM31d2r4	4	Box #2	951	22	Min12-14	14	73.067	7.61	60.89	19.02	0	451
VFM31d2r4	4	Box #2	951	22	Min14-16	17	96.467	10.05	80.39	4.5	0	178
VFM31d2r4	4	Box #3	940	21	Min0-2	10	76.1	7.93	63.42	21.81	0	375
VFM31d2r4	4	Box #3	940	21	Min2-4	5	62.8	6.54	52.33	37.45	0	567
VFM31d2r4	4	Box #3	940	21	Min4-6	9	41.9	4.36	34.92	43.46	0	676
VFM31d2r4	4	Box #3	940	21	Min6-8	17	52.733	5.49	43.94	42.6	0	575
VFM31d2r4	4	Box #3	940	21	Min8-10	9	28.4	2.96	23.67	80.03	0	3640
VFM31d2r4	4	Box #3	940	21	Min10-12	3	6.633	0.69	5.53	116.79	0	1803
VFM31d2r4	4	Box #3	940	21	Min12-14	15	42.7	4.45	35.58	27.69	0	978
VFM31d2r4	4	Box #3	940	21	Min14-16	8	16.7	1.74	13.92	76.96	0	679
VFM31d2r4	4	Box #4	941	21	Min0-2	7	50.367	5.25	41.97	57.9	0	737
VFM31d2r4	4	Box #4	941	21	Min2-4	13	68.633	7.15	57.19	19.97	0	327
VFM31d2r4	4	Box #4	941	21	Min4-6	14	95.067	9.9	79.22	20.64	0	1052
VFM31d2r4	4	Box #4	941	21	Min6-8	15	99.5	10.36	82.92	6.72	0	278
VFM31d2r4	4	Box #4	941	21	Min8-10	10	39.167	4.08	32.64	73.1	0	2734
VFM31d2r4	4	Box #4	941	21	Min10-12	11	30.667	3.19	25.56	64.15	0	620
VFM31d2r4	4	Box #4	941	21	Min12-14	8	15.233	1.59	12.69	88.29	0	761
VFM31d2r4	4	Box #4	941	21	Min14-16	14	33.333	3.47	27.78	63.59	0	2941
VFM31d2r5	5	Box #1	942	21	Min0-2	6	11.567	1.2	9.64	164.01	0	1047
VFM31d2r5	5	Box #1	942	21	Min2-4	7	15.6	1.63	13	147.09	0	1832
VFM31d2r5	5	Box #1	942	21	Min4-6	14	24.167	2.52	20.14	90.4	0	1171
VFM31d2r5	5	Box #1	942	21	Min6-8	13	31.767	3.31	26.47	103.04	0	1326
VFM31d2r5	5	Box #1	942	21	Min8-10	12	33.367	3.48	27.81	103.12	0	1549
VFM31d2r5	5	Box #1	942	21	Min10-12	18	58	6.04	48.33	36.9	0	1450
VFM31d2r5	5	Box #1	942	21	Min12-14	13	26.533	2.76	22.11	93.52	0	1419
VFM31d2r5	5	Box #1	942	21	Min14-16	20	36.667	3.82	30.56	86.43	0	1474
VFM31d2r5	5	Box #2	944	21	Min0-2	9	31.933	3.33	26.61	86.27	0	718
VFM31d2r5	5	Box #2	944	21	Min2-4	6	27.733	2.89	23.11	83	0	685
VFM31d2r5	5	Box #2	944	21	Min4-6	3	6.633	0.69	5.53	99.32	0	789
VFM31d2r5	5	Box #2	944	21	Min6-8	11	29.167	3.04	24.31	69.67	0	868
VFM31d2r5	5	Box #2	944	21	Min8-10	15	25.667	2.67	21.39	77.82	0	938
VFM31d2r5	5	Box #2	944	21	Min10-12	2	2.5	0.26	2.08	142.5	0	1062
VFM31d2r5	5	Box #2	944	21	Min12-14	13	21.033	2.19	17.53	99.95	0	977
VFM31d2r5	5	Box #2	944	21	Min14-16	10	18.833	1.96	15.69	111.79	0	1020
VFM31d2r5	5	Box #3	952	22	Min0-2	16	64.467	6.72	53.72	53.72	0	1240
VFM31d2r5	5	Box #3	952	22	Min2-4	4	19.533	2.03	16.28	103.92	0	920
VFM31d2r5	5	Box #3	952	22	Min4-6	4	5.7	0.59	4.75	148.26	0	1224
VFM31d2r5	5	Box #3	952	22	Min6-8	12	28.067	2.92	23.39	93.52	0	3598
VFM31d2r5	5	Box #3	952	22	Min8-10	11	22.833	2.38	19.03	94.61	0	2995
VFM31d2r5	5	Box #3	952	22	Min10-12	7	12.7	1.32	10.58	117.08	0	4027
VFM31d2r5	5	Box #3	952	22	Min12-14	8	14.467	1.51	12.06	99.23	0	958
VFM31d2r5	5	Box #3	952	22	Min14-16	7	11.167	1.16	9.31	65.16	0	1186
VFM31d2r5	5	Box #4	953	22	Min0-2	7	11.967	1.25	9.97	83.58	0	477
VFM31d2r5	5	Box #4	953	22	Min2-4	21	48.867	5.09	40.72	38.49	0	478
VFM31d2r5	5	Box #4	953	22	Min4-6	14	27.2	2.83	22.67	45.91	0	491
VFM31d2r5	5	Box #4	953	22	Min6-8	10	17.133	1.78	14.28	70.67	0	615
VFM31d2r5	5	Box #4	953	22	Min8-10	12	22.7	2.36	18.92	64.34	0	540
VFM31d2r5	5	Box #4	953	22	Min10-12	14	31.867	3.32	26.56	46.07	0	482
VFM31d2r5	5	Box #4	953	22	Min12-14	11	23.2	2.42	19.33	41.57	0	311
VFM31d2r5	5	Box #4	953	22	Min14-16	14	22.533	2.35	18.78	42.33	0	598
VFM31d2r6	6	Box #1	926	11	Min0-2	24	72.5	7.55	60.42	26.28	0	538
VFM31d2r6	6	Box #1	926	11	Min2-4	17	30.333	3.16	25.28	69.39	0	1023
VFM31d2r6	6	Box #1	926	11	Min4-6	18	50.7	5.28	42.25	79.5	0	3989
VFM31d2r6	6	Box #1	926	11	Min6-8	14	59.2	6.17	49.33	50.9	0	898
VFM31d2r6	6	Box #1	926	11	Min8-10	18	87.033	9.07	72.53	13.65	0	360
VFM31d2r6	6	Box #1	926	11	Min10-12	16	81.733	8.51	68.11	22.51	0	495
VFM31d2r6	6	Box #1	926	11	Min12-14	18	46.3	4.82	38.58	62.03	0	745
VFM31d2r6	6	Box #1	926	11	Min14-16	26	68.033	7.09	56.69	21.07	0	364
VFM31d2r6	6	Box #2	927	11	Min0-2	20	56.8	5.92	47.33	46.08	0	1562
VFM31d2r6	6	Box #2	927	11	Min2-4	13	61.467	6.4	51.22	52.29	0	1280
VFM31d2r6	6	Box #2	927	11	Min4-6	15	82.9	8.64	69.08	32.01	0	1059
VFM31d2r6	6	Box #2	927	11	Min6-8	11	109.567	11.41	91.31	2.75	0	497
VFM31d2r6	6	Box #2	927	11	Min8-10	22	93.967	9.79	78.31	12.17	0	2800
VFM31d2r6	6	Box #2	927	11	Min10-12	15	22.367	2.33	18.64	103.78	0	1039
VFM31d2r6	6	Box #2	927	11	Min12-14	13	21.867	2.28	18.22	177.71	0	4154
VFM31d2r6	6	Box #2	927	11	Min14-16	21	43.067	4.49	35.89	79.6	0	1587
VFM31d2r6	6	Box #3	954	12	Min0-2	8	26.9	2.8	22.42	80.02	0	979
VFM31d2r6	6	Box #3	954	12	Min2-4	17	45.533	4.74	37.94	41.85	0	701
VFM31d2r6	6	Box #3	954	12	Min4-6	15	37.367	3.89	31.14	78.1	0	704
VFM31d2r6	6	Box #3	954	12	Min6-8	15	34.233	3.57	28.53	67.18	0	740
VFM31d2r6	6	Box #3	954	12	Min8-10	18	40.867	4.26	34.06	45.1	0	682
VFM31d2r6	6	Box #3	954	12	Min10-12	15	35.267	3.67	29.39	93.42	0	1075
VFM31d2r6	6	Box #3	954	12	Min12-14	21	54.567	5.68	45.47	27.49	0	468
VFM31d2r6	6	Box #3	954	12	Min14-16	14	34.567	3.6	28.81	99.25	0	804
VFM31d2r6	6	Box #4	955	12	Min0-2	9	93.267	9.72	77.72	10.67	0	237
VFM31d2r6	6	Box #4	955	12	Min2-4	3	118.467	12.34	98.72	0.27	0	61
VFM31d2r6	6	Box #4	955	12	Min4-6	4	102.133	10.64	85.11	7.76	0	365
VFM31d2r6	6	Box #4	955	12	Min6-8	5	98.433	10.25	82.03	7.85	0	242
VFM31d2r6	6	Box #4	955	12	Min8-10	8	53.167	5.54	44.31	38.83	0	632
VFM31d2r6	6	Box #4	955	12	Min10-12	6	43.6	4.54	36.33	62.65	0	1275
VFM31d2r6	6	Box #4	955	12	Min12-14	6	111.467	11.61	92.89	1.24	0	231
VFM31d2r6	6	Box #4	955	12	Min14-16	6	115.967	12.08	96.64	0.89	0	422
VFM31d2r7	7	Box #1	956	12	Min0-2	13	52.3	5.45	43.58	55.24	0	965
VFM31d2r7	7	Box #1	956	12	Min2-4	14	81.3	8.47	67.75	27.13	0	660
VFM31d2r7	7	Box #1	956	12	Min4-6	12	85.267	8.88	71.06	12.38	0	340
VFM31d2r7	7	Box #1	956	12	Min6-8	15	60.167	6.27	50.14	43.26	0	518
VFM31d2r7	7	Box #1	956	12	Min8-10	17	62.8	6.54	52.33	22.74	0	405
VFM31d2r7	7	Box #1	956	12	Min10-12	20	62.3	6.49	51.92	29.44	0	572
VFM31d2r7	7	Box #1	956	12	Min12-14	16	60	6.25	50	19.39	0	428
VFM31d2r7	7	Box #1	956	12	Min14-16	12	36.167	3.77	30.14	46.79	0	601
VFM31d2r7	7	Box #2	957	12	Min0-2	1	3	0.31	2.5	187.16	0	1683
VFM31d2r7	7	Box #2	957	12	Min2-4	14	63.3	6.59	52.75	60.68	0	906
VFM31d2r7	7	Box #2	957	12	Min4-6	15	68.867	7.17	57.39	29.27	0	1226
VFM31d2r7	7	Box #2	957	12	Min6-8	14	36.467	3.8	30.39	72.77	0	1520
VFM31d2r7	7	Box #2	957	12	Min8-10	16	30.8	3.21	25.67	102.07	0	1395
VFM31d2r7	7	Box #2	957	12	Min10-12	10	15.667	1.63	13.06	115.88	0	1209
VFM31d2r7	7	Box #2	957	12	Min12-14	15	26.7	2.78	22.25	121.93	0	1259
VFM31d2r7	7	Box #2	957	12	Min14-16	14	25.4	2.65	21.17	80.39	0	1166
VFM31d2r7	7	Box #3	928	11	Min0-2	4	5.3	0.55	4.42	211.67	0	1381
VFM31d2r7	7	Box #3	928	11	Min2-4	18	39.067	4.07	32.56	71.25	0	1135
VFM31d2r7	7	Box #3	928	11	Min4-6	17	39.633	4.13	33.03	74.53	0	3352
VFM31d2r7	7	Box #3	928	11	Min6-8	20	49.833	5.19	41.53	91.16	0	1594
VFM31d2r7	7	Box #3	928	11	Min8-10	10	20.367	2.12	16.97	118.78	0	1558
VFM31d2r7	7	Box #3	928	11	Min10-12	8	14.733	1.53	12.28	83.87	0	3184
VFM31d2r7	7	Box #3	928	11	Min12-14	13	24.6	2.56	20.5	91.83	0	1029
VFM31d2r7	7	Box #3	928	11	Min14-16	7	9.667	1.01	8.06	170.45	0	1423
VFM31d2r7	7	Box #4	929	11	Min0-2	10	44.867	4.67	37.39	61.09	0	940
VFM31d2r7	7	Box #4	929	11	Min2-4	7	90.733	9.45	75.61	10.74	0	264
VFM31d2r7	7	Box #4	929	11	Min4-6	8	93.433	9.73	77.86	6.36	0	687
VFM31d2r7	7	Box #4	929	11	Min6-8	16	41.633	4.34	34.69	38.06	0	781
VFM31d2r7	7	Box #4	929	11	Min8-10	16	73.933	7.7	61.61	28.28	0	767
VFM31d2r7	7	Box #4	929	11	Min10-12	6	118.1	12.3	98.42	0.28	0	31
VFM31d2r7	7	Box #4	929	11	Min12-14	10	102.133	10.64	85.11	6.69	0	598
VFM31d2r7	7	Box #4	929	11	Min14-16	9	64.1	6.68	53.42	27.42	0	586
VFM31d2r8	8	Box #1	930	11	Min0-2	19	77.3	8.05	64.42	17.1	0	240
VFM31d2r8	8	Box #1	930	11	Min2-4	12	85.4	8.9	71.17	13.49	0	259
VFM31d2r8	8	Box #1	930	11	Min4-6	17	83.367	8.68	69.47	12.79	0	348
VFM31d2r8	8	Box #1	930	11	Min6-8	10	55.2	5.75	46	32.83	0	530
VFM31d2r8	8	Box #1	930	11	Min8-10	11	29.033	3.02	24.19	46.4	0	668
VFM31d2r8	8	Box #1	930	11	Min10-12	13	83.8	8.73	69.83	10.5	0	209
VFM31d2r8	8	Box #1	930	11	Min12-14	15	33.633	3.5	28.03	51.17	0	563
VFM31d2r8	8	Box #1	930	11	Min14-16	19	54.867	5.72	45.72	36.87	0	562
VFM31d2r8	8	Box #2	931	11	Min0-2	15	59.167	6.16	49.31	37.03	0	2843
VFM31d2r8	8	Box #2	931	11	Min2-4	9	100.633	10.48	83.86	4.22	0	244
VFM31d2r8	8	Box #2	931	11	Min4-6	12	115.4	12.02	96.17	0.75	0	51
VFM31d2r8	8	Box #2	931	11	Min6-8	12	113.967	11.87	94.97	0.83	0	176
VFM31d2r8	8	Box #2	931	11	Min8-10	10	31.9	3.32	26.58	41.59	0	529
VFM31d2r8	8	Box #2	931	11	Min10-12	9	24.233	2.52	20.19	66.87	0	857
VFM31d2r8	8	Box #2	931	11	Min12-14	7	20.7	2.16	17.25	40.06	0	427
VFM31d2r8	8	Box #2	931	11	Min14-16	16	39.567	4.12	32.97	27.96	0	415
VFM31d2r8	8	Box #3	958	12	Min0-2	17	76.333	7.95	63.61	32.99	0	877
VFM31d2r8	8	Box #3	958	12	Min2-4	7	113.233	11.8	94.36	2.91	0	3323
VFM31d2r8	8	Box #3	958	12	Min4-6	9	111.833	11.65	93.19	1.16	0	74
VFM31d2r8	8	Box #3	958	12	Min6-8	12	57.033	5.94	47.53	30.35	0	624
VFM31d2r8	8	Box #3	958	12	Min8-10	8	77.367	8.06	64.47	17.65	0	501
VFM31d2r8	8	Box #3	958	12	Min10-12	19	89.233	9.3	74.36	10.12	0	401
VFM31d2r8	8	Box #3	958	12	Min12-14	13	64.333	6.7	53.61	25.06	0	577
VFM31d2r8	8	Box #3	958	12	Min14-16	8	80.767	8.41	67.31	17.66	0	416
VFM31d2r8	8	Box #4	959	12	Min0-2	9	32.3	3.36	26.92	84.42	0	1210
VFM31d2r8	8	Box #4	959	12	Min2-4	12	99.167	10.33	82.64	5.21	0	200
VFM31d2r8	8	Box #4	959	12	Min4-6	9	96.167	10.02	80.14	4.31	0	152
VFM31d2r8	8	Box #4	959	12	Min6-8	14	90.633	9.44	75.53	8.85	0	269
VFM31d2r8	8	Box #4	959	12	Min8-10	13	50.267	5.24	41.89	56.68	0	894
VFM31d2r8	8	Box #4	959	12	Min10-12	7	13.567	1.41	11.31	91.58	0	724
VFM31d2r8	8	Box #4	959	12	Min12-14	9	22.233	2.32	18.53	97.06	0	1128
VFM31d2r8	8	Box #4	959	12	Min14-16	23	58.7	6.11	48.92	28.69	0	437
VFM31d2r9	9	Box #1	960	12	Min0-2	15	41.867	4.36	34.89	60.29	0	852
VFM31d2r9	9	Box #1	960	12	Min2-4	16	57.733	6.01	48.11	28.04	0	497
VFM31d2r9	9	Box #1	960	12	Min4-6	18	78.033	8.13	65.03	14.45	0	343
VFM31d2r9	9	Box #1	960	12	Min6-8	17	67.7	7.05	56.42	12.72	0	240
VFM31d2r9	9	Box #1	960	12	Min8-10	14	40.5	4.22	33.75	54.05	0	5110
VFM31d2r9	9	Box #1	960	12	Min10-12	7	48.767	5.08	40.64	65.15	0	681
VFM31d2r9	9	Box #1	960	12	Min12-14	22	68.467	7.13	57.06	15.11	0	214
VFM31d2r9	9	Box #1	960	12	Min14-16	14	59.8	6.23	49.83	37.46	0	662
VFM31d2r9	9	Box #2	961	12	Min0-2	15	72.967	7.6	60.81	12.35	0	315
VFM31d2r9	9	Box #2	961	12	Min2-4	13	42.433	4.42	35.36	57.9	0	686
VFM31d2r9	9	Box #2	961	12	Min4-6	13	38.167	3.98	31.81	66.46	0	882
VFM31d2r9	9	Box #2	961	12	Min6-8	19	45.933	4.78	38.28	44.23	0	596
VFM31d2r9	9	Box #2	961	12	Min8-10	18	49.7	5.18	41.42	42.45	0	1077
VFM31d2r9	9	Box #2	961	12	Min10-12	11	32.333	3.37	26.94	54.12	0	670
VFM31d2r9	9	Box #2	961	12	Min12-14	20	50.533	5.26	42.11	30.73	0	606
VFM31d2r9	9	Box #2	961	12	Min14-16	20	50.433	5.25	42.03	30.42	0	779
VFM31d2r9	9	Box #3	932	11	Min0-2	17	53.5	5.57	44.58	24.49	0	478
VFM31d2r9	9	Box #3	932	11	Min2-4	11	25.333	2.64	21.11	93.99	0	1117
VFM31d2r9	9	Box #3	932	11	Min4-6	26	85.9	8.95	71.58	6.57	0	204
VFM31d2r9	9	Box #3	932	11	Min6-8	9	17.2	1.79	14.33	65.91	0	1013
VFM31d2r9	9	Box #3	932	11	Min8-10	15	43.167	4.5	35.97	35.89	0	510
VFM31d2r9	9	Box #3	932	11	Min10-12	21	42.167	4.39	35.14	37.64	0	588
VFM31d2r9	9	Box #3	932	11	Min12-14	22	39.933	4.16	33.28	12.93	0	329
VFM31d2r9	9	Box #3	932	11	Min14-16	7	14.2	1.48	11.83	63.42	0	621
VFM31d2r9	9	Box #4	933	11	Min0-2	9	21.367	2.23	17.81	92.64	0	946
VFM31d2r9	9	Box #4	933	11	Min2-4	14	40.167	4.18	33.47	70.09	0	5357
VFM31d2r9	9	Box #4	933	11	Min4-6	16	77.6	8.08	64.67	14.98	0	439
VFM31d2r9	9	Box #4	933	11	Min6-8	10	21.533	2.24	17.94	108.57	0	1271
VFM31d2r9	9	Box #4	933	11	Min8-10	15	48.367	5.04	40.31	56.47	0	890
VFM31d2r9	9	Box #4	933	11	Min10-12	18	40.633	4.23	33.86	67.56	0	1195
VFM31d2r9	9	Box #4	933	11	Min12-14	11	16.867	1.76	14.06	119.32	0	1408
VFM31d2r9	9	Box #4	933	11	Min14-16	8	13.433	1.4	11.19	114.12	0	1434

## Sheet: Fear Conditioning Day 3
Fear Conditioning Day 3
Component Details
Component Name	Start Time	Duration (s)	Start Frame	Duration Frames
Pretone	0:00:00.000	120	0	3600
CS1	0:02:00.000	20	3600	600
CS2	0:02:25.000	20	4350	600
CS3	0:02:50.000	20	5100	600
CS4	0:03:15.000	20	5850	600
CS5	0:03:40.000	20	6600	600
CS6	0:04:05.000	20	7350	600
CS7	0:04:30.000	20	8100	600
CS8	0:04:55.000	20	8850	600
CS9	0:05:20.000	20	9600	600
CS10	0:05:45.000	20	10350	600
CS11	0:06:10.000	20	11100	600
CS12	0:06:35.000	20	11850	600
CS13	0:07:00.000	20	12600	600
CS14	0:07:25.000	20	13350	600
CS15	0:07:50.000	20	14100	600
CS16	0:08:15.000	20	14850	600
CS17	0:08:40.000	20	15600	600
CS18	0:09:05.000	20	16350	600
CS19	0:09:30.000	20	17100	600
CS20	0:09:55.000	20	17850	600
CS21	0:10:20.000	20	18600	600
CS22	0:10:45.000	20	19350	600
CS23	0:11:10.000	20	20100	600
CS24	0:11:35.000	20	20850	600
CS25	0:12:00.000	20	21600	600
CS26	0:12:25.000	20	22350	600
CS27	0:12:50.000	20	23100	600
CS28	0:13:15.000	20	23850	600
CS29	0:13:40.000	20	24600	600
CS30	0:14:05.000	20	25350	600
CS31	0:14:30.000	20	26100	600
CS32	0:14:55.000	20	26850	600
Experiment	Trial	Box	Animal	Group	Component Name	Freeze Cnt	Time Freezing	Pct Total Time Freezing	Pct Component Time Freezing	Avg Motion Index	Min Motion Index	Max Motion Index
VFM31d3r10	10	Box #1	968	11	Pretone	1	1.1	0.12	0.92	194.99	0	1042
VFM31d3r10	10	Box #1	968	11	CS1	4	15.533	1.68	77.67	25.3	0	468
VFM31d3r10	10	Box #1	968	11	CS2	3	15.9	1.72	79.5	15.73	0	349
VFM31d3r10	10	Box #1	968	11	CS3	3	15.067	1.63	75.33	11.14	0	234
VFM31d3r10	10	Box #1	968	11	CS4	3	18	1.95	90	2.62	0	113
VFM31d3r10	10	Box #1	968	11	CS5	2	15.367	1.66	76.83	7.86	0	145
VFM31d3r10	10	Box #1	968	11	CS6	4	16.7	1.81	83.5	6.51	0	165
VFM31d3r10	10	Box #1	968	11	CS7	3	18.967	2.05	94.83	1.21	0	76
VFM31d3r10	10	Box #1	968	11	CS8	4	18.333	1.98	91.67	2.03	0	74
VFM31d3r10	10	Box #1	968	11	CS9	2	19.5	2.11	97.5	0.74	0	58
VFM31d3r10	10	Box #1	968	11	CS10	3	18.333	1.98	91.67	1.09	0	58
VFM31d3r10	10	Box #1	968	11	CS11	4	18.9	2.04	94.5	0.92	0	50
VFM31d3r10	10	Box #1	968	11	CS12	4	18.533	2	92.67	1.71	0	76
VFM31d3r10	10	Box #1	968	11	CS13	4	16.733	1.81	83.67	4.59	0	90
VFM31d3r10	10	Box #1	968	11	CS14	3	19.433	2.1	97.17	0.71	0	49
VFM31d3r10	10	Box #1	968	11	CS15	4	17.933	1.94	89.67	2.76	0	60
VFM31d3r10	10	Box #1	968	11	CS16	4	18.033	1.95	90.17	2.39	0	72
VFM31d3r10	10	Box #1	968	11	CS17	0	0	0	0	138	0	796
VFM31d3r10	10	Box #1	968	11	CS18	1	4.8	0.52	24	97.67	0	637
VFM31d3r10	10	Box #1	968	11	CS19	5	11	1.19	55	13.7	0	228
VFM31d3r10	10	Box #1	968	11	CS20	6	14.433	1.56	72.17	13.41	0	204
VFM31d3r10	10	Box #1	968	11	CS21	5	16.367	1.77	81.83	5.06	0	104
VFM31d3r10	10	Box #1	968	11	CS22	6	15.367	1.66	76.83	6.28	0	183
VFM31d3r10	10	Box #1	968	11	CS23	3	17.367	1.88	86.83	2.68	0	142
VFM31d3r10	10	Box #1	968	11	CS24	5	17.133	1.85	85.67	4.42	0	123
VFM31d3r10	10	Box #1	968	11	CS25	1	2.533	0.27	12.67	61.79	0	433
VFM31d3r10	10	Box #1	968	11	CS26	2	4.667	0.5	23.33	52.64	0	434
VFM31d3r10	10	Box #1	968	11	CS27	3	9.667	1.05	48.33	56.66	0	356
VFM31d3r10	10	Box #1	968	11	CS28	4	8.267	0.89	41.33	74.05	0	635
VFM31d3r10	10	Box #1	968	11	CS29	5	17.2	1.86	86	2.16	0	63
VFM31d3r10	10	Box #1	968	11	CS30	6	17.033	1.84	85.17	2.9	0	51
VFM31d3r10	10	Box #1	968	11	CS31	4	5.033	0.54	25.17	65.52	0	514
VFM31d3r10	10	Box #1	968	11	CS32	5	8.533	0.92	42.67	12.73	0	116
VFM31d3r10	10	Box #2	99	99	Pretone	1	120	12.97	100	0	0	0
VFM31d3r10	10	Box #2	99	99	CS1	1	20	2.16	100	0	0	0
VFM31d3r10	10	Box #2	99	99	CS2	1	20	2.16	100	0	0	0
VFM31d3r10	10	Box #2	99	99	CS3	1	20	2.16	100	0	0	0
VFM31d3r10	10	Box #2	99	99	CS4	1	20	2.16	100	0	0	0
VFM31d3r10	10	Box #2	99	99	CS5	1	20	2.16	100	0	0	0
VFM31d3r10	10	Box #2	99	99	CS6	1	20	2.16	100	0	0	0
VFM31d3r10	10	Box #2	99	99	CS7	1	20	2.16	100	0	0	0
VFM31d3r10	10	Box #2	99	99	CS8	1	20	2.16	100	0	0	0
VFM31d3r10	10	Box #2	99	99	CS9	1	20	2.16	100	0	0	0
VFM31d3r10	10	Box #2	99	99	CS10	1	20	2.16	100	0	0	0
VFM31d3r10	10	Box #2	99	99	CS11	1	20	2.16	100	0	0	0
VFM31d3r10	10	Box #2	99	99	CS12	1	20	2.16	100	0	0	0
VFM31d3r10	10	Box #2	99	99	CS13	1	20	2.16	100	0	0	0
VFM31d3r10	10	Box #2	99	99	CS14	1	20	2.16	100	0	0	0
VFM31d3r10	10	Box #2	99	99	CS15	1	20	2.16	100	0	0	0
VFM31d3r10	10	Box #2	99	99	CS16	1	20	2.16	100	0	0	0
VFM31d3r10	10	Box #2	99	99	CS17	1	20	2.16	100	0	0	0
VFM31d3r10	10	Box #2	99	99	CS18	1	20	2.16	100	0	0	0
VFM31d3r10	10	Box #2	99	99	CS19	1	20	2.16	100	0	0	0
VFM31d3r10	10	Box #2	99	99	CS20	1	20	2.16	100	0	0	0
VFM31d3r10	10	Box #2	99	99	CS21	1	20	2.16	100	0	0	0
VFM31d3r10	10	Box #2	99	99	CS22	1	20	2.16	100	0	0	0
VFM31d3r10	10	Box #2	99	99	CS23	1	20	2.16	100	0	0	0
VFM31d3r10	10	Box #2	99	99	CS24	1	20	2.16	100	0	0	0
VFM31d3r10	10	Box #2	99	99	CS25	1	20	2.16	100	0	0	0
VFM31d3r10	10	Box #2	99	99	CS26	1	20	2.16	100	0	0	0
VFM31d3r10	10	Box #2	99	99	CS27	1	20	2.16	100	0	0	0
VFM31d3r10	10	Box #2	99	99	CS28	1	20	2.16	100	0	0	0
VFM31d3r10	10	Box #2	99	99	CS29	1	20	2.16	100	0	0	0
VFM31d3r10	10	Box #2	99	99	CS30	1	20	2.16	100	0	0	1
VFM31d3r10	10	Box #2	99	99	CS31	1	20	2.16	100	0	0	0
VFM31d3r10	10	Box #2	99	99	CS32	1	20	2.16	100	0	0	0
VFM31d3r10	10	Box #3	967	12	Pretone	6	9.367	1.01	7.81	152.05	0	1101
VFM31d3r10	10	Box #3	967	12	CS1	4	13.467	1.46	67.33	21.04	0	365
VFM31d3r10	10	Box #3	967	12	CS2	3	14.033	1.52	70.17	16.27	0	283
VFM31d3r10	10	Box #3	967	12	CS3	5	16.267	1.76	81.33	6.12	0	160
VFM31d3r10	10	Box #3	967	12	CS4	4	11.433	1.24	57.17	26.47	0	323
VFM31d3r10	10	Box #3	967	12	CS5	5	13.033	1.41	65.17	11.44	0	181
VFM31d3r10	10	Box #3	967	12	CS6	6	10.467	1.13	52.33	31.71	0	338
VFM31d3r10	10	Box #3	967	12	CS7	2	3.367	0.36	16.83	93.81	0	737
VFM31d3r10	10	Box #3	967	12	CS8	5	11.767	1.27	58.83	13.14	0	258
VFM31d3r10	10	Box #3	967	12	CS9	5	15.9	1.72	79.5	3.16	0	97
VFM31d3r10	10	Box #3	967	12	CS10	5	11.1	1.2	55.5	35.16	0	518
VFM31d3r10	10	Box #3	967	12	CS11	3	8.033	0.87	40.17	8.03	0	155
VFM31d3r10	10	Box #3	967	12	CS12	7	16.933	1.83	84.67	11.85	0	2465
VFM31d3r10	10	Box #3	967	12	CS13	8	14.767	1.6	73.83	4.58	0	92
VFM31d3r10	10	Box #3	967	12	CS14	9	14.733	1.59	73.67	4.58	0	129
VFM31d3r10	10	Box #3	967	12	CS15	3	7.333	0.79	36.67	65.38	0	540
VFM31d3r10	10	Box #3	967	12	CS16	5	7.633	0.83	38.17	11.23	0	231
VFM31d3r10	10	Box #3	967	12	CS17	7	13.3	1.44	66.5	7.13	0	173
VFM31d3r10	10	Box #3	967	12	CS18	2	8.933	0.97	44.67	39.33	0	433
VFM31d3r10	10	Box #3	967	12	CS19	5	9.933	1.07	49.67	10.04	0	166
VFM31d3r10	10	Box #3	967	12	CS20	3	7.5	0.81	37.5	30.73	0	301
VFM31d3r10	10	Box #3	967	12	CS21	4	19.1	2.06	95.5	0.9	0	45
VFM31d3r10	10	Box #3	967	12	CS22	6	13.467	1.46	67.33	14.85	0	284
VFM31d3r10	10	Box #3	967	12	CS23	4	5.267	0.57	26.33	57.6	0	431
VFM31d3r10	10	Box #3	967	12	CS24	3	4.067	0.44	20.33	87.69	0	2675
VFM31d3r10	10	Box #3	967	12	CS25	5	13	1.41	65	15.47	0	201
VFM31d3r10	10	Box #3	967	12	CS26	4	11.333	1.23	56.67	11.77	0	213
VFM31d3r10	10	Box #3	967	12	CS27	6	12.767	1.38	63.83	10.29	0	176
VFM31d3r10	10	Box #3	967	12	CS28	5	11.7	1.26	58.5	13.55	0	266
VFM31d3r10	10	Box #3	967	12	CS29	6	12.167	1.32	60.83	7.26	0	169
VFM31d3r10	10	Box #3	967	12	CS30	3	5.667	0.61	28.33	23.72	0	428
VFM31d3r10	10	Box #3	967	12	CS31	1	1.9	0.21	9.5	78.92	0	721
VFM31d3r10	10	Box #3	967	12	CS32	6	15.067	1.63	75.33	6.47	0	273
VFM31d3r10	10	Box #4	969	12	Pretone	0	0	0	0	420.04	0	1928
VFM31d3r10	10	Box #4	969	12	CS1	1	2.167	0.23	10.83	165.65	0	1268
VFM31d3r10	10	Box #4	969	12	CS2	5	9.567	1.03	47.83	104.24	0	1439
VFM31d3r10	10	Box #4	969	12	CS3	4	7.867	0.85	39.33	49	0	366
VFM31d3r10	10	Box #4	969	12	CS4	2	3.633	0.39	18.17	314.41	0	6347
VFM31d3r10	10	Box #4	969	12	CS5	4	11.767	1.27	58.83	54.42	0	832
VFM31d3r10	10	Box #4	969	12	CS6	4	14.767	1.6	73.83	19.25	0	301
VFM31d3r10	10	Box #4	969	12	CS7	5	12.867	1.39	64.33	21.41	0	530
VFM31d3r10	10	Box #4	969	12	CS8	2	4.633	0.5	23.17	101.67	0	996
VFM31d3r10	10	Box #4	969	12	CS9	3	4.667	0.5	23.33	97.06	0	781
VFM31d3r10	10	Box #4	969	12	CS10	6	14.933	1.61	74.67	20.55	0	599
VFM31d3r10	10	Box #4	969	12	CS11	2	8.3	0.9	41.5	13.13	0	172
VFM31d3r10	10	Box #4	969	12	CS12	5	9.467	1.02	47.33	83.37	0	1246
VFM31d3r10	10	Box #4	969	12	CS13	1	7.433	0.8	37.17	114.23	0	774
VFM31d3r10	10	Box #4	969	12	CS14	4	5.3	0.57	26.5	132.58	0	1145
VFM31d3r10	10	Box #4	969	12	CS15	6	14.233	1.54	71.17	9.2	0	260
VFM31d3r10	10	Box #4	969	12	CS16	4	7.5	0.81	37.5	117.43	0	1244
VFM31d3r10	10	Box #4	969	12	CS17	3	6.033	0.65	30.17	102.83	0	804
VFM31d3r10	10	Box #4	969	12	CS18	4	7.733	0.84	38.67	68.83	0	879
VFM31d3r10	10	Box #4	969	12	CS19	3	5.8	0.63	29	106.87	0	1235
VFM31d3r10	10	Box #4	969	12	CS20	2	5.067	0.55	25.33	93.16	0	1143
VFM31d3r10	10	Box #4	969	12	CS21	4	7.2	0.78	36	83.94	0	731
VFM31d3r10	10	Box #4	969	12	CS22	2	3.9	0.42	19.5	138.97	0	1312
VFM31d3r10	10	Box #4	969	12	CS23	1	1.167	0.13	5.83	124.28	0	997
VFM31d3r10	10	Box #4	969	12	CS24	1	1.133	0.12	5.67	142.63	0	946
VFM31d3r10	10	Box #4	969	12	CS25	1	1.167	0.13	5.83	60.89	0	472
VFM31d3r10	10	Box #4	969	12	CS26	2	3.267	0.35	16.33	116.95	0	866
VFM31d3r10	10	Box #4	969	12	CS27	2	3.967	0.43	19.83	57.62	0	847
VFM31d3r10	10	Box #4	969	12	CS28	5	12.833	1.39	64.17	26.5	0	319
VFM31d3r10	10	Box #4	969	12	CS29	1	1.033	0.11	5.17	156.96	0	1092
VFM31d3r10	10	Box #4	969	12	CS30	1	1.433	0.15	7.17	148.06	0	1020
VFM31d3r10	10	Box #4	969	12	CS31	2	4.2	0.45	21	121.2	0	1437
VFM31d3r10	10	Box #4	969	12	CS32	3	4.8	0.52	24	51.06	0	894
VFM31d3r1	1	Box #1	934	21	Pretone	4	5.333	0.58	4.44	313.47	0	1766
VFM31d3r1	1	Box #1	934	21	CS1	4	6.9	0.75	34.5	132.44	0	1443
VFM31d3r1	1	Box #1	934	21	CS2	4	9	0.97	45	118.19	0	969
VFM31d3r1	1	Box #1	934	21	CS3	3	8.9	0.96	44.5	94.67	0	733
VFM31d3r1	1	Box #1	934	21	CS4	3	3.533	0.38	17.67	117.12	0	1049
VFM31d3r1	1	Box #1	934	21	CS5	3	5.267	0.57	26.33	157.75	0	1233
VFM31d3r1	1	Box #1	934	21	CS6	2	3.133	0.34	15.67	171.57	0	1135
VFM31d3r1	1	Box #1	934	21	CS7	4	5.367	0.58	26.83	117.14	0	1037
VFM31d3r1	1	Box #1	934	21	CS8	2	3.5	0.38	17.5	178.26	0	1047
VFM31d3r1	1	Box #1	934	21	CS9	2	5.233	0.57	26.17	120.99	0	1034
VFM31d3r1	1	Box #1	934	21	CS10	3	6.067	0.66	30.33	251.1	0	1501
VFM31d3r1	1	Box #1	934	21	CS11	3	3.9	0.42	19.5	96.19	0	645
VFM31d3r1	1	Box #1	934	21	CS12	4	7	0.76	35	67.27	0	529
VFM31d3r1	1	Box #1	934	21	CS13	2	2.733	0.3	13.67	114.12	0	799
VFM31d3r1	1	Box #1	934	21	CS14	2	2.2	0.24	11	139.15	0	946
VFM31d3r1	1	Box #1	934	21	CS15	2	3.933	0.43	19.67	157.17	0	1336
VFM31d3r1	1	Box #1	934	21	CS16	2	3.167	0.34	15.83	112.82	0	1564
VFM31d3r1	1	Box #1	934	21	CS17	4	7.2	0.78	36	66.7	0	557
VFM31d3r1	1	Box #1	934	21	CS18	3	5.467	0.59	27.33	174.73	0	1488
VFM31d3r1	1	Box #1	934	21	CS19	1	1.433	0.15	7.17	92.04	0	423
VFM31d3r1	1	Box #1	934	21	CS20	4	4.833	0.52	24.17	108.64	0	811
VFM31d3r1	1	Box #1	934	21	CS21	5	8.967	0.97	44.83	33.77	0	336
VFM31d3r1	1	Box #1	934	21	CS22	3	5.967	0.65	29.83	59.03	0	705
VFM31d3r1	1	Box #1	934	21	CS23	3	4.433	0.48	22.17	131.37	0	1150
VFM31d3r1	1	Box #1	934	21	CS24	1	1.567	0.17	7.83	202.48	0	1390
VFM31d3r1	1	Box #1	934	21	CS25	2	3.2	0.35	16	183.9	0	1446
VFM31d3r1	1	Box #1	934	21	CS26	3	6.6	0.71	33	96.36	0	1305
VFM31d3r1	1	Box #1	934	21	CS27	2	7.1	0.77	35.5	88.97	0	937
VFM31d3r1	1	Box #1	934	21	CS28	2	3.2	0.35	16	170.93	0	1460
VFM31d3r1	1	Box #1	934	21	CS29	3	6.867	0.74	34.33	120.8	0	1043
VFM31d3r1	1	Box #1	934	21	CS30	3	7.933	0.86	39.67	61.46	0	524
VFM31d3r1	1	Box #1	934	21	CS31	4	6.067	0.66	30.33	176	0	1484
VFM31d3r1	1	Box #1	934	21	CS32	2	3.767	0.41	18.83	140.85	0	1329
VFM31d3r1	1	Box #2	935	21	Pretone	1	1.2	0.13	1	336.19	0	2435
VFM31d3r1	1	Box #2	935	21	CS1	3	4.7	0.51	23.5	93.19	0	731
VFM31d3r1	1	Box #2	935	21	CS2	6	9.5	1.03	47.5	89.03	0	1149
VFM31d3r1	1	Box #2	935	21	CS3	3	4.5	0.49	22.5	92.81	0	519
VFM31d3r1	1	Box #2	935	21	CS4	0	0	0	0	271.39	0	1274
VFM31d3r1	1	Box #2	935	21	CS5	1	3.733	0.4	18.67	243.6	0	1672
VFM31d3r1	1	Box #2	935	21	CS6	1	1.8	0.19	9	166.79	0	1310
VFM31d3r1	1	Box #2	935	21	CS7	3	3.633	0.39	18.17	160.46	0	1171
VFM31d3r1	1	Box #2	935	21	CS8	2	3.367	0.36	16.83	281.07	0	1737
VFM31d3r1	1	Box #2	935	21	CS9	2	3.167	0.34	15.83	123.25	0	846
VFM31d3r1	1	Box #2	935	21	CS10	3	5.433	0.59	27.17	136.46	0	1321
VFM31d3r1	1	Box #2	935	21	CS11	3	5.067	0.55	25.33	155.37	0	895
VFM31d3r1	1	Box #2	935	21	CS12	1	1.067	0.12	5.33	84.45	0	415
VFM31d3r1	1	Box #2	935	21	CS13	2	5.733	0.62	28.67	71.29	0	487
VFM31d3r1	1	Box #2	935	21	CS14	1	1.4	0.15	7	253.29	0	1410
VFM31d3r1	1	Box #2	935	21	CS15	1	1.567	0.17	7.83	249.11	0	3714
VFM31d3r1	1	Box #2	935	21	CS16	1	1.7	0.18	8.5	398.2	0	1929
VFM31d3r1	1	Box #2	935	21	CS17	1	1.333	0.14	6.67	233.26	0	1060
VFM31d3r1	1	Box #2	935	21	CS18	4	7.267	0.79	36.33	111.44	0	716
VFM31d3r1	1	Box #2	935	21	CS19	2	6.033	0.65	30.17	138.21	0	1141
VFM31d3r1	1	Box #2	935	21	CS20	1	1.733	0.19	8.67	137.46	0	1297
VFM31d3r1	1	Box #2	935	21	CS21	3	6.1	0.66	30.5	134.98	0	1522
VFM31d3r1	1	Box #2	935	21	CS22	2	2.6	0.28	13	165.08	0	1100
VFM31d3r1	1	Box #2	935	21	CS23	1	1.767	0.19	8.83	244.9	0	1556
VFM31d3r1	1	Box #2	935	21	CS24	2	5.1	0.55	25.5	137.45	0	1250
VFM31d3r1	1	Box #2	935	21	CS25	1	2.133	0.23	10.67	274.19	0	1350
VFM31d3r1	1	Box #2	935	21	CS26	2	2.7	0.29	13.5	144.62	0	1597
VFM31d3r1	1	Box #2	935	21	CS27	0	0	0	0	144.17	0	595
VFM31d3r1	1	Box #2	935	21	CS28	0	0	0	0	124.7	3	357
VFM31d3r1	1	Box #2	935	21	CS29	0	0	0	0	147.6	0	795
VFM31d3r1	1	Box #2	935	21	CS30	3	5.367	0.58	26.83	151.03	0	949
VFM31d3r1	1	Box #2	935	21	CS31	0	0	0	0	241.67	0	1856
VFM31d3r1	1	Box #2	935	21	CS32	2	2.5	0.27	12.5	229.26	0	1023
VFM31d3r1	1	Box #3	943	22	Pretone	5	7	0.76	5.83	260.49	0	1765
VFM31d3r1	1	Box #3	943	22	CS1	4	10.267	1.11	51.33	95.14	0	1004
VFM31d3r1	1	Box #3	943	22	CS2	3	14.333	1.55	71.67	19.89	0	331
VFM31d3r1	1	Box #3	943	22	CS3	4	7.267	0.79	36.33	126.55	0	1352
VFM31d3r1	1	Box #3	943	22	CS4	3	9.467	1.02	47.33	89.84	0	785
VFM31d3r1	1	Box #3	943	22	CS5	3	4.133	0.45	20.67	162.58	0	1190
VFM31d3r1	1	Box #3	943	22	CS6	2	4.433	0.48	22.17	182.6	0	743
VFM31d3r1	1	Box #3	943	22	CS7	1	1.167	0.13	5.83	159.18	0	1210
VFM31d3r1	1	Box #3	943	22	CS8	2	4.167	0.45	20.83	219	0	1313
VFM31d3r1	1	Box #3	943	22	CS9	4	9.133	0.99	45.67	63.09	0	592
VFM31d3r1	1	Box #3	943	22	CS10	4	8.167	0.88	40.83	68.42	0	793
VFM31d3r1	1	Box #3	943	22	CS11	1	1.933	0.21	9.67	238.78	0	1291
VFM31d3r1	1	Box #3	943	22	CS12	3	6.133	0.66	30.67	165.49	0	1190
VFM31d3r1	1	Box #3	943	22	CS13	4	8.167	0.88	40.83	102.79	0	1621
VFM31d3r1	1	Box #3	943	22	CS14	3	5.933	0.64	29.67	106	0	891
VFM31d3r1	1	Box #3	943	22	CS15	4	7.033	0.76	35.17	165.79	0	1264
VFM31d3r1	1	Box #3	943	22	CS16	5	8.367	0.9	41.83	73.06	0	752
VFM31d3r1	1	Box #3	943	22	CS17	3	6.1	0.66	30.5	163.81	0	1176
VFM31d3r1	1	Box #3	943	22	CS18	2	6.1	0.66	30.5	60.46	0	484
VFM31d3r1	1	Box #3	943	22	CS19	1	1.3	0.14	6.5	105.83	0	526
VFM31d3r1	1	Box #3	943	22	CS20	4	6.533	0.71	32.67	153.99	0	921
VFM31d3r1	1	Box #3	943	22	CS21	4	7.167	0.77	35.83	142.67	0	1701
VFM31d3r1	1	Box #3	943	22	CS22	2	5.767	0.62	28.83	89.3	0	858
VFM31d3r1	1	Box #3	943	22	CS23	6	13.133	1.42	65.67	14.45	0	266
VFM31d3r1	1	Box #3	943	22	CS24	0	0	0	0	257.68	0	1258
VFM31d3r1	1	Box #3	943	22	CS25	1	2.833	0.31	14.17	176.31	0	993
VFM31d3r1	1	Box #3	943	22	CS26	3	8.567	0.93	42.83	43.01	0	396
VFM31d3r1	1	Box #3	943	22	CS27	1	4.267	0.46	21.33	141.25	0	999
VFM31d3r1	1	Box #3	943	22	CS28	2	4.967	0.54	24.83	128.96	0	801
VFM31d3r1	1	Box #3	943	22	CS29	2	5.033	0.54	25.17	167.43	0	1000
VFM31d3r1	1	Box #3	943	22	CS30	3	5.633	0.61	28.17	155.05	0	1199
VFM31d3r1	1	Box #3	943	22	CS31	3	4.267	0.46	21.33	162.18	0	1599
VFM31d3r1	1	Box #3	943	22	CS32	2	4.167	0.45	20.83	189.44	0	1018
VFM31d3r1	1	Box #4	945	22	Pretone	0	0	0	0	361.5	0	1904
VFM31d3r1	1	Box #4	945	22	CS1	5	12.833	1.39	64.17	81.67	0	1376
VFM31d3r1	1	Box #4	945	22	CS2	3	8.667	0.94	43.33	101.46	0	986
VFM31d3r1	1	Box #4	945	22	CS3	2	8.833	0.95	44.17	73.58	0	641
VFM31d3r1	1	Box #4	945	22	CS4	7	16.133	1.74	80.67	12.63	0	436
VFM31d3r1	1	Box #4	945	22	CS5	6	11.4	1.23	57	42.81	0	430
VFM31d3r1	1	Box #4	945	22	CS6	5	12.267	1.33	61.33	84.94	0	880
VFM31d3r1	1	Box #4	945	22	CS7	6	12.567	1.36	62.83	36.69	0	559
VFM31d3r1	1	Box #4	945	22	CS8	3	9.533	1.03	47.67	110.41	0	1152
VFM31d3r1	1	Box #4	945	22	CS9	6	9.733	1.05	48.67	71.16	0	953
VFM31d3r1	1	Box #4	945	22	CS10	4	8.433	0.91	42.17	148.18	0	1181
VFM31d3r1	1	Box #4	945	22	CS11	4	10.267	1.11	51.33	97.26	0	1267
VFM31d3r1	1	Box #4	945	22	CS12	4	9.2	0.99	46	51.41	0	809
VFM31d3r1	1	Box #4	945	22	CS13	6	15	1.62	75	11.59	0	259
VFM31d3r1	1	Box #4	945	22	CS14	5	14.9	1.61	74.5	9.92	0	239
VFM31d3r1	1	Box #4	945	22	CS15	2	2.7	0.29	13.5	56.2	0	546
VFM31d3r1	1	Box #4	945	22	CS16	3	7.667	0.83	38.33	151.5	0	1016
VFM31d3r1	1	Box #4	945	22	CS17	6	13.567	1.47	67.83	23.62	0	466
VFM31d3r1	1	Box #4	945	22	CS18	4	8.567	0.93	42.83	158.11	0	1338
VFM31d3r1	1	Box #4	945	22	CS19	4	8.1	0.88	40.5	109.34	0	1251
VFM31d3r1	1	Box #4	945	22	CS20	4	12.233	1.32	61.17	51.66	0	479
VFM31d3r1	1	Box #4	945	22	CS21	2	5.433	0.59	27.17	155.96	0	1516
VFM31d3r1	1	Box #4	945	22	CS22	4	10.1	1.09	50.5	76.37	0	727
VFM31d3r1	1	Box #4	945	22	CS23	8	14.467	1.56	72.33	12.9	0	222
VFM31d3r1	1	Box #4	945	22	CS24	3	13.167	1.42	65.83	30.47	0	552
VFM31d3r1	1	Box #4	945	22	CS25	3	15.2	1.64	76	8.69	0	197
VFM31d3r1	1	Box #4	945	22	CS26	5	14.467	1.56	72.33	6.91	0	168
VFM31d3r1	1	Box #4	945	22	CS27	4	16.967	1.83	84.83	6.85	0	235
VFM31d3r1	1	Box #4	945	22	CS28	6	15.767	1.7	78.83	6.85	0	139
VFM31d3r1	1	Box #4	945	22	CS29	6	13.867	1.5	69.33	20.18	0	317
VFM31d3r1	1	Box #4	945	22	CS30	2	3.767	0.41	18.83	159.72	0	1750
VFM31d3r1	1	Box #4	945	22	CS31	3	7.167	0.77	35.83	83.38	0	1494
VFM31d3r1	1	Box #4	945	22	CS32	6	12.233	1.32	61.17	16.42	0	319
VFM31d3r2	2	Box #1	946	22	Pretone	0	0	0	0	478.64	0	2180
VFM31d3r2	2	Box #1	946	22	CS1	1	1.533	0.17	7.67	337.66	0	1923
VFM31d3r2	2	Box #1	946	22	CS2	1	1.633	0.18	8.17	290.17	0	1382
VFM31d3r2	2	Box #1	946	22	CS3	2	3.4	0.37	17	296.25	0	1529
VFM31d3r2	2	Box #1	946	22	CS4	1	1.067	0.12	5.33	286.41	0	1536
VFM31d3r2	2	Box #1	946	22	CS5	5	7.1	0.77	35.5	214.26	0	1410
VFM31d3r2	2	Box #1	946	22	CS6	2	3.8	0.41	19	233.81	0	1444
VFM31d3r2	2	Box #1	946	22	CS7	2	3.667	0.4	18.33	233.99	0	1607
VFM31d3r2	2	Box #1	946	22	CS8	4	7.433	0.8	37.17	105.53	0	687
VFM31d3r2	2	Box #1	946	22	CS9	1	1.1	0.12	5.5	191.35	0	733
VFM31d3r2	2	Box #1	946	22	CS10	0	0	0	0	180.56	0	797
VFM31d3r2	2	Box #1	946	22	CS11	1	1.1	0.12	5.5	329.13	0	1412
VFM31d3r2	2	Box #1	946	22	CS12	2	2.367	0.26	11.83	259.51	0	1396
VFM31d3r2	2	Box #1	946	22	CS13	3	4.733	0.51	23.67	113.47	0	987
VFM31d3r2	2	Box #1	946	22	CS14	0	0	0	0	314.15	0	1602
VFM31d3r2	2	Box #1	946	22	CS15	0	0	0	0	251.02	0	1614
VFM31d3r2	2	Box #1	946	22	CS16	4	6.7	0.72	33.5	140.89	0	847
VFM31d3r2	2	Box #1	946	22	CS17	3	4.133	0.45	20.67	396.53	0	2485
VFM31d3r2	2	Box #1	946	22	CS18	2	3	0.32	15	265.87	0	2064
VFM31d3r2	2	Box #1	946	22	CS19	3	4.767	0.52	23.83	217.97	0	1225
VFM31d3r2	2	Box #1	946	22	CS20	3	3.7	0.4	18.5	250.06	0	1739
VFM31d3r2	2	Box #1	946	22	CS21	3	5.8	0.63	29	208.19	0	1702
VFM31d3r2	2	Box #1	946	22	CS22	2	4.167	0.45	20.83	380.81	0	1573
VFM31d3r2	2	Box #1	946	22	CS23	4	6.6	0.71	33	234.8	0	1266
VFM31d3r2	2	Box #1	946	22	CS24	3	4.067	0.44	20.33	200.42	0	1546
VFM31d3r2	2	Box #1	946	22	CS25	3	4	0.43	20	163.19	0	896
VFM31d3r2	2	Box #1	946	22	CS26	3	4.133	0.45	20.67	188.52	0	1828
VFM31d3r2	2	Box #1	946	22	CS27	1	1	0.11	5	208.15	0	1708
VFM31d3r2	2	Box #1	946	22	CS28	5	5.967	0.65	29.83	128.66	0	1369
VFM31d3r2	2	Box #1	946	22	CS29	4	4.867	0.53	24.33	165.04	0	1003
VFM31d3r2	2	Box #1	946	22	CS30	1	1.033	0.11	5.17	273.96	0	1689
VFM31d3r2	2	Box #1	946	22	CS31	1	2.033	0.22	10.17	242.9	0	1783
VFM31d3r2	2	Box #1	946	22	CS32	2	2.133	0.23	10.67	217.89	0	988
VFM31d3r2	2	Box #2	947	22	Pretone	0	0	0	0	469.4	0	2142
VFM31d3r2	2	Box #2	947	22	CS1	3	6.7	0.72	33.5	166.6	0	1064
VFM31d3r2	2	Box #2	947	22	CS2	3	15.533	1.68	77.67	13.78	0	199
VFM31d3r2	2	Box #2	947	22	CS3	3	18.2	1.97	91	5.66	0	194
VFM31d3r2	2	Box #2	947	22	CS4	2	3.467	0.37	17.33	106.15	0	610
VFM31d3r2	2	Box #2	947	22	CS5	5	8.933	0.97	44.67	107.27	0	1309
VFM31d3r2	2	Box #2	947	22	CS6	3	13.967	1.51	69.83	89.17	0	1140
VFM31d3r2	2	Box #2	947	22	CS7	7	13.367	1.45	66.83	20.13	0	396
VFM31d3r2	2	Box #2	947	22	CS8	6	12.733	1.38	63.67	31.54	0	713
VFM31d3r2	2	Box #2	947	22	CS9	2	6.8	0.74	34	126.78	0	790
VFM31d3r2	2	Box #2	947	22	CS10	5	7	0.76	35	170.87	0	1325
VFM31d3r2	2	Box #2	947	22	CS11	2	4.533	0.49	22.67	147.8	0	869
VFM31d3r2	2	Box #2	947	22	CS12	3	7.6	0.82	38	192.72	0	1619
VFM31d3r2	2	Box #2	947	22	CS13	4	9.267	1	46.33	60.67	0	438
VFM31d3r2	2	Box #2	947	22	CS14	3	5.433	0.59	27.17	66.82	0	958
VFM31d3r2	2	Box #2	947	22	CS15	4	5.8	0.63	29	107.74	0	872
VFM31d3r2	2	Box #2	947	22	CS16	0	0	0	0	244.43	0	1371
VFM31d3r2	2	Box #2	947	22	CS17	0	0	0	0	336.38	0	2134
VFM31d3r2	2	Box #2	947	22	CS18	3	7.267	0.79	36.33	79.29	0	611
VFM31d3r2	2	Box #2	947	22	CS19	2	2.367	0.26	11.83	299.13	0	1838
VFM31d3r2	2	Box #2	947	22	CS20	3	6.733	0.73	33.67	70.08	0	708
VFM31d3r2	2	Box #2	947	22	CS21	2	3.867	0.42	19.33	179.06	0	1459
VFM31d3r2	2	Box #2	947	22	CS22	5	8.667	0.94	43.33	85.63	0	1173
VFM31d3r2	2	Box #2	947	22	CS23	2	4.567	0.49	22.83	192.44	0	1251
VFM31d3r2	2	Box #2	947	22	CS24	3	3.8	0.41	19	179.05	0	810
VFM31d3r2	2	Box #2	947	22	CS25	1	1.033	0.11	5.17	287.42	0	1571
VFM31d3r2	2	Box #2	947	22	CS26	2	3.933	0.43	19.67	97.33	0	600
VFM31d3r2	2	Box #2	947	22	CS27	2	2.167	0.23	10.83	157.47	0	901
VFM31d3r2	2	Box #2	947	22	CS28	3	5.8	0.63	29	111.65	0	697
VFM31d3r2	2	Box #2	947	22	CS29	0	0	0	0	266.78	0	1478
VFM31d3r2	2	Box #2	947	22	CS30	1	1.333	0.14	6.67	139.58	0	895
VFM31d3r2	2	Box #2	947	22	CS31	1	1.2	0.13	6	238.69	0	1295
VFM31d3r2	2	Box #2	947	22	CS32	1	1.267	0.14	6.33	262.9	0	2085
VFM31d3r2	2	Box #3	936	21	Pretone	0	0	0	0	408.77	0	1897
VFM31d3r2	2	Box #3	936	21	CS1	3	5.1	0.55	25.5	191.51	0	1365
VFM31d3r2	2	Box #3	936	21	CS2	1	2.033	0.22	10.17	226.8	0	1121
VFM31d3r2	2	Box #3	936	21	CS3	4	11.333	1.23	56.67	48.92	0	795
VFM31d3r2	2	Box #3	936	21	CS4	4	8.6	0.93	43	21.31	0	337
VFM31d3r2	2	Box #3	936	21	CS5	3	3.567	0.39	17.83	126.5	0	1309
VFM31d3r2	2	Box #3	936	21	CS6	4	5.767	0.62	28.83	159.32	0	902
VFM31d3r2	2	Box #3	936	21	CS7	3	6.533	0.71	32.67	74.43	0	699
VFM31d3r2	2	Box #3	936	21	CS8	1	1.4	0.15	7	231.11	0	1170
VFM31d3r2	2	Box #3	936	21	CS9	4	11.8	1.28	59	44.73	0	420
VFM31d3r2	2	Box #3	936	21	CS10	4	13.233	1.43	66.17	57.49	0	909
VFM31d3r2	2	Box #3	936	21	CS11	3	10.5	1.14	52.5	66.57	0	714
VFM31d3r2	2	Box #3	936	21	CS12	2	2.5	0.27	12.5	230.24	0	1318
VFM31d3r2	2	Box #3	936	21	CS13	2	2.833	0.31	14.17	85.75	0	507
VFM31d3r2	2	Box #3	936	21	CS14	4	7.433	0.8	37.17	31.36	0	287
VFM31d3r2	2	Box #3	936	21	CS15	3	10.6	1.15	53	43.82	0	433
VFM31d3r2	2	Box #3	936	21	CS16	3	7.933	0.86	39.67	139.41	0	986
VFM31d3r2	2	Box #3	936	21	CS17	5	10.5	1.14	52.5	85.14	0	826
VFM31d3r2	2	Box #3	936	21	CS18	5	8.067	0.87	40.33	77.74	0	1056
VFM31d3r2	2	Box #3	936	21	CS19	6	12.533	1.35	62.67	25.29	0	401
VFM31d3r2	2	Box #3	936	21	CS20	4	7.9	0.85	39.5	84.86	0	854
VFM31d3r2	2	Box #3	936	21	CS21	3	7.1	0.77	35.5	48.49	0	416
VFM31d3r2	2	Box #3	936	21	CS22	3	6.367	0.69	31.83	117.13	0	1133
VFM31d3r2	2	Box #3	936	21	CS23	2	3.767	0.41	18.83	230.66	0	1271
VFM31d3r2	2	Box #3	936	21	CS24	4	8.633	0.93	43.17	137.2	0	1882
VFM31d3r2	2	Box #3	936	21	CS25	4	4.267	0.46	21.33	167.13	0	1494
VFM31d3r2	2	Box #3	936	21	CS26	1	2.467	0.27	12.33	171.64	0	1545
VFM31d3r2	2	Box #3	936	21	CS27	4	10.467	1.13	52.33	35.11	0	402
VFM31d3r2	2	Box #3	936	21	CS28	5	11.3	1.22	56.5	33.92	0	406
VFM31d3r2	2	Box #3	936	21	CS29	0	0	0	0	81.97	0	679
VFM31d3r2	2	Box #3	936	21	CS30	2	4.367	0.47	21.83	171.47	0	1030
VFM31d3r2	2	Box #3	936	21	CS31	1	1.833	0.2	9.17	215.07	0	1439
VFM31d3r2	2	Box #3	936	21	CS32	1	2.333	0.25	11.67	233.96	0	1427
VFM31d3r2	2	Box #4	937	21	Pretone	0	0	0	0	417.83	0	2062
VFM31d3r2	2	Box #4	937	21	CS1	1	4.1	0.44	20.5	197.92	0	1086
VFM31d3r2	2	Box #4	937	21	CS2	4	5.5	0.59	27.5	137.8	0	1232
VFM31d3r2	2	Box #4	937	21	CS3	1	2.133	0.23	10.67	106.92	0	733
VFM31d3r2	2	Box #4	937	21	CS4	3	10.2	1.1	51	44.83	0	516
VFM31d3r2	2	Box #4	937	21	CS5	2	3.833	0.41	19.17	130.24	0	864
VFM31d3r2	2	Box #4	937	21	CS6	3	3.633	0.39	18.17	174.79	0	1285
VFM31d3r2	2	Box #4	937	21	CS7	3	4.067	0.44	20.33	348.92	0	1720
VFM31d3r2	2	Box #4	937	21	CS8	4	8	0.86	40	125.8	0	962
VFM31d3r2	2	Box #4	937	21	CS9	6	9.267	1	46.33	38.92	0	607
VFM31d3r2	2	Box #4	937	21	CS10	5	9.967	1.08	49.83	61.96	0	1187
VFM31d3r2	2	Box #4	937	21	CS11	3	4.433	0.48	22.17	112.49	0	808
VFM31d3r2	2	Box #4	937	21	CS12	0	0	0	0	277.17	0	1633
VFM31d3r2	2	Box #4	937	21	CS13	3	4.333	0.47	21.67	179.17	0	1217
VFM31d3r2	2	Box #4	937	21	CS14	2	7.733	0.84	38.67	125.23	0	1368
VFM31d3r2	2	Box #4	937	21	CS15	3	5.933	0.64	29.67	71.68	0	783
VFM31d3r2	2	Box #4	937	21	CS16	2	3.067	0.33	15.33	131.24	0	988
VFM31d3r2	2	Box #4	937	21	CS17	3	8.033	0.87	40.17	129.38	0	1085
VFM31d3r2	2	Box #4	937	21	CS18	8	14.467	1.56	72.33	23.43	0	342
VFM31d3r2	2	Box #4	937	21	CS19	7	10.067	1.09	50.33	36.03	0	549
VFM31d3r2	2	Box #4	937	21	CS20	1	2.033	0.22	10.17	182.6	0	916
VFM31d3r2	2	Box #4	937	21	CS21	6	9.767	1.06	48.83	31.11	0	812
VFM31d3r2	2	Box #4	937	21	CS22	1	2.867	0.31	14.33	160.59	0	1394
VFM31d3r2	2	Box #4	937	21	CS23	3	6.233	0.67	31.17	83.96	0	763
VFM31d3r2	2	Box #4	937	21	CS24	0	0	0	0	104.29	0	591
VFM31d3r2	2	Box #4	937	21	CS25	2	2.1	0.23	10.5	126.09	0	804
VFM31d3r2	2	Box #4	937	21	CS26	1	1.2	0.13	6	240.13	0	1770
VFM31d3r2	2	Box #4	937	21	CS27	3	3.7	0.4	18.5	75.22	0	461
VFM31d3r2	2	Box #4	937	21	CS28	2	3.967	0.43	19.83	92.58	0	757
VFM31d3r2	2	Box #4	937	21	CS29	2	2.933	0.32	14.67	125.81	0	1170
VFM31d3r2	2	Box #4	937	21	CS30	1	2.133	0.23	10.67	176.44	0	1047
VFM31d3r2	2	Box #4	937	21	CS31	2	4.3	0.46	21.5	165.37	0	1485
VFM31d3r2	2	Box #4	937	21	CS32	3	4.6	0.5	23	178.41	0	1380
VFM31d3r3	3	Box #1	938	21	Pretone	0	0	0	0	385.37	0	1905
VFM31d3r3	3	Box #1	938	21	CS1	3	8.233	0.89	41.17	163.19	0	1545
VFM31d3r3	3	Box #1	938	21	CS2	4	11.6	1.25	58	69.68	0	2417
VFM31d3r3	3	Box #1	938	21	CS3	1	8.967	0.97	44.83	71.19	0	715
VFM31d3r3	3	Box #1	938	21	CS4	4	14.5	1.57	72.5	19.24	0	318
VFM31d3r3	3	Box #1	938	21	CS5	4	11.733	1.27	58.67	22.79	0	314
VFM31d3r3	3	Box #1	938	21	CS6	4	10.4	1.12	52	18.33	0	249
VFM31d3r3	3	Box #1	938	21	CS7	0	0	0	0	134.47	0	1106
VFM31d3r3	3	Box #1	938	21	CS8	0	0	0	0	334.37	4	1090
VFM31d3r3	3	Box #1	938	21	CS9	3	3.967	0.43	19.83	129.12	0	1017
VFM31d3r3	3	Box #1	938	21	CS10	1	1.267	0.14	6.33	305.77	0	1392
VFM31d3r3	3	Box #1	938	21	CS11	1	1.467	0.16	7.33	132.15	0	816
VFM31d3r3	3	Box #1	938	21	CS12	2	3.2	0.35	16	164.6	0	1152
VFM31d3r3	3	Box #1	938	21	CS13	0	0	0	0	241.53	0	1505
VFM31d3r3	3	Box #1	938	21	CS14	1	1.167	0.13	5.83	147.72	0	1159
VFM31d3r3	3	Box #1	938	21	CS15	2	3	0.32	15	161.68	0	1148
VFM31d3r3	3	Box #1	938	21	CS16	2	2.333	0.25	11.67	174.9	0	1399
VFM31d3r3	3	Box #1	938	21	CS17	2	3.1	0.34	15.5	247.48	0	1406
VFM31d3r3	3	Box #1	938	21	CS18	4	9.267	1	46.33	47.13	0	373
VFM31d3r3	3	Box #1	938	21	CS19	6	9.633	1.04	48.17	28.55	0	355
VFM31d3r3	3	Box #1	938	21	CS20	5	9.667	1.05	48.33	47.66	0	401
VFM31d3r3	3	Box #1	938	21	CS21	2	5.367	0.58	26.83	178.02	0	1011
VFM31d3r3	3	Box #1	938	21	CS22	4	7.467	0.81	37.33	137.54	0	1110
VFM31d3r3	3	Box #1	938	21	CS23	4	5.533	0.6	27.67	115.41	0	983
VFM31d3r3	3	Box #1	938	21	CS24	4	5.167	0.56	25.83	101.9	0	825
VFM31d3r3	3	Box #1	938	21	CS25	1	2.933	0.32	14.67	151.79	0	940
VFM31d3r3	3	Box #1	938	21	CS26	1	2.033	0.22	10.17	272.37	0	1675
VFM31d3r3	3	Box #1	938	21	CS27	2	2.5	0.27	12.5	103.84	0	781
VFM31d3r3	3	Box #1	938	21	CS28	0	0	0	0	91.64	0	364
VFM31d3r3	3	Box #1	938	21	CS29	0	0	0	0	158.69	0	826
VFM31d3r3	3	Box #1	938	21	CS30	1	1.633	0.18	8.17	283.87	0	1266
VFM31d3r3	3	Box #1	938	21	CS31	3	3.7	0.4	18.5	202.22	0	1529
VFM31d3r3	3	Box #1	938	21	CS32	2	2.367	0.26	11.83	41.42	0	267
VFM31d3r3	3	Box #2	939	21	Pretone	0	0	0	0	484.37	0	2362
VFM31d3r3	3	Box #2	939	21	CS1	1	1.333	0.14	6.67	271.71	0	1613
VFM31d3r3	3	Box #2	939	21	CS2	0	0	0	0	303.27	0	1988
VFM31d3r3	3	Box #2	939	21	CS3	0	0	0	0	481.99	0	2060
VFM31d3r3	3	Box #2	939	21	CS4	0	0	0	0	281.14	0	1446
VFM31d3r3	3	Box #2	939	21	CS5	0	0	0	0	318.09	0	1929
VFM31d3r3	3	Box #2	939	21	CS6	0	0	0	0	376.3	0	2135
VFM31d3r3	3	Box #2	939	21	CS7	0	0	0	0	353.73	0	2173
VFM31d3r3	3	Box #2	939	21	CS8	0	0	0	0	385.41	0	1825
VFM31d3r3	3	Box #2	939	21	CS9	1	1.1	0.12	5.5	366.01	0	1822
VFM31d3r3	3	Box #2	939	21	CS10	0	0	0	0	261.92	0	1174
VFM31d3r3	3	Box #2	939	21	CS11	2	2.467	0.27	12.33	268.5	0	1382
VFM31d3r3	3	Box #2	939	21	CS12	2	2.033	0.22	10.17	397.58	0	1960
VFM31d3r3	3	Box #2	939	21	CS13	0	0	0	0	380.18	0	1741
VFM31d3r3	3	Box #2	939	21	CS14	0	0	0	0	390.19	0	1785
VFM31d3r3	3	Box #2	939	21	CS15	0	0	0	0	338.87	0	1744
VFM31d3r3	3	Box #2	939	21	CS16	0	0	0	0	515.42	26	1697
VFM31d3r3	3	Box #2	939	21	CS17	0	0	0	0	518.67	24	1833
VFM31d3r3	3	Box #2	939	21	CS18	0	0	0	0	337.84	0	1923
VFM31d3r3	3	Box #2	939	21	CS19	1	1.267	0.14	6.33	332.48	0	1477
VFM31d3r3	3	Box #2	939	21	CS20	0	0	0	0	79.67	0	364
VFM31d3r3	3	Box #2	939	21	CS21	1	1.267	0.14	6.33	162.03	0	743
VFM31d3r3	3	Box #2	939	21	CS22	1	1.3	0.14	6.5	205.79	0	1160
VFM31d3r3	3	Box #2	939	21	CS23	1	1.767	0.19	8.83	113.43	0	491
VFM31d3r3	3	Box #2	939	21	CS24	0	0	0	0	223.02	0	1497
VFM31d3r3	3	Box #2	939	21	CS25	1	1.467	0.16	7.33	332.99	0	1713
VFM31d3r3	3	Box #2	939	21	CS26	0	0	0	0	281.24	0	1321
VFM31d3r3	3	Box #2	939	21	CS27	0	0	0	0	421.04	0	1961
VFM31d3r3	3	Box #2	939	21	CS28	0	0	0	0	415.4	0	1983
VFM31d3r3	3	Box #2	939	21	CS29	0	0	0	0	377.35	0	1056
VFM31d3r3	3	Box #2	939	21	CS30	0	0	0	0	296.98	0	1416
VFM31d3r3	3	Box #2	939	21	CS31	1	1.2	0.13	6	306.73	0	1596
VFM31d3r3	3	Box #2	939	21	CS32	0	0	0	0	153.63	0	514
VFM31d3r3	3	Box #3	948	22	Pretone	3	3.667	0.4	3.06	422.38	0	1952
VFM31d3r3	3	Box #3	948	22	CS1	6	9.033	0.98	45.17	130.29	0	1986
VFM31d3r3	3	Box #3	948	22	CS2	2	9.833	1.06	49.17	141.02	0	1205
VFM31d3r3	3	Box #3	948	22	CS3	2	2.433	0.26	12.17	177.02	0	1550
VFM31d3r3	3	Box #3	948	22	CS4	4	11.7	1.26	58.5	16.75	0	586
VFM31d3r3	3	Box #3	948	22	CS5	2	17.933	1.94	89.67	10.53	0	342
VFM31d3r3	3	Box #3	948	22	CS6	5	11.967	1.29	59.83	62.66	0	894
VFM31d3r3	3	Box #3	948	22	CS7	2	8.933	0.97	44.67	106.22	0	1301
VFM31d3r3	3	Box #3	948	22	CS8	3	5.867	0.63	29.33	72.23	0	869
VFM31d3r3	3	Box #3	948	22	CS9	4	16.233	1.75	81.17	8.36	0	168
VFM31d3r3	3	Box #3	948	22	CS10	3	5	0.54	25	143.05	0	854
VFM31d3r3	3	Box #3	948	22	CS11	0	0	0	0	213.84	0	1167
VFM31d3r3	3	Box #3	948	22	CS12	1	2.233	0.24	11.17	102.85	0	514
VFM31d3r3	3	Box #3	948	22	CS13	1	1.7	0.18	8.5	182.36	0	883
VFM31d3r3	3	Box #3	948	22	CS14	0	0	0	0	163.27	0	964
VFM31d3r3	3	Box #3	948	22	CS15	3	4.9	0.53	24.5	100.28	0	882
VFM31d3r3	3	Box #3	948	22	CS16	1	1.067	0.12	5.33	141.72	0	1078
VFM31d3r3	3	Box #3	948	22	CS17	7	12.967	1.4	64.83	18.07	0	530
VFM31d3r3	3	Box #3	948	22	CS18	6	13.733	1.48	68.67	36.92	0	748
VFM31d3r3	3	Box #3	948	22	CS19	2	3.5	0.38	17.5	56.62	0	797
VFM31d3r3	3	Box #3	948	22	CS20	4	14.3	1.55	71.5	25.98	0	414
VFM31d3r3	3	Box #3	948	22	CS21	5	7.9	0.85	39.5	68.72	0	665
VFM31d3r3	3	Box #3	948	22	CS22	3	8.267	0.89	41.33	62.17	0	825
VFM31d3r3	3	Box #3	948	22	CS23	6	14.7	1.59	73.5	7.4	0	181
VFM31d3r3	3	Box #3	948	22	CS24	3	6	0.65	30	82.37	0	687
VFM31d3r3	3	Box #3	948	22	CS25	7	15.433	1.67	77.17	9.52	0	155
VFM31d3r3	3	Box #3	948	22	CS26	3	4.133	0.45	20.67	111.35	0	3465
VFM31d3r3	3	Box #3	948	22	CS27	4	7.733	0.84	38.67	39.59	0	331
VFM31d3r3	3	Box #3	948	22	CS28	2	2.2	0.24	11	149.1	0	1036
VFM31d3r3	3	Box #3	948	22	CS29	2	4.133	0.45	20.67	86.62	0	933
VFM31d3r3	3	Box #3	948	22	CS30	0	0	0	0	225.38	0	1291
VFM31d3r3	3	Box #3	948	22	CS31	2	3	0.32	15	166.17	0	1017
VFM31d3r3	3	Box #3	948	22	CS32	3	6.167	0.67	30.83	193.62	0	1501
VFM31d3r3	3	Box #4	949	22	Pretone	0	0	0	0	550.44	0	2270
VFM31d3r3	3	Box #4	949	22	CS1	0	0	0	0	343.79	0	1670
VFM31d3r3	3	Box #4	949	22	CS2	0	0	0	0	305.27	0	1699
VFM31d3r3	3	Box #4	949	22	CS3	0	0	0	0	387.5	0	2008
VFM31d3r3	3	Box #4	949	22	CS4	1	1.033	0.11	5.17	394.88	0	2326
VFM31d3r3	3	Box #4	949	22	CS5	1	1.067	0.12	5.33	270.33	0	1396
VFM31d3r3	3	Box #4	949	22	CS6	0	0	0	0	301.72	0	1445
VFM31d3r3	3	Box #4	949	22	CS7	0	0	0	0	256.95	0	1823
VFM31d3r3	3	Box #4	949	22	CS8	0	0	0	0	315.91	0	1764
VFM31d3r3	3	Box #4	949	22	CS9	0	0	0	0	402.98	0	2117
VFM31d3r3	3	Box #4	949	22	CS10	1	1.1	0.12	5.5	213.39	0	1424
VFM31d3r3	3	Box #4	949	22	CS11	1	1.233	0.13	6.17	151.14	0	1367
VFM31d3r3	3	Box #4	949	22	CS12	1	1.333	0.14	6.67	156.13	0	1429
VFM31d3r3	3	Box #4	949	22	CS13	0	0	0	0	147.34	0	1037
VFM31d3r3	3	Box #4	949	22	CS14	2	3.433	0.37	17.17	71.69	0	534
VFM31d3r3	3	Box #4	949	22	CS15	1	1	0.11	5	139.53	0	701
VFM31d3r3	3	Box #4	949	22	CS16	0	0	0	0	300.65	0	1394
VFM31d3r3	3	Box #4	949	22	CS17	0	0	0	0	332.68	0	2011
VFM31d3r3	3	Box #4	949	22	CS18	0	0	0	0	287.2	0	2219
VFM31d3r3	3	Box #4	949	22	CS19	0	0	0	0	284.05	0	2279
VFM31d3r3	3	Box #4	949	22	CS20	0	0	0	0	231.51	0	1481
VFM31d3r3	3	Box #4	949	22	CS21	3	4.767	0.52	23.83	183.67	0	1250
VFM31d3r3	3	Box #4	949	22	CS22	0	0	0	0	278.14	0	1480
VFM31d3r3	3	Box #4	949	22	CS23	0	0	0	0	324.59	0	1924
VFM31d3r3	3	Box #4	949	22	CS24	0	0	0	0	330.77	0	1648
VFM31d3r3	3	Box #4	949	22	CS25	2	2.567	0.28	12.83	166.41	0	1067
VFM31d3r3	3	Box #4	949	22	CS26	0	0	0	0	267.6	0	2260
VFM31d3r3	3	Box #4	949	22	CS27	0	0	0	0	220.34	0	1082
VFM31d3r3	3	Box #4	949	22	CS28	2	2.467	0.27	12.33	234.99	0	2038
VFM31d3r3	3	Box #4	949	22	CS29	1	2.133	0.23	10.67	143.71	0	705
VFM31d3r3	3	Box #4	949	22	CS30	2	2.933	0.32	14.67	170.41	0	1178
VFM31d3r3	3	Box #4	949	22	CS31	1	1.133	0.12	5.67	165.61	0	1412
VFM31d3r3	3	Box #4	949	22	CS32	1	1.8	0.19	9	195.95	0	1266
VFM31d3r4	4	Box #1	950	22	Pretone	2	2.567	0.28	2.14	339.54	0	1719
VFM31d3r4	4	Box #1	950	22	CS1	5	11.033	1.19	55.17	98.3	0	1372
VFM31d3r4	4	Box #1	950	22	CS2	0	0	0	0	235.12	0	1250
VFM31d3r4	4	Box #1	950	22	CS3	3	5.333	0.58	26.67	94.7	0	756
VFM31d3r4	4	Box #1	950	22	CS4	2	5.433	0.59	27.17	190.71	0	1420
VFM31d3r4	4	Box #1	950	22	CS5	3	4.4	0.48	22	184.99	0	1008
VFM31d3r4	4	Box #1	950	22	CS6	2	3.5	0.38	17.5	76.12	0	635
VFM31d3r4	4	Box #1	950	22	CS7	3	4.867	0.53	24.33	75.84	0	490
VFM31d3r4	4	Box #1	950	22	CS8	5	10.567	1.14	52.83	100.05	0	1614
VFM31d3r4	4	Box #1	950	22	CS9	0	0	0	0	329.87	0	1276
VFM31d3r4	4	Box #1	950	22	CS10	1	1.833	0.2	9.17	294.27	0	1495
VFM31d3r4	4	Box #1	950	22	CS11	1	1.467	0.16	7.33	214.87	0	773
VFM31d3r4	4	Box #1	950	22	CS12	1	1.4	0.15	7	228.79	0	984
VFM31d3r4	4	Box #1	950	22	CS13	2	4.533	0.49	22.67	286.36	0	1619
VFM31d3r4	4	Box #1	950	22	CS14	4	7.8	0.84	39	128.13	0	848
VFM31d3r4	4	Box #1	950	22	CS15	1	2.433	0.26	12.17	137.5	0	991
VFM31d3r4	4	Box #1	950	22	CS16	1	1.733	0.19	8.67	205.43	0	1088
VFM31d3r4	4	Box #1	950	22	CS17	3	6.467	0.7	32.33	178.97	0	1441
VFM31d3r4	4	Box #1	950	22	CS18	2	6.867	0.74	34.33	203.33	0	1563
VFM31d3r4	4	Box #1	950	22	CS19	2	4.733	0.51	23.67	138.51	0	1571
VFM31d3r4	4	Box #1	950	22	CS20	4	8.133	0.88	40.67	49.7	0	380
VFM31d3r4	4	Box #1	950	22	CS21	3	6.567	0.71	32.83	133.64	0	1344
VFM31d3r4	4	Box #1	950	22	CS22	3	7.433	0.8	37.17	128.89	0	1207
VFM31d3r4	4	Box #1	950	22	CS23	1	1.833	0.2	9.17	215.38	0	1203
VFM31d3r4	4	Box #1	950	22	CS24	1	3.133	0.34	15.67	197.06	0	1286
VFM31d3r4	4	Box #1	950	22	CS25	4	9.033	0.98	45.17	62.67	0	629
VFM31d3r4	4	Box #1	950	22	CS26	3	6.567	0.71	32.83	148.79	0	1326
VFM31d3r4	4	Box #1	950	22	CS27	2	2.867	0.31	14.33	233.44	0	1332
VFM31d3r4	4	Box #1	950	22	CS28	1	1.5	0.16	7.5	227.54	0	1196
VFM31d3r4	4	Box #1	950	22	CS29	2	2.8	0.3	14	193.84	0	1245
VFM31d3r4	4	Box #1	950	22	CS30	5	7.7	0.83	38.5	85.92	0	579
VFM31d3r4	4	Box #1	950	22	CS31	3	6.233	0.67	31.17	50.15	0	463
VFM31d3r4	4	Box #1	950	22	CS32	0	0	0	0	314	0	1650
VFM31d3r4	4	Box #2	951	22	Pretone	0	0	0	0	346.93	0	1762
VFM31d3r4	4	Box #2	951	22	CS1	4	10.833	1.17	54.17	82.94	0	1153
VFM31d3r4	4	Box #2	951	22	CS2	4	16.3	1.76	81.5	22.17	0	1764
VFM31d3r4	4	Box #2	951	22	CS3	2	13.867	1.5	69.33	27.08	0	362
VFM31d3r4	4	Box #2	951	22	CS4	4	13.2	1.43	66	38.8	0	388
VFM31d3r4	4	Box #2	951	22	CS5	4	13.133	1.42	65.67	15.21	0	267
VFM31d3r4	4	Box #2	951	22	CS6	4	12	1.3	60	65.71	0	622
VFM31d3r4	4	Box #2	951	22	CS7	3	12.433	1.34	62.17	31.34	0	361
VFM31d3r4	4	Box #2	951	22	CS8	4	13.367	1.45	66.83	20.92	0	386
VFM31d3r4	4	Box #2	951	22	CS9	3	16.867	1.82	84.33	12.54	0	238
VFM31d3r4	4	Box #2	951	22	CS10	3	12.433	1.34	62.17	25.97	0	558
VFM31d3r4	4	Box #2	951	22	CS11	5	15.767	1.7	78.83	12.72	0	258
VFM31d3r4	4	Box #2	951	22	CS12	4	9.7	1.05	48.5	45.91	0	342
VFM31d3r4	4	Box #2	951	22	CS13	2	2.867	0.31	14.33	126.86	0	1031
VFM31d3r4	4	Box #2	951	22	CS14	0	0	0	0	180.4	0	993
VFM31d3r4	4	Box #2	951	22	CS15	5	11.167	1.21	55.83	74.83	0	934
VFM31d3r4	4	Box #2	951	22	CS16	3	10.767	1.16	53.83	35.77	0	488
VFM31d3r4	4	Box #2	951	22	CS17	3	8.233	0.89	41.17	61.84	0	546
VFM31d3r4	4	Box #2	951	22	CS18	4	15.4	1.66	77	11.03	0	261
VFM31d3r4	4	Box #2	951	22	CS19	7	10.7	1.16	53.5	66.62	0	627
VFM31d3r4	4	Box #2	951	22	CS20	2	14.367	1.55	71.83	38.79	0	963
VFM31d3r4	4	Box #2	951	22	CS21	2	11.567	1.25	57.83	30.22	0	447
VFM31d3r4	4	Box #2	951	22	CS22	4	7.5	0.81	37.5	111.23	0	723
VFM31d3r4	4	Box #2	951	22	CS23	4	8.6	0.93	43	149.65	0	1232
VFM31d3r4	4	Box #2	951	22	CS24	3	8.567	0.93	42.83	103.51	0	1735
VFM31d3r4	4	Box #2	951	22	CS25	5	11.167	1.21	55.83	36.01	0	389
VFM31d3r4	4	Box #2	951	22	CS26	2	2.3	0.25	11.5	57.25	0	506
VFM31d3r4	4	Box #2	951	22	CS27	4	10.5	1.14	52.5	34.01	0	369
VFM31d3r4	4	Box #2	951	22	CS28	4	7.3	0.79	36.5	164.46	0	1128
VFM31d3r4	4	Box #2	951	22	CS29	2	6.167	0.67	30.83	111.5	0	1501
VFM31d3r4	4	Box #2	951	22	CS30	4	6.933	0.75	34.67	93.87	0	1160
VFM31d3r4	4	Box #2	951	22	CS31	3	4.9	0.53	24.5	127.73	0	962
VFM31d3r4	4	Box #2	951	22	CS32	3	4.167	0.45	20.83	163.28	0	902
VFM31d3r4	4	Box #3	940	21	Pretone	2	4.367	0.47	3.64	379.15	0	1909
VFM31d3r4	4	Box #3	940	21	CS1	3	15.533	1.68	77.67	34.02	0	816
VFM31d3r4	4	Box #3	940	21	CS2	3	17.567	1.9	87.83	7.22	0	203
VFM31d3r4	4	Box #3	940	21	CS3	2	19.933	2.15	99.67	0.13	0	34
VFM31d3r4	4	Box #3	940	21	CS4	1	11.733	1.27	58.67	41.38	0	785
VFM31d3r4	4	Box #3	940	21	CS5	4	16.533	1.79	82.67	15.09	0	2510
VFM31d3r4	4	Box #3	940	21	CS6	2	18.8	2.03	94	2.13	0	161
VFM31d3r4	4	Box #3	940	21	CS7	3	9.8	1.06	49	60.69	0	622
VFM31d3r4	4	Box #3	940	21	CS8	3	12.6	1.36	63	36.35	0	343
VFM31d3r4	4	Box #3	940	21	CS9	1	19.567	2.12	97.83	1.53	0	182
VFM31d3r4	4	Box #3	940	21	CS10	1	19.1	2.06	95.5	4.7	0	282
VFM31d3r4	4	Box #3	940	21	CS11	3	11.933	1.29	59.67	47.09	0	440
VFM31d3r4	4	Box #3	940	21	CS12	2	10.667	1.15	53.33	67.89	0	734
VFM31d3r4	4	Box #3	940	21	CS13	3	14.8	1.6	74	14.99	0	275
VFM31d3r4	4	Box #3	940	21	CS14	1	5.433	0.59	27.17	117.76	0	1529
VFM31d3r4	4	Box #3	940	21	CS15	3	13.3	1.44	66.5	21.54	0	214
VFM31d3r4	4	Box #3	940	21	CS16	1	1.033	0.11	5.17	259.16	0	1448
VFM31d3r4	4	Box #3	940	21	CS17	6	10.9	1.18	54.5	38.35	0	315
VFM31d3r4	4	Box #3	940	21	CS18	2	3.533	0.38	17.67	127.54	0	567
VFM31d3r4	4	Box #3	940	21	CS19	3	7.367	0.8	36.83	78.55	0	731
VFM31d3r4	4	Box #3	940	21	CS20	2	2.2	0.24	11	83.89	0	615
VFM31d3r4	4	Box #3	940	21	CS21	2	7.967	0.86	39.83	109.72	0	968
VFM31d3r4	4	Box #3	940	21	CS22	3	5.667	0.61	28.33	82.36	0	576
VFM31d3r4	4	Box #3	940	21	CS23	6	12.5	1.35	62.5	9.88	0	216
VFM31d3r4	4	Box #3	940	21	CS24	2	3.467	0.37	17.33	60.21	0	553
VFM31d3r4	4	Box #3	940	21	CS25	2	2.633	0.28	13.17	59.4	0	543
VFM31d3r4	4	Box #3	940	21	CS26	2	4.2	0.45	21	215.95	0	1344
VFM31d3r4	4	Box #3	940	21	CS27	5	12.167	1.32	60.83	17.57	0	279
VFM31d3r4	4	Box #3	940	21	CS28	5	16.867	1.82	84.33	5.13	0	135
VFM31d3r4	4	Box #3	940	21	CS29	5	17.067	1.85	85.33	5.46	0	132
VFM31d3r4	4	Box #3	940	21	CS30	4	18.333	1.98	91.67	1.85	0	90
VFM31d3r4	4	Box #3	940	21	CS31	2	13.867	1.5	69.33	15.63	0	280
VFM31d3r4	4	Box #3	940	21	CS32	3	6.133	0.66	30.67	54.17	0	420
VFM31d3r4	4	Box #4	941	21	Pretone	0	0	0	0	310.86	0	1684
VFM31d3r4	4	Box #4	941	21	CS1	0	0	0	0	190.87	0	1030
VFM31d3r4	4	Box #4	941	21	CS2	0	0	0	0	189.51	0	1390
VFM31d3r4	4	Box #4	941	21	CS3	0	0	0	0	228.41	0	1444
VFM31d3r4	4	Box #4	941	21	CS4	0	0	0	0	210.51	0	1010
VFM31d3r4	4	Box #4	941	21	CS5	3	3.633	0.39	18.17	111.17	0	1164
VFM31d3r4	4	Box #4	941	21	CS6	0	0	0	0	199.35	0	1531
VFM31d3r4	4	Box #4	941	21	CS7	2	4.333	0.47	21.67	127.76	0	853
VFM31d3r4	4	Box #4	941	21	CS8	1	1.933	0.21	9.67	175.1	0	1105
VFM31d3r4	4	Box #4	941	21	CS9	1	6.533	0.71	32.67	146.16	0	1631
VFM31d3r4	4	Box #4	941	21	CS10	0	0	0	0	208.82	0	1591
VFM31d3r4	4	Box #4	941	21	CS11	2	3.233	0.35	16.17	113.7	0	756
VFM31d3r4	4	Box #4	941	21	CS12	0	0	0	0	216.21	0	1050
VFM31d3r4	4	Box #4	941	21	CS13	0	0	0	0	335.06	0	1510
VFM31d3r4	4	Box #4	941	21	CS14	1	1.067	0.12	5.33	265.01	0	1585
VFM31d3r4	4	Box #4	941	21	CS15	1	1.2	0.13	6	199.3	0	1049
VFM31d3r4	4	Box #4	941	21	CS16	0	0	0	0	79.61	0	382
VFM31d3r4	4	Box #4	941	21	CS17	1	1	0.11	5	92.2	0	586
VFM31d3r4	4	Box #4	941	21	CS18	1	1.867	0.2	9.33	141.93	0	1445
VFM31d3r4	4	Box #4	941	21	CS19	4	6.033	0.65	30.17	154.58	0	1428
VFM31d3r4	4	Box #4	941	21	CS20	2	4.3	0.46	21.5	173.03	0	956
VFM31d3r4	4	Box #4	941	21	CS21	2	8.567	0.93	42.83	114.57	0	1103
VFM31d3r4	4	Box #4	941	21	CS22	2	3.733	0.4	18.67	278.07	0	1433
VFM31d3r4	4	Box #4	941	21	CS23	0	0	0	0	382.77	0	1614
VFM31d3r4	4	Box #4	941	21	CS24	1	1.9	0.21	9.5	117.27	0	938
VFM31d3r4	4	Box #4	941	21	CS25	1	1.267	0.14	6.33	265.58	0	1647
VFM31d3r4	4	Box #4	941	21	CS26	0	0	0	0	95.3	0	404
VFM31d3r4	4	Box #4	941	21	CS27	2	2.5	0.27	12.5	208	0	957
VFM31d3r4	4	Box #4	941	21	CS28	3	5.867	0.63	29.33	93.68	0	1011
VFM31d3r4	4	Box #4	941	21	CS29	3	6.867	0.74	34.33	50.99	0	698
VFM31d3r4	4	Box #4	941	21	CS30	3	8.867	0.96	44.33	46.69	0	693
VFM31d3r4	4	Box #4	941	21	CS31	2	5.467	0.59	27.33	122.92	0	1239
VFM31d3r4	4	Box #4	941	21	CS32	4	7.767	0.84	38.83	56.52	0	1451
VFM31d3r5	5	Box #1	942	21	Pretone	2	2.933	0.32	2.44	350.99	0	1844
VFM31d3r5	5	Box #1	942	21	CS1	4	13.967	1.51	69.83	89.65	0	1668
VFM31d3r5	5	Box #1	942	21	CS2	3	16.333	1.77	81.67	17.67	0	367
VFM31d3r5	5	Box #1	942	21	CS3	4	15.567	1.68	77.83	20.02	0	356
VFM31d3r5	5	Box #1	942	21	CS4	3	11.8	1.28	59	28.09	0	455
VFM31d3r5	5	Box #1	942	21	CS5	3	6.133	0.66	30.67	149.24	0	1289
VFM31d3r5	5	Box #1	942	21	CS6	5	10.967	1.19	54.83	103.78	0	1190
VFM31d3r5	5	Box #1	942	21	CS7	2	9.4	1.02	47	26.28	0	231
VFM31d3r5	5	Box #1	942	21	CS8	3	6.533	0.71	32.67	94.38	0	778
VFM31d3r5	5	Box #1	942	21	CS9	3	6.267	0.68	31.33	173.66	0	1495
VFM31d3r5	5	Box #1	942	21	CS10	2	6.5	0.7	32.5	224.39	0	1483
VFM31d3r5	5	Box #1	942	21	CS11	2	6.067	0.66	30.33	192.56	0	1513
VFM31d3r5	5	Box #1	942	21	CS12	1	1.867	0.2	9.33	205.57	0	1335
VFM31d3r5	5	Box #1	942	21	CS13	2	3.867	0.42	19.33	245.48	0	1311
VFM31d3r5	5	Box #1	942	21	CS14	2	4	0.43	20	237.25	0	1616
VFM31d3r5	5	Box #1	942	21	CS15	3	10.833	1.17	54.17	128.21	0	1212
VFM31d3r5	5	Box #1	942	21	CS16	3	6.433	0.7	32.17	70.74	0	614
VFM31d3r5	5	Box #1	942	21	CS17	4	7.333	0.79	36.67	155.26	0	1745
VFM31d3r5	5	Box #1	942	21	CS18	3	6.4	0.69	32	244.35	0	1507
VFM31d3r5	5	Box #1	942	21	CS19	2	4.567	0.49	22.83	172.93	0	1256
VFM31d3r5	5	Box #1	942	21	CS20	2	3.633	0.39	18.17	92.68	0	863
VFM31d3r5	5	Box #1	942	21	CS21	3	5.767	0.62	28.83	40.03	0	286
VFM31d3r5	5	Box #1	942	21	CS22	5	11.733	1.27	58.67	24.58	0	551
VFM31d3r5	5	Box #1	942	21	CS23	3	13.3	1.44	66.5	22.66	0	727
VFM31d3r5	5	Box #1	942	21	CS24	2	3.4	0.37	17	158.15	0	1664
VFM31d3r5	5	Box #1	942	21	CS25	1	3.467	0.37	17.33	251.93	0	1069
VFM31d3r5	5	Box #1	942	21	CS26	1	1.867	0.2	9.33	235.72	0	1913
VFM31d3r5	5	Box #1	942	21	CS27	1	1.9	0.21	9.5	192.35	0	1056
VFM31d3r5	5	Box #1	942	21	CS28	4	9.367	1.01	46.83	137.13	0	1219
VFM31d3r5	5	Box #1	942	21	CS29	4	7.567	0.82	37.83	117.27	0	1109
VFM31d3r5	5	Box #1	942	21	CS30	3	6.2	0.67	31	173.91	0	1671
VFM31d3r5	5	Box #1	942	21	CS31	4	10.133	1.1	50.67	79.27	0	749
VFM31d3r5	5	Box #1	942	21	CS32	4	4.767	0.52	23.83	167.13	0	979
VFM31d3r5	5	Box #2	944	21	Pretone	0	0	0	0	422.61	0	2128
VFM31d3r5	5	Box #2	944	21	CS1	2	2.867	0.31	14.33	159.81	0	1262
VFM31d3r5	5	Box #2	944	21	CS2	2	2.9	0.31	14.5	207.31	0	1257
VFM31d3r5	5	Box #2	944	21	CS3	2	2.8	0.3	14	243.53	0	1794
VFM31d3r5	5	Box #2	944	21	CS4	1	1.867	0.2	9.33	179.2	0	1066
VFM31d3r5	5	Box #2	944	21	CS5	2	2.467	0.27	12.33	199.94	0	1575
VFM31d3r5	5	Box #2	944	21	CS6	1	1	0.11	5	235.59	0	1181
VFM31d3r5	5	Box #2	944	21	CS7	1	1.167	0.13	5.83	214.84	0	1218
VFM31d3r5	5	Box #2	944	21	CS8	2	3.067	0.33	15.33	167.65	0	1054
VFM31d3r5	5	Box #2	944	21	CS9	3	4	0.43	20	160.72	0	1032
VFM31d3r5	5	Box #2	944	21	CS10	3	6.467	0.7	32.33	57.47	0	637
VFM31d3r5	5	Box #2	944	21	CS11	0	0	0	0	329.98	0	1411
VFM31d3r5	5	Box #2	944	21	CS12	0	0	0	0	257.92	0	1227
VFM31d3r5	5	Box #2	944	21	CS13	0	0	0	0	370.33	0	1773
VFM31d3r5	5	Box #2	944	21	CS14	0	0	0	0	92.64	0	453
VFM31d3r5	5	Box #2	944	21	CS15	1	1.1	0.12	5.5	180.02	0	975
VFM31d3r5	5	Box #2	944	21	CS16	1	2.2	0.24	11	187.34	0	1489
VFM31d3r5	5	Box #2	944	21	CS17	3	3.667	0.4	18.33	117.83	0	821
VFM31d3r5	5	Box #2	944	21	CS18	0	0	0	0	285.74	0	1125
VFM31d3r5	5	Box #2	944	21	CS19	0	0	0	0	315.92	0	1486
VFM31d3r5	5	Box #2	944	21	CS20	1	1.267	0.14	6.33	297.8	0	1564
VFM31d3r5	5	Box #2	944	21	CS21	0	0	0	0	290.4	0	1485
VFM31d3r5	5	Box #2	944	21	CS22	0	0	0	0	177.99	0	1171
VFM31d3r5	5	Box #2	944	21	CS23	0	0	0	0	170.32	0	1164
VFM31d3r5	5	Box #2	944	21	CS24	1	1.167	0.13	5.83	230.04	0	1221
VFM31d3r5	5	Box #2	944	21	CS25	1	1	0.11	5	348.69	0	1538
VFM31d3r5	5	Box #2	944	21	CS26	0	0	0	0	170.84	0	1094
VFM31d3r5	5	Box #2	944	21	CS27	1	1.367	0.15	6.83	164.38	0	692
VFM31d3r5	5	Box #2	944	21	CS28	1	1.4	0.15	7	153.57	0	782
VFM31d3r5	5	Box #2	944	21	CS29	2	3.7	0.4	18.5	129.97	0	981
VFM31d3r5	5	Box #2	944	21	CS30	0	0	0	0	97.64	0	348
VFM31d3r5	5	Box #2	944	21	CS31	0	0	0	0	73.51	0	626
VFM31d3r5	5	Box #2	944	21	CS32	2	3.833	0.41	19.17	117.76	0	1029
VFM31d3r5	5	Box #3	952	22	Pretone	2	2.333	0.25	1.94	358.5	0	3089
VFM31d3r5	5	Box #3	952	22	CS1	3	5.467	0.59	27.33	236.77	0	1477
VFM31d3r5	5	Box #3	952	22	CS2	2	6.167	0.67	30.83	181.13	0	1583
VFM31d3r5	5	Box #3	952	22	CS3	5	8.7	0.94	43.5	145.72	0	1617
VFM31d3r5	5	Box #3	952	22	CS4	0	0	0	0	345.78	0	1554
VFM31d3r5	5	Box #3	952	22	CS5	2	4.233	0.46	21.17	160.2	0	1144
VFM31d3r5	5	Box #3	952	22	CS6	0	0	0	0	396.04	0	1801
VFM31d3r5	5	Box #3	952	22	CS7	2	2.633	0.28	13.17	224.32	0	1432
VFM31d3r5	5	Box #3	952	22	CS8	3	5.333	0.58	26.67	105.45	0	650
VFM31d3r5	5	Box #3	952	22	CS9	0	0	0	0	116.15	0	1007
VFM31d3r5	5	Box #3	952	22	CS10	1	1.233	0.13	6.17	112.7	0	2518
VFM31d3r5	5	Box #3	952	22	CS11	2	3.933	0.43	19.67	157.17	0	1064
VFM31d3r5	5	Box #3	952	22	CS12	5	9.5	1.03	47.5	40.9	0	427
VFM31d3r5	5	Box #3	952	22	CS13	2	2.4	0.26	12	158.05	0	1319
VFM31d3r5	5	Box #3	952	22	CS14	2	3.533	0.38	17.67	284.19	0	1774
VFM31d3r5	5	Box #3	952	22	CS15	3	7.4	0.8	37	215.09	0	1640
VFM31d3r5	5	Box #3	952	22	CS16	1	3.533	0.38	17.67	125.24	0	1049
VFM31d3r5	5	Box #3	952	22	CS17	2	2.4	0.26	12	181.55	0	1153
VFM31d3r5	5	Box #3	952	22	CS18	3	6.233	0.67	31.17	106.79	0	641
VFM31d3r5	5	Box #3	952	22	CS19	2	5.3	0.57	26.5	93.71	0	743
VFM31d3r5	5	Box #3	952	22	CS20	4	6.067	0.66	30.33	75.69	0	810
VFM31d3r5	5	Box #3	952	22	CS21	1	1.233	0.13	6.17	77.19	0	360
VFM31d3r5	5	Box #3	952	22	CS22	1	1.2	0.13	6	128.5	0	1600
VFM31d3r5	5	Box #3	952	22	CS23	1	1.267	0.14	6.33	81.15	0	489
VFM31d3r5	5	Box #3	952	22	CS24	1	1.9	0.21	9.5	199.51	0	1362
VFM31d3r5	5	Box #3	952	22	CS25	1	1	0.11	5	329.9	0	1695
VFM31d3r5	5	Box #3	952	22	CS26	4	6.667	0.72	33.33	112.86	0	1139
VFM31d3r5	5	Box #3	952	22	CS27	2	2.667	0.29	13.33	308.38	0	1483
VFM31d3r5	5	Box #3	952	22	CS28	1	1.9	0.21	9.5	335.01	0	1400
VFM31d3r5	5	Box #3	952	22	CS29	1	3.3	0.36	16.5	162.99	0	1730
VFM31d3r5	5	Box #3	952	22	CS30	2	2.467	0.27	12.33	58.16	0	518
VFM31d3r5	5	Box #3	952	22	CS31	4	6	0.65	30	153.72	0	1158
VFM31d3r5	5	Box #3	952	22	CS32	1	1.467	0.16	7.33	283.43	0	1734
VFM31d3r5	5	Box #4	953	22	Pretone	0	0	0	0	247.94	0	1365
VFM31d3r5	5	Box #4	953	22	CS1	2	3.9	0.42	19.5	114.45	0	914
VFM31d3r5	5	Box #4	953	22	CS2	3	4.667	0.5	23.33	107.98	0	1141
VFM31d3r5	5	Box #4	953	22	CS3	3	4.6	0.5	23	79.55	0	439
VFM31d3r5	5	Box #4	953	22	CS4	4	4.367	0.47	21.83	108.29	0	837
VFM31d3r5	5	Box #4	953	22	CS5	4	5.533	0.6	27.67	164.7	0	1248
VFM31d3r5	5	Box #4	953	22	CS6	4	6.033	0.65	30.17	75.8	0	565
VFM31d3r5	5	Box #4	953	22	CS7	2	3.7	0.4	18.5	107.19	0	733
VFM31d3r5	5	Box #4	953	22	CS8	3	6.033	0.65	30.17	91.29	0	1039
VFM31d3r5	5	Box #4	953	22	CS9	3	6.433	0.7	32.17	53.37	0	594
VFM31d3r5	5	Box #4	953	22	CS10	5	7.133	0.77	35.67	56.55	0	554
VFM31d3r5	5	Box #4	953	22	CS11	3	4.767	0.52	23.83	57.65	0	669
VFM31d3r5	5	Box #4	953	22	CS12	4	6.267	0.68	31.33	27.95	0	305
VFM31d3r5	5	Box #4	953	22	CS13	3	5.067	0.55	25.33	83.64	0	566
VFM31d3r5	5	Box #4	953	22	CS14	2	2.867	0.31	14.33	82.16	0	624
VFM31d3r5	5	Box #4	953	22	CS15	2	2.4	0.26	12	180.73	0	1364
VFM31d3r5	5	Box #4	953	22	CS16	2	2.9	0.31	14.5	208.4	0	1286
VFM31d3r5	5	Box #4	953	22	CS17	0	0	0	0	236.91	0	1401
VFM31d3r5	5	Box #4	953	22	CS18	3	4.3	0.46	21.5	109.46	0	855
VFM31d3r5	5	Box #4	953	22	CS19	1	2.6	0.28	13	138.97	0	1615
VFM31d3r5	5	Box #4	953	22	CS20	1	1.767	0.19	8.83	139.1	0	971
VFM31d3r5	5	Box #4	953	22	CS21	2	3.433	0.37	17.17	102.21	0	1041
VFM31d3r5	5	Box #4	953	22	CS22	3	4.867	0.53	24.33	74.01	0	711
VFM31d3r5	5	Box #4	953	22	CS23	2	3.133	0.34	15.67	96.89	0	557
VFM31d3r5	5	Box #4	953	22	CS24	4	6.333	0.68	31.67	92.62	0	452
VFM31d3r5	5	Box #4	953	22	CS25	1	1.2	0.13	6	167.59	0	1196
VFM31d3r5	5	Box #4	953	22	CS26	0	0	0	0	111.16	0	705
VFM31d3r5	5	Box #4	953	22	CS27	1	1	0.11	5	172.43	0	1035
VFM31d3r5	5	Box #4	953	22	CS28	1	1.9	0.21	9.5	113.54	0	772
VFM31d3r5	5	Box #4	953	22	CS29	2	2.633	0.28	13.17	215.7	0	1387
VFM31d3r5	5	Box #4	953	22	CS30	3	4.167	0.45	20.83	182.59	0	1108
VFM31d3r5	5	Box #4	953	22	CS31	3	4.6	0.5	23	95.81	0	828
VFM31d3r5	5	Box #4	953	22	CS32	3	8.267	0.89	41.33	128.5	0	861
VFM31d2r6	6	Box #1	926	11	Pretone	0	0	0	0	407.4	0	1976
VFM31d2r6	6	Box #1	926	11	CS1	4	7.667	0.83	38.33	82.16	0	609
VFM31d2r6	6	Box #1	926	11	CS2	6	11.867	1.28	59.33	54.45	0	990
VFM31d2r6	6	Box #1	926	11	CS3	4	5.4	0.58	27	174.1	0	1035
VFM31d2r6	6	Box #1	926	11	CS4	5	9.333	1.01	46.67	122.11	0	1226
VFM31d2r6	6	Box #1	926	11	CS5	3	9.6	1.04	48	39.8	0	454
VFM31d2r6	6	Box #1	926	11	CS6	2	5.567	0.6	27.83	179.56	0	1413
VFM31d2r6	6	Box #1	926	11	CS7	4	7.2	0.78	36	64.81	0	753
VFM31d2r6	6	Box #1	926	11	CS8	3	8.233	0.89	41.17	90.65	0	1370
VFM31d2r6	6	Box #1	926	11	CS9	6	16.533	1.79	82.67	7.23	0	188
VFM31d2r6	6	Box #1	926	11	CS10	6	15.4	1.66	77	15.61	0	349
VFM31d2r6	6	Box #1	926	11	CS11	2	6.167	0.67	30.83	130.9	0	1192
VFM31d2r6	6	Box #1	926	11	CS12	3	5.7	0.62	28.5	83.5	0	964
VFM31d2r6	6	Box #1	926	11	CS13	7	9.633	1.04	48.17	21.93	0	274
VFM31d2r6	6	Box #1	926	11	CS14	8	16.233	1.75	81.17	8.36	0	198
VFM31d2r6	6	Box #1	926	11	CS15	5	10.467	1.13	52.33	27.35	0	478
VFM31d2r6	6	Box #1	926	11	CS16	1	1.8	0.19	9	240.44	0	1214
VFM31d2r6	6	Box #1	926	11	CS17	0	0	0	0	354.08	0	1666
VFM31d2r6	6	Box #1	926	11	CS18	5	10.233	1.11	51.17	52.28	0	645
VFM31d2r6	6	Box #1	926	11	CS19	1	3.133	0.34	15.67	86.1	0	744
VFM31d2r6	6	Box #1	926	11	CS20	6	11.667	1.26	58.33	16.55	0	203
VFM31d2r6	6	Box #1	926	11	CS21	5	12.533	1.35	62.67	26.76	0	410
VFM31d2r6	6	Box #1	926	11	CS22	5	11.867	1.28	59.33	39.63	0	529
VFM31d2r6	6	Box #1	926	11	CS23	4	13.2	1.43	66	12.63	0	298
VFM31d2r6	6	Box #1	926	11	CS24	2	6.933	0.75	34.67	96.11	0	943
VFM31d2r6	6	Box #1	926	11	CS25	5	6.567	0.71	32.83	127.38	0	1394
VFM31d2r6	6	Box #1	926	11	CS26	2	4.133	0.45	20.67	174.56	0	1260
VFM31d2r6	6	Box #1	926	11	CS27	2	3.267	0.35	16.33	172.6	0	907
VFM31d2r6	6	Box #1	926	11	CS28	3	4.5	0.49	22.5	196.67	0	1249
VFM31d2r6	6	Box #1	926	11	CS29	4	5.033	0.54	25.17	59.8	0	826
VFM31d2r6	6	Box #1	926	11	CS30	3	6.067	0.66	30.33	89.04	0	764
VFM31d2r6	6	Box #1	926	11	CS31	1	2.367	0.26	11.83	56.84	0	331
VFM31d2r6	6	Box #1	926	11	CS32	3	5	0.54	25	100.51	0	839
VFM31d2r6	6	Box #2	927	11	Pretone	0	0	0	0	344.82	0	1519
VFM31d2r6	6	Box #2	927	11	CS1	4	6.5	0.7	32.5	148.76	0	1226
VFM31d2r6	6	Box #2	927	11	CS2	1	1.2	0.13	6	173.88	0	915
VFM31d2r6	6	Box #2	927	11	CS3	4	8.1	0.88	40.5	132.87	0	1466
VFM31d2r6	6	Box #2	927	11	CS4	2	5.1	0.55	25.5	129.74	0	1075
VFM31d2r6	6	Box #2	927	11	CS5	2	5.167	0.56	25.83	93.66	0	767
VFM31d2r6	6	Box #2	927	11	CS6	7	14.733	1.59	73.67	9.45	0	154
VFM31d2r6	6	Box #2	927	11	CS7	3	4.8	0.52	24	35.04	0	260
VFM31d2r6	6	Box #2	927	11	CS8	6	13.767	1.49	68.83	9.03	0	132
VFM31d2r6	6	Box #2	927	11	CS9	3	4.4	0.48	22	54.15	0	564
VFM31d2r6	6	Box #2	927	11	CS10	4	8.733	0.94	43.67	51.76	0	547
VFM31d2r6	6	Box #2	927	11	CS11	3	5.3	0.57	26.5	165.72	0	917
VFM31d2r6	6	Box #2	927	11	CS12	1	1.033	0.11	5.17	254.71	0	1188
VFM31d2r6	6	Box #2	927	11	CS13	3	4.5	0.49	22.5	82.43	0	738
VFM31d2r6	6	Box #2	927	11	CS14	4	5.933	0.64	29.67	123.82	0	1358
VFM31d2r6	6	Box #2	927	11	CS15	3	3.2	0.35	16	73.53	0	513
VFM31d2r6	6	Box #2	927	11	CS16	0	0	0	0	403.21	0	1516
VFM31d2r6	6	Box #2	927	11	CS17	2	2.167	0.23	10.83	157.74	0	987
VFM31d2r6	6	Box #2	927	11	CS18	4	5	0.54	25	42.54	0	366
VFM31d2r6	6	Box #2	927	11	CS19	3	4.633	0.5	23.17	64.61	0	562
VFM31d2r6	6	Box #2	927	11	CS20	2	4.567	0.49	22.83	153.07	0	1349
VFM31d2r6	6	Box #2	927	11	CS21	2	3.4	0.37	17	187.08	0	1269
VFM31d2r6	6	Box #2	927	11	CS22	1	1.2	0.13	6	158.61	0	878
VFM31d2r6	6	Box #2	927	11	CS23	1	1.167	0.13	5.83	259.17	0	1450
VFM31d2r6	6	Box #2	927	11	CS24	0	0	0	0	361.5	0	1737
VFM31d2r6	6	Box #2	927	11	CS25	0	0	0	0	140.8	0	1218
VFM31d2r6	6	Box #2	927	11	CS26	1	1.367	0.15	6.83	103.96	0	722
VFM31d2r6	6	Box #2	927	11	CS27	2	3.867	0.42	19.33	148.59	0	849
VFM31d2r6	6	Box #2	927	11	CS28	1	1.367	0.15	6.83	154.19	0	1012
VFM31d2r6	6	Box #2	927	11	CS29	1	2.533	0.27	12.67	147.6	0	979
VFM31d2r6	6	Box #2	927	11	CS30	1	1.6	0.17	8	202.58	0	1232
VFM31d2r6	6	Box #2	927	11	CS31	1	1.067	0.12	5.33	72.02	0	355
VFM31d2r6	6	Box #2	927	11	CS32	1	1.1	0.12	5.5	94.36	0	528
VFM31d2r6	6	Box #3	954	12	Pretone	0	0	0	0	324.87	0	1588
VFM31d2r6	6	Box #3	954	12	CS1	1	1.5	0.16	7.5	229.62	0	1024
VFM31d2r6	6	Box #3	954	12	CS2	0	0	0	0	236.62	0	1123
VFM31d2r6	6	Box #3	954	12	CS3	3	7.933	0.86	39.67	48.45	0	662
VFM31d2r6	6	Box #3	954	12	CS4	2	2.633	0.28	13.17	127.06	0	1077
VFM31d2r6	6	Box #3	954	12	CS5	2	4	0.43	20	247.62	0	1256
VFM31d2r6	6	Box #3	954	12	CS6	1	1.433	0.15	7.17	150.35	0	1262
VFM31d2r6	6	Box #3	954	12	CS7	1	1.333	0.14	6.67	156.41	0	732
VFM31d2r6	6	Box #3	954	12	CS8	5	8.667	0.94	43.33	67	0	707
VFM31d2r6	6	Box #3	954	12	CS9	5	10.267	1.11	51.33	38.5	0	277
VFM31d2r6	6	Box #3	954	12	CS10	6	10.4	1.12	52	26.42	0	359
VFM31d2r6	6	Box #3	954	12	CS11	4	6.433	0.7	32.17	71.5	0	632
VFM31d2r6	6	Box #3	954	12	CS12	1	1.267	0.14	6.33	246.26	0	1263
VFM31d2r6	6	Box #3	954	12	CS13	0	0	0	0	177.27	0	1869
VFM31d2r6	6	Box #3	954	12	CS14	2	2.333	0.25	11.67	120.02	0	869
VFM31d2r6	6	Box #3	954	12	CS15	2	4.9	0.53	24.5	118.5	0	711
VFM31d2r6	6	Box #3	954	12	CS16	0	0	0	0	181.71	0	1365
VFM31d2r6	6	Box #3	954	12	CS17	1	1.033	0.11	5.17	184.4	0	769
VFM31d2r6	6	Box #3	954	12	CS18	4	5.9	0.64	29.5	187.64	0	1136
VFM31d2r6	6	Box #3	954	12	CS19	0	0	0	0	256.28	0	1503
VFM31d2r6	6	Box #3	954	12	CS20	0	0	0	0	174.67	0	1424
VFM31d2r6	6	Box #3	954	12	CS21	2	3.133	0.34	15.67	131.72	0	924
VFM31d2r6	6	Box #3	954	12	CS22	2	3.967	0.43	19.83	34.63	0	352
VFM31d2r6	6	Box #3	954	12	CS23	1	1.067	0.12	5.33	178.67	0	1200
VFM31d2r6	6	Box #3	954	12	CS24	4	4.467	0.48	22.33	101.19	0	1195
VFM31d2r6	6	Box #3	954	12	CS25	5	10.9	1.18	54.5	41.66	0	664
VFM31d2r6	6	Box #3	954	12	CS26	4	7.4	0.8	37	94.74	0	718
VFM31d2r6	6	Box #3	954	12	CS27	2	4.033	0.44	20.17	132.6	0	840
VFM31d2r6	6	Box #3	954	12	CS28	3	6.6	0.71	33	58.58	0	693
VFM31d2r6	6	Box #3	954	12	CS29	5	9.633	1.04	48.17	30.05	0	295
VFM31d2r6	6	Box #3	954	12	CS30	2	2.7	0.29	13.5	34.82	0	288
VFM31d2r6	6	Box #3	954	12	CS31	4	5.867	0.63	29.33	42.79	0	452
VFM31d2r6	6	Box #3	954	12	CS32	6	11.067	1.2	55.33	25.54	0	400
VFM31d2r6	6	Box #4	955	12	Pretone	1	1.733	0.19	1.44	285.56	0	1663
VFM31d2r6	6	Box #4	955	12	CS1	3	13.767	1.49	68.83	97.19	0	1193
VFM31d2r6	6	Box #4	955	12	CS2	1	18.7	2.02	93.5	1.28	0	171
VFM31d2r6	6	Box #4	955	12	CS3	1	19.733	2.13	98.67	0.29	0	35
VFM31d2r6	6	Box #4	955	12	CS4	1	20	2.16	100	0.01	0	4
VFM31d2r6	6	Box #4	955	12	CS5	1	20	2.16	100	0	0	0
VFM31d2r6	6	Box #4	955	12	CS6	1	20	2.16	100	0	0	0
VFM31d2r6	6	Box #4	955	12	CS7	2	14.9	1.61	74.5	8.35	0	226
VFM31d2r6	6	Box #4	955	12	CS8	2	12.7	1.37	63.5	43.66	0	627
VFM31d2r6	6	Box #4	955	12	CS9	2	11.2	1.21	56	22.27	0	294
VFM31d2r6	6	Box #4	955	12	CS10	4	10.333	1.12	51.67	92.68	0	1165
VFM31d2r6	6	Box #4	955	12	CS11	6	16.433	1.78	82.17	20.35	0	668
VFM31d2r6	6	Box #4	955	12	CS12	2	19.1	2.06	95.5	0.92	0	73
VFM31d2r6	6	Box #4	955	12	CS13	3	19.833	2.14	99.17	0.74	0	54
VFM31d2r6	6	Box #4	955	12	CS14	4	17.633	1.91	88.17	6.62	0	472
VFM31d2r6	6	Box #4	955	12	CS15	3	14.833	1.6	74.17	4.27	0	93
VFM31d2r6	6	Box #4	955	12	CS16	2	15.2	1.64	76	8.4	0	380
VFM31d2r6	6	Box #4	955	12	CS17	1	1.6	0.17	8	244.08	0	1019
VFM31d2r6	6	Box #4	955	12	CS18	2	3.033	0.33	15.17	125.54	0	666
VFM31d2r6	6	Box #4	955	12	CS19	0	0	0	0	151.26	0	910
VFM31d2r6	6	Box #4	955	12	CS20	3	5.133	0.55	25.67	115.77	0	853
VFM31d2r6	6	Box #4	955	12	CS21	1	5.033	0.54	25.17	94.33	0	558
VFM31d2r6	6	Box #4	955	12	CS22	1	3.567	0.39	17.83	138.06	0	931
VFM31d2r6	6	Box #4	955	12	CS23	1	7.2	0.78	36	81.81	0	512
VFM31d2r6	6	Box #4	955	12	CS24	4	8.233	0.89	41.17	41.38	0	431
VFM31d2r6	6	Box #4	955	12	CS25	3	12.233	1.32	61.17	16.07	0	262
VFM31d2r6	6	Box #4	955	12	CS26	4	12.2	1.32	61	20.36	0	204
VFM31d2r6	6	Box #4	955	12	CS27	3	14.233	1.54	71.17	9.6	0	197
VFM31d2r6	6	Box #4	955	12	CS28	3	16.833	1.82	84.17	3.42	0	85
VFM31d2r6	6	Box #4	955	12	CS29	4	16.9	1.83	84.5	5.9	0	156
VFM31d2r6	6	Box #4	955	12	CS30	4	16.733	1.81	83.67	4.82	0	107
VFM31d2r6	6	Box #4	955	12	CS31	4	17.267	1.87	86.33	2.48	0	168
VFM31d2r6	6	Box #4	955	12	CS32	4	15.367	1.66	76.83	4.85	0	115
VFM31d2r7	7	Box #1	956	12	Pretone	0	0	0	0	378.52	0	1954
VFM31d2r7	7	Box #1	956	12	CS1	0	0	0	0	342.16	0	1464
VFM31d2r7	7	Box #1	956	12	CS2	2	2.667	0.29	13.33	151.04	0	796
VFM31d2r7	7	Box #1	956	12	CS3	2	4.267	0.46	21.33	208.79	0	1068
VFM31d2r7	7	Box #1	956	12	CS4	2	4	0.43	20	94.11	0	702
VFM31d2r7	7	Box #1	956	12	CS5	1	2.9	0.31	14.5	238.66	0	1476
VFM31d2r7	7	Box #1	956	12	CS6	2	2.567	0.28	12.83	268.96	0	1386
VFM31d2r7	7	Box #1	956	12	CS7	1	1.067	0.12	5.33	176.01	0	927
VFM31d2r7	7	Box #1	956	12	CS8	0	0	0	0	217.41	0	1159
VFM31d2r7	7	Box #1	956	12	CS9	4	9.033	0.98	45.17	56.08	0	478
VFM31d2r7	7	Box #1	956	12	CS10	3	6.467	0.7	32.33	113.65	0	837
VFM31d2r7	7	Box #1	956	12	CS11	4	8.367	0.9	41.83	70.8	0	748
VFM31d2r7	7	Box #1	956	12	CS12	2	6.433	0.7	32.17	131.65	0	953
VFM31d2r7	7	Box #1	956	12	CS13	1	2.033	0.22	10.17	244.03	0	1295
VFM31d2r7	7	Box #1	956	12	CS14	2	2.667	0.29	13.33	150.56	0	917
VFM31d2r7	7	Box #1	956	12	CS15	1	2.2	0.24	11	199.73	0	1312
VFM31d2r7	7	Box #1	956	12	CS16	1	1.333	0.14	6.67	295.65	0	2025
VFM31d2r7	7	Box #1	956	12	CS17	1	1.1	0.12	5.5	92.59	0	499
VFM31d2r7	7	Box #1	956	12	CS18	0	0	0	0	245.28	0	1179
VFM31d2r7	7	Box #1	956	12	CS19	2	2.533	0.27	12.67	174.17	0	1181
VFM31d2r7	7	Box #1	956	12	CS20	1	1	0.11	5	189.13	0	1322
VFM31d2r7	7	Box #1	956	12	CS21	0	0	0	0	195.97	0	1207
VFM31d2r7	7	Box #1	956	12	CS22	2	3.067	0.33	15.33	212.18	0	961
VFM31d2r7	7	Box #1	956	12	CS23	3	7.733	0.84	38.67	54.48	0	363
VFM31d2r7	7	Box #1	956	12	CS24	2	5.6	0.61	28	157.24	0	1158
VFM31d2r7	7	Box #1	956	12	CS25	0	0	0	0	153.62	0	971
VFM31d2r7	7	Box #1	956	12	CS26	1	1.333	0.14	6.67	32.26	0	272
VFM31d2r7	7	Box #1	956	12	CS27	2	6.167	0.67	30.83	86.82	0	1150
VFM31d2r7	7	Box #1	956	12	CS28	0	0	0	0	320.5	0	1434
VFM31d2r7	7	Box #1	956	12	CS29	1	1.3	0.14	6.5	343.76	0	1371
VFM31d2r7	7	Box #1	956	12	CS30	1	1.9	0.21	9.5	265.34	0	1514
VFM31d2r7	7	Box #1	956	12	CS31	0	0	0	0	314.45	0	1527
VFM31d2r7	7	Box #1	956	12	CS32	2	4.233	0.46	21.17	171.99	0	972
VFM31d2r7	7	Box #2	957	12	Pretone	0	0	0	0	377.48	0	2360
VFM31d2r7	7	Box #2	957	12	CS1	0	0	0	0	375.42	0	1966
VFM31d2r7	7	Box #2	957	12	CS2	0	0	0	0	275.6	0	1770
VFM31d2r7	7	Box #2	957	12	CS3	0	0	0	0	390.63	0	1808
VFM31d2r7	7	Box #2	957	12	CS4	0	0	0	0	404.83	0	1837
VFM31d2r7	7	Box #2	957	12	CS5	0	0	0	0	369.92	0	1248
VFM31d2r7	7	Box #2	957	12	CS6	0	0	0	0	376.19	0	1837
VFM31d2r7	7	Box #2	957	12	CS7	0	0	0	0	375.71	0	1701
VFM31d2r7	7	Box #2	957	12	CS8	0	0	0	0	289.37	0	1713
VFM31d2r7	7	Box #2	957	12	CS9	0	0	0	0	288.76	0	1410
VFM31d2r7	7	Box #2	957	12	CS10	0	0	0	0	352.07	0	1678
VFM31d2r7	7	Box #2	957	12	CS11	0	0	0	0	285.6	9	880
VFM31d2r7	7	Box #2	957	12	CS12	1	1	0.11	5	315.81	0	1911
VFM31d2r7	7	Box #2	957	12	CS13	1	1	0.11	5	131.87	0	1226
VFM31d2r7	7	Box #2	957	12	CS14	2	3.1	0.34	15.5	257.13	0	1305
VFM31d2r7	7	Box #2	957	12	CS15	1	1.067	0.12	5.33	128.11	0	847
VFM31d2r7	7	Box #2	957	12	CS16	0	0	0	0	232.66	0	1336
VFM31d2r7	7	Box #2	957	12	CS17	0	0	0	0	273.86	0	1350
VFM31d2r7	7	Box #2	957	12	CS18	0	0	0	0	340.98	0	1678
VFM31d2r7	7	Box #2	957	12	CS19	1	1.533	0.17	7.67	176.22	0	1170
VFM31d2r7	7	Box #2	957	12	CS20	1	1.167	0.13	5.83	218.44	0	1103
VFM31d2r7	7	Box #2	957	12	CS21	1	3.033	0.33	15.17	250.76	0	1491
VFM31d2r7	7	Box #2	957	12	CS22	1	1.067	0.12	5.33	292.91	0	1331
VFM31d2r7	7	Box #2	957	12	CS23	0	0	0	0	248.36	0	1255
VFM31d2r7	7	Box #2	957	12	CS24	1	1.433	0.15	7.17	175.76	0	1316
VFM31d2r7	7	Box #2	957	12	CS25	0	0	0	0	107.14	0	617
VFM31d2r7	7	Box #2	957	12	CS26	0	0	0	0	287.68	0	1469
VFM31d2r7	7	Box #2	957	12	CS27	1	1.433	0.15	7.17	198.64	0	1078
VFM31d2r7	7	Box #2	957	12	CS28	2	3.233	0.35	16.17	78.61	0	655
VFM31d2r7	7	Box #2	957	12	CS29	0	0	0	0	333.12	0	1560
VFM31d2r7	7	Box #2	957	12	CS30	0	0	0	0	359	0	1707
VFM31d2r7	7	Box #2	957	12	CS31	1	1.2	0.13	6	228.57	0	1639
VFM31d2r7	7	Box #2	957	12	CS32	1	1.133	0.12	5.67	244.63	0	2328
VFM31d2r7	7	Box #3	928	11	Pretone	0	0	0	0	531.47	0	3730
VFM31d2r7	7	Box #3	928	11	CS1	3	3.567	0.39	17.83	203.9	0	1221
VFM31d2r7	7	Box #3	928	11	CS2	2	2.767	0.3	13.83	180.31	0	1123
VFM31d2r7	7	Box #3	928	11	CS3	5	11.667	1.26	58.33	54.08	0	584
VFM31d2r7	7	Box #3	928	11	CS4	2	3.8	0.41	19	243.07	0	1339
VFM31d2r7	7	Box #3	928	11	CS5	3	5.8	0.63	29	126.8	0	979
VFM31d2r7	7	Box #3	928	11	CS6	6	10.1	1.09	50.5	51.13	0	459
VFM31d2r7	7	Box #3	928	11	CS7	2	3.8	0.41	19	229.5	0	1421
VFM31d2r7	7	Box #3	928	11	CS8	6	10.467	1.13	52.33	58.5	0	653
VFM31d2r7	7	Box #3	928	11	CS9	1	1.233	0.13	6.17	112.92	0	789
VFM31d2r7	7	Box #3	928	11	CS10	0	0	0	0	221.01	0	1069
VFM31d2r7	7	Box #3	928	11	CS11	4	8.633	0.93	43.17	89.56	0	1031
VFM31d2r7	7	Box #3	928	11	CS12	4	5.333	0.58	26.67	245.91	0	1498
VFM31d2r7	7	Box #3	928	11	CS13	1	1.467	0.16	7.33	185.46	0	1393
VFM31d2r7	7	Box #3	928	11	CS14	2	3.167	0.34	15.83	157.36	0	1306
VFM31d2r7	7	Box #3	928	11	CS15	4	8.833	0.95	44.17	45.8	0	443
VFM31d2r7	7	Box #3	928	11	CS16	6	12.267	1.33	61.33	23.56	0	281
VFM31d2r7	7	Box #3	928	11	CS17	5	12.767	1.38	63.83	17.39	0	286
VFM31d2r7	7	Box #3	928	11	CS18	3	8.367	0.9	41.83	72.71	0	885
VFM31d2r7	7	Box #3	928	11	CS19	3	6.467	0.7	32.33	57.11	0	744
VFM31d2r7	7	Box #3	928	11	CS20	3	4	0.43	20	137.74	0	1638
VFM31d2r7	7	Box #3	928	11	CS21	1	1.6	0.17	8	63.82	0	590
VFM31d2r7	7	Box #3	928	11	CS22	1	2.267	0.25	11.33	200.45	0	1156
VFM31d2r7	7	Box #3	928	11	CS23	0	0	0	0	212.59	0	1247
VFM31d2r7	7	Box #3	928	11	CS24	0	0	0	0	381.76	0	1938
VFM31d2r7	7	Box #3	928	11	CS25	2	5.4	0.58	27	110.29	0	913
VFM31d2r7	7	Box #3	928	11	CS26	1	1.5	0.16	7.5	287.01	0	1506
VFM31d2r7	7	Box #3	928	11	CS27	3	5.033	0.54	25.17	127.21	0	937
VFM31d2r7	7	Box #3	928	11	CS28	4	7.533	0.81	37.67	100.33	0	3672
VFM31d2r7	7	Box #3	928	11	CS29	5	7.6	0.82	38	111.58	0	1240
VFM31d2r7	7	Box #3	928	11	CS30	1	4.267	0.46	21.33	59.28	0	549
VFM31d2r7	7	Box #3	928	11	CS31	3	4.633	0.5	23.17	81.27	0	328
VFM31d2r7	7	Box #3	928	11	CS32	2	3.833	0.41	19.17	141.76	0	1258
VFM31d2r7	7	Box #4	929	11	Pretone	0	0	0	0	301.37	0	1754
VFM31d2r7	7	Box #4	929	11	CS1	4	5.7	0.62	28.5	85.81	0	1154
VFM31d2r7	7	Box #4	929	11	CS2	4	14.7	1.59	73.5	50.5	0	858
VFM31d2r7	7	Box #4	929	11	CS3	3	13.667	1.48	68.33	19.07	0	441
VFM31d2r7	7	Box #4	929	11	CS4	3	13	1.41	65	25.07	0	389
VFM31d2r7	7	Box #4	929	11	CS5	3	6.8	0.74	34	86.23	0	842
VFM31d2r7	7	Box #4	929	11	CS6	4	11.433	1.24	57.17	7.89	0	100
VFM31d2r7	7	Box #4	929	11	CS7	2	2.033	0.22	10.17	176.22	0	1145
VFM31d2r7	7	Box #4	929	11	CS8	4	12.8	1.38	64	56	0	1282
VFM31d2r7	7	Box #4	929	11	CS9	5	9.767	1.06	48.83	46.76	0	958
VFM31d2r7	7	Box #4	929	11	CS10	5	13.8	1.49	69	8.98	0	202
VFM31d2r7	7	Box #4	929	11	CS11	4	9.367	1.01	46.83	64.82	0	435
VFM31d2r7	7	Box #4	929	11	CS12	5	9.067	0.98	45.33	45.65	0	487
VFM31d2r7	7	Box #4	929	11	CS13	3	12.3	1.33	61.5	24.58	0	403
VFM31d2r7	7	Box #4	929	11	CS14	6	11.333	1.23	56.67	31.78	0	358
VFM31d2r7	7	Box #4	929	11	CS15	3	3.4	0.37	17	112.63	0	996
VFM31d2r7	7	Box #4	929	11	CS16	3	3.8	0.41	19	88.76	0	1140
VFM31d2r7	7	Box #4	929	11	CS17	3	7.233	0.78	36.17	95.48	0	1053
VFM31d2r7	7	Box #4	929	11	CS18	3	3.6	0.39	18	71.78	0	628
VFM31d2r7	7	Box #4	929	11	CS19	5	8.233	0.89	41.17	114.17	0	1192
VFM31d2r7	7	Box #4	929	11	CS20	5	9	0.97	45	121.18	0	1469
VFM31d2r7	7	Box #4	929	11	CS21	2	19.367	2.09	96.83	2.21	0	154
VFM31d2r7	7	Box #4	929	11	CS22	5	17.233	1.86	86.17	5.51	0	264
VFM31d2r7	7	Box #4	929	11	CS23	2	17.467	1.89	87.33	8.5	0	291
VFM31d2r7	7	Box #4	929	11	CS24	3	8.533	0.92	42.67	48.05	0	559
VFM31d2r7	7	Box #4	929	11	CS25	1	7.4	0.8	37	44.3	0	590
VFM31d2r7	7	Box #4	929	11	CS26	4	7.033	0.76	35.17	95.39	0	852
VFM31d2r7	7	Box #4	929	11	CS27	2	7.267	0.79	36.33	53.23	0	918
VFM31d2r7	7	Box #4	929	11	CS28	2	18.633	2.01	93.17	1.65	0	119
VFM31d2r7	7	Box #4	929	11	CS29	3	10.867	1.17	54.33	97.34	0	1140
VFM31d2r7	7	Box #4	929	11	CS30	3	5.8	0.63	29	82.8	0	872
VFM31d2r7	7	Box #4	929	11	CS31	3	5.933	0.64	29.67	47.4	0	1249
VFM31d2r7	7	Box #4	929	11	CS32	3	12.133	1.31	60.67	23.97	0	662
VFM31d3r8	8	Box #1	930	11	Pretone	0	0	0	0	376.02	0	1886
VFM31d3r8	8	Box #1	930	11	CS1	7	9.467	1.02	47.33	94.85	0	968
VFM31d3r8	8	Box #1	930	11	CS2	5	10.833	1.17	54.17	48.59	0	446
VFM31d3r8	8	Box #1	930	11	CS3	5	12	1.3	60	66.12	0	601
VFM31d3r8	8	Box #1	930	11	CS4	4	10.333	1.12	51.67	63.05	0	518
VFM31d3r8	8	Box #1	930	11	CS5	4	15.5	1.68	77.5	12.23	0	263
VFM31d3r8	8	Box #1	930	11	CS6	5	15.533	1.68	77.67	8.52	0	220
VFM31d3r8	8	Box #1	930	11	CS7	1	1.7	0.18	8.5	229.98	0	1231
VFM31d3r8	8	Box #1	930	11	CS8	3	8.333	0.9	41.67	70.27	0	831
VFM31d3r8	8	Box #1	930	11	CS9	6	11.567	1.25	57.83	37.56	0	444
VFM31d3r8	8	Box #1	930	11	CS10	2	4.067	0.44	20.33	105.92	0	1033
VFM31d3r8	8	Box #1	930	11	CS11	3	4.4	0.48	22	193.91	0	1554
VFM31d3r8	8	Box #1	930	11	CS12	3	5	0.54	25	23.82	0	252
VFM31d3r8	8	Box #1	930	11	CS13	4	7.8	0.84	39	93.87	0	885
VFM31d3r8	8	Box #1	930	11	CS14	2	4.067	0.44	20.33	171.37	0	1138
VFM31d3r8	8	Box #1	930	11	CS15	1	1.133	0.12	5.67	158.9	0	787
VFM31d3r8	8	Box #1	930	11	CS16	4	5.1	0.55	25.5	93.91	0	942
VFM31d3r8	8	Box #1	930	11	CS17	3	4.467	0.48	22.33	70.82	0	560
VFM31d3r8	8	Box #1	930	11	CS18	2	2.267	0.25	11.33	146.2	0	1378
VFM31d3r8	8	Box #1	930	11	CS19	1	2	0.22	10	197.05	0	1549
VFM31d3r8	8	Box #1	930	11	CS20	2	2.633	0.28	13.17	188.4	0	2514
VFM31d3r8	8	Box #1	930	11	CS21	4	6	0.65	30	106.06	0	985
VFM31d3r8	8	Box #1	930	11	CS22	3	5.967	0.65	29.83	19.36	0	338
VFM31d3r8	8	Box #1	930	11	CS23	3	5.567	0.6	27.83	73.41	0	459
VFM31d3r8	8	Box #1	930	11	CS24	1	3.367	0.36	16.83	170.95	0	939
VFM31d3r8	8	Box #1	930	11	CS25	3	5.433	0.59	27.17	142.64	0	1005
VFM31d3r8	8	Box #1	930	11	CS26	7	15.033	1.63	75.17	18	0	440
VFM31d3r8	8	Box #1	930	11	CS27	1	6.533	0.71	32.67	62.67	0	583
VFM31d3r8	8	Box #1	930	11	CS28	4	6.667	0.72	33.33	102.09	0	956
VFM31d3r8	8	Box #1	930	11	CS29	2	2.9	0.31	14.5	101.99	0	780
VFM31d3r8	8	Box #1	930	11	CS30	5	12.367	1.34	61.83	10.61	0	179
VFM31d3r8	8	Box #1	930	11	CS31	5	13.833	1.5	69.17	8.97	0	159
VFM31d3r8	8	Box #1	930	11	CS32	5	12.8	1.38	64	18.96	0	255
VFM31d3r8	8	Box #2	931	11	Pretone	0	0	0	0	296.47	0	1661
VFM31d3r8	8	Box #2	931	11	CS1	5	13.467	1.46	67.33	57	0	580
VFM31d3r8	8	Box #2	931	11	CS2	3	14.733	1.59	73.67	22.27	0	376
VFM31d3r8	8	Box #2	931	11	CS3	5	16.633	1.8	83.17	9.89	0	309
VFM31d3r8	8	Box #2	931	11	CS4	1	1.067	0.12	5.33	179.79	0	1466
VFM31d3r8	8	Box #2	931	11	CS5	3	3.767	0.41	18.83	119.79	0	557
VFM31d3r8	8	Box #2	931	11	CS6	1	1.367	0.15	6.83	173.61	0	1080
VFM31d3r8	8	Box #2	931	11	CS7	0	0	0	0	161.48	0	1008
VFM31d3r8	8	Box #2	931	11	CS8	0	0	0	0	126.64	0	825
VFM31d3r8	8	Box #2	931	11	CS9	0	0	0	0	101.57	0	847
VFM31d3r8	8	Box #2	931	11	CS10	0	0	0	0	169.67	0	1117
VFM31d3r8	8	Box #2	931	11	CS11	0	0	0	0	156.31	0	714
VFM31d3r8	8	Box #2	931	11	CS12	0	0	0	0	432.3	0	1830
VFM31d3r8	8	Box #2	931	11	CS13	0	0	0	0	237.07	0	1952
VFM31d3r8	8	Box #2	931	11	CS14	3	3.833	0.41	19.17	142.04	0	753
VFM31d3r8	8	Box #2	931	11	CS15	4	5.2	0.56	26	94.29	0	1076
VFM31d3r8	8	Box #2	931	11	CS16	2	2.867	0.31	14.33	198.49	0	1293
VFM31d3r8	8	Box #2	931	11	CS17	0	0	0	0	55.91	0	288
VFM31d3r8	8	Box #2	931	11	CS18	0	0	0	0	162.22	0	557
VFM31d3r8	8	Box #2	931	11	CS19	0	0	0	0	190.9	0	644
VFM31d3r8	8	Box #2	931	11	CS20	0	0	0	0	124.24	0	857
VFM31d3r8	8	Box #2	931	11	CS21	0	0	0	0	141.99	0	507
VFM31d3r8	8	Box #2	931	11	CS22	0	0	0	0	175.66	0	1046
VFM31d3r8	8	Box #2	931	11	CS23	0	0	0	0	188.74	0	991
VFM31d3r8	8	Box #2	931	11	CS24	2	2.033	0.22	10.17	85.9	0	438
VFM31d3r8	8	Box #2	931	11	CS25	0	0	0	0	94.83	0	612
VFM31d3r8	8	Box #2	931	11	CS26	1	1.433	0.15	7.17	142.21	0	511
VFM31d3r8	8	Box #2	931	11	CS27	0	0	0	0	161.97	0	989
VFM31d3r8	8	Box #2	931	11	CS28	0	0	0	0	194.47	0	1439
VFM31d3r8	8	Box #2	931	11	CS29	2	2.567	0.28	12.83	166.09	0	1148
VFM31d3r8	8	Box #2	931	11	CS30	0	0	0	0	244.62	0	1739
VFM31d3r8	8	Box #2	931	11	CS31	0	0	0	0	235.69	0	1167
VFM31d3r8	8	Box #2	931	11	CS32	2	2.333	0.25	11.67	146.75	0	868
VFM31d3r8	8	Box #3	958	12	Pretone	8	10.633	1.15	8.86	156.16	0	1410
VFM31d3r8	8	Box #3	958	12	CS1	2	2.567	0.28	12.83	124.73	0	995
VFM31d3r8	8	Box #3	958	12	CS2	4	11.233	1.21	56.17	26.95	0	491
VFM31d3r8	8	Box #3	958	12	CS3	3	13.733	1.48	68.67	14.63	0	268
VFM31d3r8	8	Box #3	958	12	CS4	6	14.867	1.61	74.33	25.82	0	2593
VFM31d3r8	8	Box #3	958	12	CS5	7	17.1	1.85	85.5	2.56	0	109
VFM31d3r8	8	Box #3	958	12	CS6	3	13.7	1.48	68.5	2.21	0	72
VFM31d3r8	8	Box #3	958	12	CS7	4	9.467	1.02	47.33	56.42	0	611
VFM31d3r8	8	Box #3	958	12	CS8	5	9.867	1.07	49.33	31.04	0	311
VFM31d3r8	8	Box #3	958	12	CS9	7	13.6	1.47	68	5	0	134
VFM31d3r8	8	Box #3	958	12	CS10	7	17.633	1.91	88.17	2.58	0	76
VFM31d3r8	8	Box #3	958	12	CS11	6	17.2	1.86	86	2.57	0	112
VFM31d3r8	8	Box #3	958	12	CS12	6	14.833	1.6	74.17	19.89	0	2734
VFM31d3r8	8	Box #3	958	12	CS13	1	6.567	0.71	32.83	80.53	0	803
VFM31d3r8	8	Box #3	958	12	CS14	4	7.067	0.76	35.33	60.33	0	718
VFM31d3r8	8	Box #3	958	12	CS15	2	2.333	0.25	11.67	95.53	0	705
VFM31d3r8	8	Box #3	958	12	CS16	8	11.033	1.19	55.17	8.47	0	268
VFM31d3r8	8	Box #3	958	12	CS17	3	3.833	0.41	19.17	21.1	0	165
VFM31d3r8	8	Box #3	958	12	CS18	7	12.4	1.34	62	16.3	0	357
VFM31d3r8	8	Box #3	958	12	CS19	7	14.667	1.59	73.33	2.9	0	128
VFM31d3r8	8	Box #3	958	12	CS20	8	17.867	1.93	89.33	3.2	0	129
VFM31d3r8	8	Box #3	958	12	CS21	1	5.833	0.63	29.17	155.24	0	889
VFM31d3r8	8	Box #3	958	12	CS22	7	14.667	1.59	73.33	3.45	0	95
VFM31d3r8	8	Box #3	958	12	CS23	4	15.7	1.7	78.5	5.57	0	180
VFM31d3r8	8	Box #3	958	12	CS24	1	1.833	0.2	9.17	79.85	0	625
VFM31d3r8	8	Box #3	958	12	CS25	7	16.533	1.79	82.67	3.87	0	103
VFM31d3r8	8	Box #3	958	12	CS26	5	13.2	1.43	66	6.17	0	126
VFM31d3r8	8	Box #3	958	12	CS27	8	14.3	1.55	71.5	4.89	0	103
VFM31d3r8	8	Box #3	958	12	CS28	3	5.533	0.6	27.67	85.29	0	666
VFM31d3r8	8	Box #3	958	12	CS29	7	14.167	1.53	70.83	4.99	0	119
VFM31d3r8	8	Box #3	958	12	CS30	9	17.367	1.88	86.83	1.54	0	69
VFM31d3r8	8	Box #3	958	12	CS31	1	1.567	0.17	7.83	86.24	0	711
VFM31d3r8	8	Box #3	958	12	CS32	3	9.967	1.08	49.83	11.85	0	265
VFM31d3r8	8	Box #4	959	12	Pretone	0	0	0	0	394.97	0	1943
VFM31d3r8	8	Box #4	959	12	CS1	1	1.4	0.15	7	238.42	0	1446
VFM31d3r8	8	Box #4	959	12	CS2	1	1.4	0.15	7	169.05	0	1158
VFM31d3r8	8	Box #4	959	12	CS3	0	0	0	0	290.84	0	1301
VFM31d3r8	8	Box #4	959	12	CS4	0	0	0	0	285.35	0	1412
VFM31d3r8	8	Box #4	959	12	CS5	0	0	0	0	312.44	3	1375
VFM31d3r8	8	Box #4	959	12	CS6	1	2.4	0.26	12	144.28	0	914
VFM31d3r8	8	Box #4	959	12	CS7	2	2.967	0.32	14.83	197.33	0	1167
VFM31d3r8	8	Box #4	959	12	CS8	1	1.6	0.17	8	212.9	0	1025
VFM31d3r8	8	Box #4	959	12	CS9	0	0	0	0	330.49	0	1642
VFM31d3r8	8	Box #4	959	12	CS10	1	1.433	0.15	7.17	232.68	0	1244
VFM31d3r8	8	Box #4	959	12	CS11	1	1	0.11	5	166.36	0	1271
VFM31d3r8	8	Box #4	959	12	CS12	2	2.667	0.29	13.33	161.04	0	1329
VFM31d3r8	8	Box #4	959	12	CS13	1	1.067	0.12	5.33	104.19	0	919
VFM31d3r8	8	Box #4	959	12	CS14	0	0	0	0	230.57	0	1144
VFM31d3r8	8	Box #4	959	12	CS15	2	2.6	0.28	13	163.29	0	835
VFM31d3r8	8	Box #4	959	12	CS16	2	4.467	0.48	22.33	136.85	0	757
VFM31d3r8	8	Box #4	959	12	CS17	1	1.167	0.13	5.83	342.7	0	1634
VFM31d3r8	8	Box #4	959	12	CS18	1	1.2	0.13	6	177.32	0	1061
VFM31d3r8	8	Box #4	959	12	CS19	2	2.267	0.25	11.33	64.28	0	444
VFM31d3r8	8	Box #4	959	12	CS20	3	4.333	0.47	21.67	157.78	0	927
VFM31d3r8	8	Box #4	959	12	CS21	1	1.333	0.14	6.67	225.97	0	1493
VFM31d3r8	8	Box #4	959	12	CS22	2	3.2	0.35	16	119.88	0	1037
VFM31d3r8	8	Box #4	959	12	CS23	1	1.7	0.18	8.5	227.51	0	1177
VFM31d3r8	8	Box #4	959	12	CS24	6	10.467	1.13	52.33	18.13	0	492
VFM31d3r8	8	Box #4	959	12	CS25	3	3.267	0.35	16.33	100.36	0	756
VFM31d3r8	8	Box #4	959	12	CS26	4	8.9	0.96	44.5	56.94	0	415
VFM31d3r8	8	Box #4	959	12	CS27	3	9.733	1.05	48.67	27.45	0	394
VFM31d3r8	8	Box #4	959	12	CS28	2	3.967	0.43	19.83	60.12	0	543
VFM31d3r8	8	Box #4	959	12	CS29	2	4.767	0.52	23.83	70.17	0	655
VFM31d3r8	8	Box #4	959	12	CS30	4	11.667	1.26	58.33	41.57	0	603
VFM31d3r8	8	Box #4	959	12	CS31	4	9	0.97	45	34.13	0	459
VFM31d3r8	8	Box #4	959	12	CS32	6	12.433	1.34	62.17	8.72	0	178
VFM31d3r9	9	Box #1	960	12	Pretone	4	7.4	0.8	6.17	304.58	0	1740
VFM31d3r9	9	Box #1	960	12	CS1	5	8.433	0.91	42.17	97.55	0	986
VFM31d3r9	9	Box #1	960	12	CS2	3	8.367	0.9	41.83	101.61	0	972
VFM31d3r9	9	Box #1	960	12	CS3	4	9.333	1.01	46.67	50.69	0	479
VFM31d3r9	9	Box #1	960	12	CS4	3	7.267	0.79	36.33	106.43	0	715
VFM31d3r9	9	Box #1	960	12	CS5	4	10.4	1.12	52	51.85	0	461
VFM31d3r9	9	Box #1	960	12	CS6	3	5.333	0.58	26.67	143.16	0	866
VFM31d3r9	9	Box #1	960	12	CS7	4	7.3	0.79	36.5	156.59	0	1079
VFM31d3r9	9	Box #1	960	12	CS8	3	6.667	0.72	33.33	111.22	0	972
VFM31d3r9	9	Box #1	960	12	CS9	1	1.467	0.16	7.33	213.78	0	1240
VFM31d3r9	9	Box #1	960	12	CS10	2	3.1	0.34	15.5	82.36	0	705
VFM31d3r9	9	Box #1	960	12	CS11	5	11.733	1.27	58.67	29.25	0	284
VFM31d3r9	9	Box #1	960	12	CS12	1	1.4	0.15	7	213.59	0	1225
VFM31d3r9	9	Box #1	960	12	CS13	2	4.5	0.49	22.5	108.29	0	641
VFM31d3r9	9	Box #1	960	12	CS14	5	7.967	0.86	39.83	82.85	0	716
VFM31d3r9	9	Box #1	960	12	CS15	1	1.633	0.18	8.17	230.16	0	1456
VFM31d3r9	9	Box #1	960	12	CS16	3	4.167	0.45	20.83	205.62	0	1430
VFM31d3r9	9	Box #1	960	12	CS17	4	4.867	0.53	24.33	104.95	0	927
VFM31d3r9	9	Box #1	960	12	CS18	5	8.133	0.88	40.67	53.22	0	448
VFM31d3r9	9	Box #1	960	12	CS19	2	4.2	0.45	21	94.1	0	853
VFM31d3r9	9	Box #1	960	12	CS20	2	3.767	0.41	18.83	134.88	0	831
VFM31d3r9	9	Box #1	960	12	CS21	0	0	0	0	81.96	0	476
VFM31d3r9	9	Box #1	960	12	CS22	0	0	0	0	218.72	0	1548
VFM31d3r9	9	Box #1	960	12	CS23	1	3.8	0.41	19	136.94	0	857
VFM31d3r9	9	Box #1	960	12	CS24	3	4.533	0.49	22.67	115.46	0	926
VFM31d3r9	9	Box #1	960	12	CS25	1	1.5	0.16	7.5	195.69	0	1223
VFM31d3r9	9	Box #1	960	12	CS26	3	5.333	0.58	26.67	118.85	0	1254
VFM31d3r9	9	Box #1	960	12	CS27	2	2.6	0.28	13	186.27	0	845
VFM31d3r9	9	Box #1	960	12	CS28	2	2.8	0.3	14	180.03	0	981
VFM31d3r9	9	Box #1	960	12	CS29	1	1.033	0.11	5.17	270.04	0	1318
VFM31d3r9	9	Box #1	960	12	CS30	1	1.6	0.17	8	95.66	0	574
VFM31d3r9	9	Box #1	960	12	CS31	4	7	0.76	35	65.37	0	497
VFM31d3r9	9	Box #1	960	12	CS32	1	2.867	0.31	14.33	87.02	0	695
VFM31d3r9	9	Box #2	961	12	Pretone	3	4	0.43	3.33	266.42	0	1778
VFM31d3r9	9	Box #2	961	12	CS1	5	9.333	1.01	46.67	73.46	0	755
VFM31d3r9	9	Box #2	961	12	CS2	6	11.633	1.26	58.17	89.57	0	1265
VFM31d3r9	9	Box #2	961	12	CS3	5	10.767	1.16	53.83	141.12	0	1586
VFM31d3r9	9	Box #2	961	12	CS4	6	12.1	1.31	60.5	36.62	0	420
VFM31d3r9	9	Box #2	961	12	CS5	5	14.067	1.52	70.33	13	0	265
VFM31d3r9	9	Box #2	961	12	CS6	3	4.7	0.51	23.5	41.81	0	534
VFM31d3r9	9	Box #2	961	12	CS7	3	3.667	0.4	18.33	135.76	0	804
VFM31d3r9	9	Box #2	961	12	CS8	3	10.867	1.17	54.33	33.35	0	427
VFM31d3r9	9	Box #2	961	12	CS9	4	13.1	1.42	65.5	36.16	0	488
VFM31d3r9	9	Box #2	961	12	CS10	5	9.467	1.02	47.33	54.3	0	688
VFM31d3r9	9	Box #2	961	12	CS11	1	3.4	0.37	17	181.72	0	1225
VFM31d3r9	9	Box #2	961	12	CS12	5	10.167	1.1	50.83	19.8	0	404
VFM31d3r9	9	Box #2	961	12	CS13	5	11.633	1.26	58.17	14.1	0	211
VFM31d3r9	9	Box #2	961	12	CS14	6	11.867	1.28	59.33	21.31	0	362
VFM31d3r9	9	Box #2	961	12	CS15	2	2.767	0.3	13.83	145.56	0	1233
VFM31d3r9	9	Box #2	961	12	CS16	1	1.167	0.13	5.83	144.83	0	1226
VFM31d3r9	9	Box #2	961	12	CS17	1	1.133	0.12	5.67	39.91	0	309
VFM31d3r9	9	Box #2	961	12	CS18	3	5.133	0.55	25.67	47.35	0	560
VFM31d3r9	9	Box #2	961	12	CS19	3	4.433	0.48	22.17	215.78	0	2377
VFM31d3r9	9	Box #2	961	12	CS20	2	5.533	0.6	27.67	128.93	0	953
VFM31d3r9	9	Box #2	961	12	CS21	4	6.167	0.67	30.83	27.32	0	305
VFM31d3r9	9	Box #2	961	12	CS22	3	6.467	0.7	32.33	80.02	0	886
VFM31d3r9	9	Box #2	961	12	CS23	4	5	0.54	25	213.36	0	1645
VFM31d3r9	9	Box #2	961	12	CS24	2	3.967	0.43	19.83	60.96	0	685
VFM31d3r9	9	Box #2	961	12	CS25	4	6.733	0.73	33.67	48.46	0	758
VFM31d3r9	9	Box #2	961	12	CS26	0	0	0	0	144.73	0	1506
VFM31d3r9	9	Box #2	961	12	CS27	4	8.367	0.9	41.83	104.27	0	1056
VFM31d3r9	9	Box #2	961	12	CS28	5	6.267	0.68	31.33	17.85	0	551
VFM31d3r9	9	Box #2	961	12	CS29	3	8.167	0.88	40.83	15.63	0	260
VFM31d3r9	9	Box #2	961	12	CS30	5	15.967	1.73	79.83	7.55	0	371
VFM31d3r9	9	Box #2	961	12	CS31	2	5.633	0.61	28.17	40.79	0	363
VFM31d3r9	9	Box #2	961	12	CS32	5	8.2	0.89	41	55.1	0	871
VFM31d3r9	9	Box #3	932	11	Pretone	1	1.133	0.12	0.94	300.76	0	2260
VFM31d3r9	9	Box #3	932	11	CS1	3	11.433	1.24	57.17	75.49	0	1475
VFM31d3r9	9	Box #3	932	11	CS2	4	13.1	1.42	65.5	46.44	0	1017
VFM31d3r9	9	Box #3	932	11	CS3	4	12.433	1.34	62.17	69.36	0	1144
VFM31d3r9	9	Box #3	932	11	CS4	1	19.8	2.14	99	0.39	0	47
VFM31d3r9	9	Box #3	932	11	CS5	2	19.233	2.08	96.17	4.71	0	307
VFM31d3r9	9	Box #3	932	11	CS6	1	20	2.16	100	0	0	1
VFM31d3r9	9	Box #3	932	11	CS7	4	9.5	1.03	47.5	45.51	0	681
VFM31d3r9	9	Box #3	932	11	CS8	4	13.2	1.43	66	11.51	0	206
VFM31d3r9	9	Box #3	932	11	CS9	4	16.667	1.8	83.33	9.3	0	241
VFM31d3r9	9	Box #3	932	11	CS10	5	16.867	1.82	84.33	8.57	0	259
VFM31d3r9	9	Box #3	932	11	CS11	2	15.767	1.7	78.83	7.95	0	311
VFM31d3r9	9	Box #3	932	11	CS12	2	4.633	0.5	23.17	158.73	0	1278
VFM31d3r9	9	Box #3	932	11	CS13	4	7.133	0.77	35.67	85.98	0	1030
VFM31d3r9	9	Box #3	932	11	CS14	5	16.267	1.76	81.33	5.67	0	291
VFM31d3r9	9	Box #3	932	11	CS15	3	5.5	0.59	27.5	63.73	0	1133
VFM31d3r9	9	Box #3	932	11	CS16	5	14.767	1.6	73.83	10.62	0	208
VFM31d3r9	9	Box #3	932	11	CS17	4	16.767	1.81	83.83	7	0	300
VFM31d3r9	9	Box #3	932	11	CS18	3	9.633	1.04	48.17	44.59	0	590
VFM31d3r9	9	Box #3	932	11	CS19	7	10.4	1.12	52	8.68	0	180
VFM31d3r9	9	Box #3	932	11	CS20	3	9.4	1.02	47	10.02	0	191
VFM31d3r9	9	Box #3	932	11	CS21	6	16.967	1.83	84.83	2.65	0	129
VFM31d3r9	9	Box #3	932	11	CS22	4	11.033	1.19	55.17	29.3	0	277
VFM31d3r9	9	Box #3	932	11	CS23	3	6.133	0.66	30.67	28.95	0	298
VFM31d3r9	9	Box #3	932	11	CS24	5	15.533	1.68	77.67	7.03	0	193
VFM31d3r9	9	Box #3	932	11	CS25	4	16.833	1.82	84.17	5.25	0	138
VFM31d3r9	9	Box #3	932	11	CS26	2	5.967	0.65	29.83	102.71	0	691
VFM31d3r9	9	Box #3	932	11	CS27	1	1.233	0.13	6.17	151.84	0	870
VFM31d3r9	9	Box #3	932	11	CS28	2	6.2	0.67	31	49.36	0	673
VFM31d3r9	9	Box #3	932	11	CS29	4	11.433	1.24	57.17	17.42	0	282
VFM31d3r9	9	Box #3	932	11	CS30	5	12.6	1.36	63	28.67	0	320
VFM31d3r9	9	Box #3	932	11	CS31	5	10.167	1.1	50.83	14.97	0	203
VFM31d3r9	9	Box #3	932	11	CS32	4	13.533	1.46	67.67	9.18	0	298
VFM31d3r9	9	Box #4	933	11	Pretone	0	0	0	0	359.23	0	1704
VFM31d3r9	9	Box #4	933	11	CS1	4	8.033	0.87	40.17	111.18	0	823
VFM31d3r9	9	Box #4	933	11	CS2	2	13.9	1.5	69.5	75.04	0	1434
VFM31d3r9	9	Box #4	933	11	CS3	3	11.3	1.22	56.5	94.64	0	1510
VFM31d3r9	9	Box #4	933	11	CS4	2	6.867	0.74	34.33	95.05	0	652
VFM31d3r9	9	Box #4	933	11	CS5	4	10.467	1.13	52.33	24.1	0	468
VFM31d3r9	9	Box #4	933	11	CS6	3	6.7	0.72	33.5	98.84	0	731
VFM31d3r9	9	Box #4	933	11	CS7	1	2.9	0.31	14.5	173.28	0	1055
VFM31d3r9	9	Box #4	933	11	CS8	3	6.967	0.75	34.83	127.22	0	1250
VFM31d3r9	9	Box #4	933	11	CS9	5	13.233	1.43	66.17	17.59	0	403
VFM31d3r9	9	Box #4	933	11	CS10	4	12.7	1.37	63.5	25.03	0	395
VFM31d3r9	9	Box #4	933	11	CS11	3	14.7	1.59	73.5	16.42	0	310
VFM31d3r9	9	Box #4	933	11	CS12	5	16.333	1.77	81.67	8.03	0	200
VFM31d3r9	9	Box #4	933	11	CS13	5	16.8	1.82	84	7.18	0	140
VFM31d3r9	9	Box #4	933	11	CS14	5	9.1	0.98	45.5	82.37	0	1135
VFM31d3r9	9	Box #4	933	11	CS15	1	3.867	0.42	19.33	145.33	0	950
VFM31d3r9	9	Box #4	933	11	CS16	4	7.133	0.77	35.67	80.06	0	722
VFM31d3r9	9	Box #4	933	11	CS17	5	8.9	0.96	44.5	13.73	0	440
VFM31d3r9	9	Box #4	933	11	CS18	5	17.567	1.9	87.83	7.53	0	229
VFM31d3r9	9	Box #4	933	11	CS19	3	16	1.73	80	7.14	0	196
VFM31d3r9	9	Box #4	933	11	CS20	3	5.667	0.61	28.33	66.25	0	413
VFM31d3r9	9	Box #4	933	11	CS21	3	3.167	0.34	15.83	130.44	0	1130
VFM31d3r9	9	Box #4	933	11	CS22	4	12.933	1.4	64.67	20.16	0	339
VFM31d3r9	9	Box #4	933	11	CS23	6	8.767	0.95	43.83	27.63	0	354
VFM31d3r9	9	Box #4	933	11	CS24	3	13.167	1.42	65.83	71.29	0	1220
VFM31d3r9	9	Box #4	933	11	CS25	0	0	0	0	155.16	0	1019
VFM31d3r9	9	Box #4	933	11	CS26	3	4.767	0.52	23.83	144.4	0	1494
VFM31d3r9	9	Box #4	933	11	CS27	1	3.133	0.34	15.67	164.41	0	793
VFM31d3r9	9	Box #4	933	11	CS28	1	1.133	0.12	5.67	208.09	0	1165
VFM31d3r9	9	Box #4	933	11	CS29	2	6.367	0.69	31.83	41.09	0	518
VFM31d3r9	9	Box #4	933	11	CS30	4	9.167	0.99	45.83	26.9	0	499
VFM31d3r9	9	Box #4	933	11	CS31	1	2.9	0.31	14.5	131.22	0	1441
VFM31d3r9	9	Box #4	933	11	CS32	4	6.067	0.66	30.33	72.88	0	737

## Sheet: Fear Conditioning Day 4
Fear Conditioning Day 4
Component Details
Component Name	Start Time	Duration (s)	Start Frame	Duration Frames
Pretone	0:00:00.000	120	0	3600
CS1	0:02:00.000	20	3600	600
CS2	0:02:25.000	20	4350	600
CS3	0:02:50.000	20	5100	600
CS4	0:03:15.000	20	5850	600
CS5	0:03:40.000	20	6600	600
CS6	0:04:05.000	20	7350	600
CS7	0:04:30.000	20	8100	600
CS8	0:04:55.000	20	8850	600
CS9	0:05:20.000	20	9600	600
CS10	0:05:45.000	20	10350	600
CS11	0:06:10.000	20	11100	600
CS12	0:06:35.000	20	11850	600
Experiment	Trial	Box	Animal	Group	Component Name	Freeze Cnt	Time Freezing	Pct Total Time Freezing	Pct Component Time Freezing	Avg Motion Index	Min Motion Index	Max Motion Index
VFM31d4r10	10	Box #1	968	11	Pretone	15	26.567	6.33	22.14	105.65	0	1034
VFM31d4r10	10	Box #1	968	11	CS1	2	18.167	4.33	90.83	5.43	0	241
VFM31d4r10	10	Box #1	968	11	CS2	4	12.733	3.03	63.67	18.32	0	206
VFM31d4r10	10	Box #1	968	11	CS3	3	16.067	3.83	80.33	6.74	0	219
VFM31d4r10	10	Box #1	968	11	CS4	3	18.333	4.37	91.67	2.34	0	79
VFM31d4r10	10	Box #1	968	11	CS5	4	17.133	4.08	85.67	3.94	0	77
VFM31d4r10	10	Box #1	968	11	CS6	5	15.767	3.75	78.83	4.2	0	97
VFM31d4r10	10	Box #1	968	11	CS7	4	14.1	3.36	70.5	15.36	0	402
VFM31d4r10	10	Box #1	968	11	CS8	2	17.433	4.15	87.17	4.86	0	141
VFM31d4r10	10	Box #1	968	11	CS9	6	16.433	3.91	82.17	4.27	0	66
VFM31d4r10	10	Box #1	968	11	CS10	5	15.3	3.64	76.5	4.54	0	88
VFM31d4r10	10	Box #1	968	11	CS11	5	13.4	3.19	67	9.24	0	149
VFM31d4r10	10	Box #1	968	11	CS12	5	13.9	3.31	69.5	6.72	0	102
VFM31d4r10	10	Box #2	99	99	Pretone	1	120	28.57	100	0	0	0
VFM31d4r10	10	Box #2	99	99	CS1	1	20	4.76	100	0	0	0
VFM31d4r10	10	Box #2	99	99	CS2	1	20	4.76	100	0	0	0
VFM31d4r10	10	Box #2	99	99	CS3	1	20	4.76	100	0	0	0
VFM31d4r10	10	Box #2	99	99	CS4	1	20	4.76	100	0	0	0
VFM31d4r10	10	Box #2	99	99	CS5	1	20	4.76	100	0	0	0
VFM31d4r10	10	Box #2	99	99	CS6	1	20	4.76	100	0	0	0
VFM31d4r10	10	Box #2	99	99	CS7	1	20	4.76	100	0	0	0
VFM31d4r10	10	Box #2	99	99	CS8	1	20	4.76	100	0	0	0
VFM31d4r10	10	Box #2	99	99	CS9	1	20	4.76	100	0	0	0
VFM31d4r10	10	Box #2	99	99	CS10	1	20	4.76	100	0	0	0
VFM31d4r10	10	Box #2	99	99	CS11	1	20	4.76	100	0	0	0
VFM31d4r10	10	Box #2	99	99	CS12	1	20	4.76	100	0	0	0
VFM31d4r10	10	Box #3	967	12	Pretone	22	35.267	8.4	29.39	73.16	0	1202
VFM31d4r10	10	Box #3	967	12	CS1	6	13.833	3.29	69.17	16.52	0	251
VFM31d4r10	10	Box #3	967	12	CS2	5	17.367	4.13	86.83	1.96	0	121
VFM31d4r10	10	Box #3	967	12	CS3	8	18.033	4.29	90.17	2.65	0	121
VFM31d4r10	10	Box #3	967	12	CS4	8	18.1	4.31	90.5	1.97	0	82
VFM31d4r10	10	Box #3	967	12	CS5	4	6.7	1.6	33.5	38.16	0	414
VFM31d4r10	10	Box #3	967	12	CS6	9	17.033	4.06	85.17	2.46	0	56
VFM31d4r10	10	Box #3	967	12	CS7	8	14.7	3.5	73.5	3.72	0	86
VFM31d4r10	10	Box #3	967	12	CS8	6	12.733	3.03	63.67	21.4	0	465
VFM31d4r10	10	Box #3	967	12	CS9	7	17.933	4.27	89.67	2.96	0	151
VFM31d4r10	10	Box #3	967	12	CS10	7	15.533	3.7	77.67	4.96	0	164
VFM31d4r10	10	Box #3	967	12	CS11	4	4.9	1.17	24.5	36.24	0	279
VFM31d4r10	10	Box #3	967	12	CS12	3	7.433	1.77	37.17	67.08	0	607
VFM31d4r10	10	Box #4	969	12	Pretone	0	0	0	0	314.79	0	1873
VFM31d4r10	10	Box #4	969	12	CS1	4	6.3	1.5	31.5	127.5	0	1727
VFM31d4r10	10	Box #4	969	12	CS2	4	4.867	1.16	24.33	68.28	0	1008
VFM31d4r10	10	Box #4	969	12	CS3	3	4.1	0.98	20.5	133.47	0	1229
VFM31d4r10	10	Box #4	969	12	CS4	1	1.633	0.39	8.17	159.44	0	1247
VFM31d4r10	10	Box #4	969	12	CS5	0	0	0	0	261.25	0	1690
VFM31d4r10	10	Box #4	969	12	CS6	2	3.2	0.76	16	190.82	0	1172
VFM31d4r10	10	Box #4	969	12	CS7	3	3.933	0.94	19.67	82.7	0	1086
VFM31d4r10	10	Box #4	969	12	CS8	5	6.3	1.5	31.5	77.28	0	1008
VFM31d4r10	10	Box #4	969	12	CS9	1	1	0.24	5	97.96	0	880
VFM31d4r10	10	Box #4	969	12	CS10	1	1.067	0.25	5.33	194.25	0	1476
VFM31d4r10	10	Box #4	969	12	CS11	1	3.967	0.94	19.83	53.53	0	517
VFM31d4r10	10	Box #4	969	12	CS12	0	0	0	0	234.15	0	1253
VFM31d4r1	1	Box #1	934	21	Pretone	7	9.533	2.27	7.94	191.44	0	1540
VFM31d4r1	1	Box #1	934	21	CS1	5	8.9	2.12	44.5	73.1	0	856
VFM31d4r1	1	Box #1	934	21	CS2	5	10.1	2.4	50.5	37.76	0	292
VFM31d4r1	1	Box #1	934	21	CS3	6	12.533	2.98	62.67	34.85	0	591
VFM31d4r1	1	Box #1	934	21	CS4	0	0	0	0	167.79	0	999
VFM31d4r1	1	Box #1	934	21	CS5	2	3.3	0.79	16.5	192.73	0	1348
VFM31d4r1	1	Box #1	934	21	CS6	4	9	2.14	45	63.79	0	905
VFM31d4r1	1	Box #1	934	21	CS7	6	13.1	3.12	65.5	5.92	0	116
VFM31d4r1	1	Box #1	934	21	CS8	5	14.967	3.56	74.83	23.06	0	487
VFM31d4r1	1	Box #1	934	21	CS9	3	5.233	1.25	26.17	154.73	0	839
VFM31d4r1	1	Box #1	934	21	CS10	5	9.1	2.17	45.5	61.77	0	672
VFM31d4r1	1	Box #1	934	21	CS11	4	9.167	2.18	45.83	50.74	0	710
VFM31d4r1	1	Box #1	934	21	CS12	5	8.067	1.92	40.33	77.58	0	666
VFM31d4r1	1	Box #2	935	21	Pretone	1	1.167	0.28	0.97	202.84	0	1668
VFM31d4r1	1	Box #2	935	21	CS1	5	6.5	1.55	32.5	106.5	0	1230
VFM31d4r1	1	Box #2	935	21	CS2	4	5.2	1.24	26	68.41	0	633
VFM31d4r1	1	Box #2	935	21	CS3	5	8	1.9	40	48.24	0	438
VFM31d4r1	1	Box #2	935	21	CS4	3	4.967	1.18	24.83	164.08	0	1267
VFM31d4r1	1	Box #2	935	21	CS5	2	2.633	0.63	13.17	210.29	0	1398
VFM31d4r1	1	Box #2	935	21	CS6	2	3.733	0.89	18.67	65.78	0	492
VFM31d4r1	1	Box #2	935	21	CS7	0	0	0	0	134.83	0	797
VFM31d4r1	1	Box #2	935	21	CS8	2	2.4	0.57	12	180.44	0	1537
VFM31d4r1	1	Box #2	935	21	CS9	0	0	0	0	92.54	0	676
VFM31d4r1	1	Box #2	935	21	CS10	1	1.9	0.45	9.5	266.35	0	1364
VFM31d4r1	1	Box #2	935	21	CS11	1	2.2	0.52	11	105.67	0	880
VFM31d4r1	1	Box #2	935	21	CS12	4	5.2	1.24	26	97.77	0	983
VFM31d4r1	1	Box #3	943	22	Pretone	4	6.067	1.44	5.06	246.06	0	1610
VFM31d4r1	1	Box #3	943	22	CS1	4	12.533	2.98	62.67	75.91	0	714
VFM31d4r1	1	Box #3	943	22	CS2	5	12.567	2.99	62.83	17.72	0	285
VFM31d4r1	1	Box #3	943	22	CS3	4	10.933	2.6	54.67	57.13	0	656
VFM31d4r1	1	Box #3	943	22	CS4	5	12.333	2.94	61.67	31.02	0	337
VFM31d4r1	1	Box #3	943	22	CS5	1	1.067	0.25	5.33	80.22	0	563
VFM31d4r1	1	Box #3	943	22	CS6	3	8.867	2.11	44.33	59.73	0	644
VFM31d4r1	1	Box #3	943	22	CS7	3	7.067	1.68	35.33	107.62	0	756
VFM31d4r1	1	Box #3	943	22	CS8	0	0	0	0	235.6	0	1414
VFM31d4r1	1	Box #3	943	22	CS9	4	8.067	1.92	40.33	99.68	0	1043
VFM31d4r1	1	Box #3	943	22	CS10	3	7.767	1.85	38.83	108.71	0	1117
VFM31d4r1	1	Box #3	943	22	CS11	2	6.1	1.45	30.5	108.12	0	998
VFM31d4r1	1	Box #3	943	22	CS12	5	9.9	2.36	49.5	51.3	0	596
VFM31d4r1	1	Box #4	945	22	Pretone	2	2.3	0.55	1.92	308.39	0	1786
VFM31d4r1	1	Box #4	945	22	CS1	5	9.567	2.28	47.83	81.67	0	914
VFM31d4r1	1	Box #4	945	22	CS2	3	5.767	1.37	28.83	100.87	0	1017
VFM31d4r1	1	Box #4	945	22	CS3	4	8.433	2.01	42.17	91.56	0	996
VFM31d4r1	1	Box #4	945	22	CS4	5	10.167	2.42	50.83	81.3	0	1045
VFM31d4r1	1	Box #4	945	22	CS5	3	4.367	1.04	21.83	139.17	0	920
VFM31d4r1	1	Box #4	945	22	CS6	2	3.167	0.75	15.83	112.82	0	904
VFM31d4r1	1	Box #4	945	22	CS7	5	11.967	2.85	59.83	55.53	0	629
VFM31d4r1	1	Box #4	945	22	CS8	6	12.567	2.99	62.83	40.77	0	558
VFM31d4r1	1	Box #4	945	22	CS9	3	4.8	1.14	24	138.74	0	1223
VFM31d4r1	1	Box #4	945	22	CS10	4	8.367	1.99	41.83	70.96	0	1757
VFM31d4r1	1	Box #4	945	22	CS11	5	12.367	2.94	61.83	39.99	0	492
VFM31d4r1	1	Box #4	945	22	CS12	3	6.467	1.54	32.33	108.99	0	664
VFM31d4r2	2	Box #1	946	22	Pretone	0	0	0	0	366.81	0	2336
VFM31d4r2	2	Box #1	946	22	CS1	1	1.1	0.26	5.5	203.39	0	912
VFM31d4r2	2	Box #1	946	22	CS2	0	0	0	0	154.69	0	691
VFM31d4r2	2	Box #1	946	22	CS3	0	0	0	0	198.07	0	866
VFM31d4r2	2	Box #1	946	22	CS4	1	1.1	0.26	5.5	164.93	0	667
VFM31d4r2	2	Box #1	946	22	CS5	1	1.433	0.34	7.17	229.29	0	1354
VFM31d4r2	2	Box #1	946	22	CS6	2	2.2	0.52	11	326.35	0	1577
VFM31d4r2	2	Box #1	946	22	CS7	2	2.333	0.56	11.67	226.65	0	957
VFM31d4r2	2	Box #1	946	22	CS8	2	3.367	0.8	16.83	154.32	0	970
VFM31d4r2	2	Box #1	946	22	CS9	3	3.667	0.87	18.33	204.64	0	1384
VFM31d4r2	2	Box #1	946	22	CS10	4	5.233	1.25	26.17	186.94	0	1247
VFM31d4r2	2	Box #1	946	22	CS11	0	0	0	0	154.81	0	830
VFM31d4r2	2	Box #1	946	22	CS12	3	3.533	0.84	17.67	179.19	0	844
VFM31d4r2	2	Box #2	947	22	Pretone	0	0	0	0	383.16	0	1901
VFM31d4r2	2	Box #2	947	22	CS1	5	11.3	2.69	56.5	118.71	0	1852
VFM31d4r2	2	Box #2	947	22	CS2	4	8.9	2.12	44.5	27.5	0	274
VFM31d4r2	2	Box #2	947	22	CS3	2	5.367	1.28	26.83	51.77	0	739
VFM31d4r2	2	Box #2	947	22	CS4	3	4.367	1.04	21.83	76.11	0	806
VFM31d4r2	2	Box #2	947	22	CS5	4	5.3	1.26	26.5	76.61	0	540
VFM31d4r2	2	Box #2	947	22	CS6	2	2.767	0.66	13.83	76.97	0	848
VFM31d4r2	2	Box #2	947	22	CS7	0	0	0	0	283.76	0	1485
VFM31d4r2	2	Box #2	947	22	CS8	0	0	0	0	345.97	0	1441
VFM31d4r2	2	Box #2	947	22	CS9	0	0	0	0	91.4	0	513
VFM31d4r2	2	Box #2	947	22	CS10	1	1.267	0.3	6.33	265.3	0	1757
VFM31d4r2	2	Box #2	947	22	CS11	1	1.467	0.35	7.33	163	0	953
VFM31d4r2	2	Box #2	947	22	CS12	5	9.367	2.23	46.83	89.52	0	1281
VFM31d4r2	2	Box #3	936	21	Pretone	0	0	0	0	363.54	0	1722
VFM31d4r2	2	Box #3	936	21	CS1	3	7.9	1.88	39.5	66.84	0	983
VFM31d4r2	2	Box #3	936	21	CS2	0	0	0	0	129.88	0	840
VFM31d4r2	2	Box #3	936	21	CS3	2	3.433	0.82	17.17	102.93	0	931
VFM31d4r2	2	Box #3	936	21	CS4	2	2.633	0.63	13.17	273.2	0	1556
VFM31d4r2	2	Box #3	936	21	CS5	3	7	1.67	35	86.7	0	1043
VFM31d4r2	2	Box #3	936	21	CS6	1	2.5	0.6	12.5	269.9	0	1681
VFM31d4r2	2	Box #3	936	21	CS7	3	5.233	1.25	26.17	171.79	0	1262
VFM31d4r2	2	Box #3	936	21	CS8	2	4.9	1.17	24.5	272.02	0	1776
VFM31d4r2	2	Box #3	936	21	CS9	2	3.467	0.83	17.33	120.93	0	882
VFM31d4r2	2	Box #3	936	21	CS10	2	4.733	1.13	23.67	248.92	0	1381
VFM31d4r2	2	Box #3	936	21	CS11	4	12.9	3.07	64.5	198.26	0	1638
VFM31d4r2	2	Box #3	936	21	CS12	5	11.8	2.81	59	36.65	0	445
VFM31d4r2	2	Box #4	937	21	Pretone	0	0	0	0	289.44	0	1627
VFM31d4r2	2	Box #4	937	21	CS1	4	6.367	1.52	31.83	85.17	0	1052
VFM31d4r2	2	Box #4	937	21	CS2	2	2.833	0.67	14.17	138.63	0	1115
VFM31d4r2	2	Box #4	937	21	CS3	5	6.133	1.46	30.67	73.55	0	593
VFM31d4r2	2	Box #4	937	21	CS4	3	4.767	1.13	23.83	62.57	0	1023
VFM31d4r2	2	Box #4	937	21	CS5	3	3.933	0.94	19.67	212.56	0	1656
VFM31d4r2	2	Box #4	937	21	CS6	1	1.033	0.25	5.17	123.02	0	1107
VFM31d4r2	2	Box #4	937	21	CS7	2	4.967	1.18	24.83	113.86	0	808
VFM31d4r2	2	Box #4	937	21	CS8	2	2.933	0.7	14.67	136.72	0	1117
VFM31d4r2	2	Box #4	937	21	CS9	3	4.9	1.17	24.5	112.63	0	1137
VFM31d4r2	2	Box #4	937	21	CS10	2	2.7	0.64	13.5	150.07	0	1360
VFM31d4r2	2	Box #4	937	21	CS11	1	1.1	0.26	5.5	91.65	0	569
VFM31d4r2	2	Box #4	937	21	CS12	5	9.4	2.24	47	28.64	0	313
VFM31d4r3	3	Box #1	938	21	Pretone	4	4.433	1.06	3.69	266.69	0	1457
VFM31d4r3	3	Box #1	938	21	CS1	4	8.233	1.96	41.17	33.94	0	439
VFM31d4r3	3	Box #1	938	21	CS2	4	7.233	1.72	36.17	77.54	0	904
VFM31d4r3	3	Box #1	938	21	CS3	3	3.733	0.89	18.67	73.84	0	548
VFM31d4r3	3	Box #1	938	21	CS4	0	0	0	0	127.51	0	837
VFM31d4r3	3	Box #1	938	21	CS5	1	1.233	0.29	6.17	325.94	0	2006
VFM31d4r3	3	Box #1	938	21	CS6	0	0	0	0	228.71	0	1925
VFM31d4r3	3	Box #1	938	21	CS7	3	3.533	0.84	17.67	153.32	0	1267
VFM31d4r3	3	Box #1	938	21	CS8	1	1.167	0.28	5.83	198.63	0	1108
VFM31d4r3	3	Box #1	938	21	CS9	1	1.2	0.29	6	153.68	0	1979
VFM31d4r3	3	Box #1	938	21	CS10	2	2.533	0.6	12.67	176.16	0	1396
VFM31d4r3	3	Box #1	938	21	CS11	3	3.533	0.84	17.67	167.75	0	1021
VFM31d4r3	3	Box #1	938	21	CS12	3	3.733	0.89	18.67	139.66	0	1239
VFM31d4r3	3	Box #2	939	21	Pretone	2	2.433	0.58	2.03	271.58	0	1909
VFM31d4r3	3	Box #2	939	21	CS1	3	6.233	1.48	31.17	87.41	0	843
VFM31d4r3	3	Box #2	939	21	CS2	0	0	0	0	272.9	0	1944
VFM31d4r3	3	Box #2	939	21	CS3	1	1.033	0.25	5.17	228.5	0	1690
VFM31d4r3	3	Box #2	939	21	CS4	2	3.667	0.87	18.33	286.5	0	1503
VFM31d4r3	3	Box #2	939	21	CS5	0	0	0	0	263.28	0	1776
VFM31d4r3	3	Box #2	939	21	CS6	2	2.833	0.67	14.17	149.9	0	1151
VFM31d4r3	3	Box #2	939	21	CS7	3	3.9	0.93	19.5	158.02	0	1858
VFM31d4r3	3	Box #2	939	21	CS8	1	1.1	0.26	5.5	139.33	0	844
VFM31d4r3	3	Box #2	939	21	CS9	0	0	0	0	200.84	0	899
VFM31d4r3	3	Box #2	939	21	CS10	1	1.133	0.27	5.67	212.64	0	1033
VFM31d4r3	3	Box #2	939	21	CS11	2	3.733	0.89	18.67	132.16	0	1107
VFM31d4r3	3	Box #2	939	21	CS12	3	4.467	1.06	22.33	88.32	0	732
VFM31d4r3	3	Box #3	948	22	Pretone	6	9.167	2.18	7.64	233.07	0	1694
VFM31d4r3	3	Box #3	948	22	CS1	5	12.9	3.07	64.5	92.07	0	1305
VFM31d4r3	3	Box #3	948	22	CS2	2	17.2	4.1	86	3.4	0	267
VFM31d4r3	3	Box #3	948	22	CS3	3	19.4	4.62	97	0.56	0	47
VFM31d4r3	3	Box #3	948	22	CS4	3	19.667	4.68	98.33	0.33	0	53
VFM31d4r3	3	Box #3	948	22	CS5	5	17.3	4.12	86.5	2.29	0	88
VFM31d4r3	3	Box #3	948	22	CS6	6	18.7	4.45	93.5	1.44	0	45
VFM31d4r3	3	Box #3	948	22	CS7	4	6	1.43	30	32.49	0	326
VFM31d4r3	3	Box #3	948	22	CS8	8	14.167	3.37	70.83	5.1	0	122
VFM31d4r3	3	Box #3	948	22	CS9	4	12.167	2.9	60.83	35.05	0	533
VFM31d4r3	3	Box #3	948	22	CS10	9	15.9	3.79	79.5	4.46	0	131
VFM31d4r3	3	Box #3	948	22	CS11	5	10.933	2.6	54.67	41.8	0	631
VFM31d4r3	3	Box #3	948	22	CS12	9	18.3	4.36	91.5	1.96	0	105
VFM31d4r3	3	Box #4	949	22	Pretone	0	0	0	0	417.08	0	2150
VFM31d4r3	3	Box #4	949	22	CS1	2	2.433	0.58	12.17	186.44	0	1174
VFM31d4r3	3	Box #4	949	22	CS2	3	4.867	1.16	24.33	164.41	0	963
VFM31d4r3	3	Box #4	949	22	CS3	5	7.267	1.73	36.33	151.69	0	1357
VFM31d4r3	3	Box #4	949	22	CS4	2	3.6	0.86	18	185.95	0	964
VFM31d4r3	3	Box #4	949	22	CS5	2	5.933	1.41	29.67	114.86	0	650
VFM31d4r3	3	Box #4	949	22	CS6	5	9.367	2.23	46.83	52.67	0	743
VFM31d4r3	3	Box #4	949	22	CS7	2	4.067	0.97	20.33	127.81	0	840
VFM31d4r3	3	Box #4	949	22	CS8	1	1.267	0.3	6.33	220.12	0	1493
VFM31d4r3	3	Box #4	949	22	CS9	2	2.567	0.61	12.83	126.66	0	1229
VFM31d4r3	3	Box #4	949	22	CS10	1	1.967	0.47	9.83	210.15	0	1320
VFM31d4r3	3	Box #4	949	22	CS11	3	6.667	1.59	33.33	183.78	0	1199
VFM31d4r3	3	Box #4	949	22	CS12	3	6.967	1.66	34.83	64.23	0	633
VFM31d4r4	4	Box #1	950	22	Pretone	0	0	0	0	425.71	0	1905
VFM31d4r4	4	Box #1	950	22	CS1	3	4.667	1.11	23.33	159.13	0	1012
VFM31d4r4	4	Box #1	950	22	CS2	1	3.4	0.81	17	57.54	0	554
VFM31d4r4	4	Box #1	950	22	CS3	0	0	0	0	270.37	0	1300
VFM31d4r4	4	Box #1	950	22	CS4	2	4.233	1.01	21.17	239.5	0	1607
VFM31d4r4	4	Box #1	950	22	CS5	2	2.733	0.65	13.67	285.74	0	1626
VFM31d4r4	4	Box #1	950	22	CS6	3	5.1	1.21	25.5	173.15	0	1456
VFM31d4r4	4	Box #1	950	22	CS7	1	3.1	0.74	15.5	318.23	0	1702
VFM31d4r4	4	Box #1	950	22	CS8	3	5.233	1.25	26.17	215.45	0	1064
VFM31d4r4	4	Box #1	950	22	CS9	4	6.067	1.44	30.33	91.62	0	851
VFM31d4r4	4	Box #1	950	22	CS10	1	3.067	0.73	15.33	204.67	0	1354
VFM31d4r4	4	Box #1	950	22	CS11	1	1.367	0.33	6.83	350.8	0	1687
VFM31d4r4	4	Box #1	950	22	CS12	3	5.8	1.38	29	114.79	0	1385
VFM31d4r4	4	Box #2	951	22	Pretone	7	9.767	2.33	8.14	186.67	0	1586
VFM31d4r4	4	Box #2	951	22	CS1	5	14.033	3.34	70.17	30.91	0	431
VFM31d4r4	4	Box #2	951	22	CS2	4	16.667	3.97	83.33	13.52	0	519
VFM31d4r4	4	Box #2	951	22	CS3	5	17.533	4.17	87.67	4.61	0	158
VFM31d4r4	4	Box #2	951	22	CS4	5	11.2	2.67	56	46.37	0	621
VFM31d4r4	4	Box #2	951	22	CS5	5	11.933	2.84	59.67	32.21	0	401
VFM31d4r4	4	Box #2	951	22	CS6	6	11.867	2.83	59.33	27.48	0	301
VFM31d4r4	4	Box #2	951	22	CS7	1	1.233	0.29	6.17	182.6	0	1059
VFM31d4r4	4	Box #2	951	22	CS8	2	2.233	0.53	11.17	87.7	0	493
VFM31d4r4	4	Box #2	951	22	CS9	2	2.167	0.52	10.83	69.12	0	470
VFM31d4r4	4	Box #2	951	22	CS10	4	6.567	1.56	32.83	53.98	0	569
VFM31d4r4	4	Box #2	951	22	CS11	1	1.167	0.28	5.83	99.47	0	469
VFM31d4r4	4	Box #2	951	22	CS12	4	6.067	1.44	30.33	121.22	0	787
VFM31d4r4	4	Box #3	940	21	Pretone	3	3.633	0.87	3.03	270.98	0	1475
VFM31d4r4	4	Box #3	940	21	CS1	7	16.8	4	84	17.31	0	893
VFM31d4r4	4	Box #3	940	21	CS2	4	15.033	3.58	75.17	4.79	0	115
VFM31d4r4	4	Box #3	940	21	CS3	5	17	4.05	85	3.04	0	113
VFM31d4r4	4	Box #3	940	21	CS4	3	17.9	4.26	89.5	1.4	0	108
VFM31d4r4	4	Box #3	940	21	CS5	3	18.933	4.51	94.67	2.72	0	171
VFM31d4r4	4	Box #3	940	21	CS6	5	18.267	4.35	91.33	2.41	0	163
VFM31d4r4	4	Box #3	940	21	CS7	4	14.433	3.44	72.17	15.23	0	3160
VFM31d4r4	4	Box #3	940	21	CS8	2	12.2	2.9	61	48.89	0	670
VFM31d4r4	4	Box #3	940	21	CS9	5	10.267	2.44	51.33	36.55	0	386
VFM31d4r4	4	Box #3	940	21	CS10	2	5.367	1.28	26.83	118.1	0	877
VFM31d4r4	4	Box #3	940	21	CS11	3	5.5	1.31	27.5	114.27	0	658
VFM31d4r4	4	Box #3	940	21	CS12	2	4.333	1.03	21.67	84.55	0	617
VFM31d4r4	4	Box #4	941	21	Pretone	1	1.067	0.25	0.89	278.71	0	1738
VFM31d4r4	4	Box #4	941	21	CS1	5	8.1	1.93	40.5	80.85	0	694
VFM31d4r4	4	Box #4	941	21	CS2	1	3.233	0.77	16.17	95.61	0	695
VFM31d4r4	4	Box #4	941	21	CS3	3	7.933	1.89	39.67	74.82	0	621
VFM31d4r4	4	Box #4	941	21	CS4	3	3.467	0.83	17.33	137.58	0	959
VFM31d4r4	4	Box #4	941	21	CS5	2	5.167	1.23	25.83	185.87	0	1132
VFM31d4r4	4	Box #4	941	21	CS6	5	6.967	1.66	34.83	42.19	0	456
VFM31d4r4	4	Box #4	941	21	CS7	2	2.8	0.67	14	155.68	0	1253
VFM31d4r4	4	Box #4	941	21	CS8	2	2.7	0.64	13.5	131.2	0	1116
VFM31d4r4	4	Box #4	941	21	CS9	4	8.033	1.91	40.17	66.91	0	506
VFM31d4r4	4	Box #4	941	21	CS10	3	6.267	1.49	31.33	147.01	0	1099
VFM31d4r4	4	Box #4	941	21	CS11	4	9.833	2.34	49.17	92.07	0	1154
VFM31d4r4	4	Box #4	941	21	CS12	3	9.4	2.24	47	105.7	0	1040
VFM31d4r5	5	Box #1	942	21	Pretone	8	12.8	3.05	10.67	194.6	0	1695
VFM31d4r5	5	Box #1	942	21	CS1	4	13.833	3.29	69.17	125.74	0	1905
VFM31d4r5	5	Box #1	942	21	CS2	6	14.867	3.54	74.33	17.6	0	376
VFM31d4r5	5	Box #1	942	21	CS3	3	15.233	3.63	76.17	14.63	0	273
VFM31d4r5	5	Box #1	942	21	CS4	3	8.2	1.95	41	33.53	0	318
VFM31d4r5	5	Box #1	942	21	CS5	1	1.7	0.4	8.5	210.24	0	1708
VFM31d4r5	5	Box #1	942	21	CS6	4	6.533	1.56	32.67	210.63	0	1822
VFM31d4r5	5	Box #1	942	21	CS7	4	9.2	2.19	46	149.28	0	1467
VFM31d4r5	5	Box #1	942	21	CS8	4	13.467	3.21	67.33	24.81	0	426
VFM31d4r5	5	Box #1	942	21	CS9	5	8.4	2	42	51.65	0	559
VFM31d4r5	5	Box #1	942	21	CS10	3	10.267	2.44	51.33	60.1	0	648
VFM31d4r5	5	Box #1	942	21	CS11	4	12.233	2.91	61.17	16.59	0	201
VFM31d4r5	5	Box #1	942	21	CS12	3	4.933	1.17	24.67	176.22	0	1148
VFM31d4r5	5	Box #2	944	21	Pretone	0	0	0	0	253.5	0	2237
VFM31d4r5	5	Box #2	944	21	CS1	4	12.433	2.96	62.17	86.92	0	1076
VFM31d4r5	5	Box #2	944	21	CS2	2	5.733	1.37	28.67	73.33	0	598
VFM31d4r5	5	Box #2	944	21	CS3	3	7.667	1.83	38.33	48.97	0	254
VFM31d4r5	5	Box #2	944	21	CS4	7	13.467	3.21	67.33	36.34	0	529
VFM31d4r5	5	Box #2	944	21	CS5	4	6	1.43	30	110.93	0	598
VFM31d4r5	5	Box #2	944	21	CS6	1	1.367	0.33	6.83	136.44	0	817
VFM31d4r5	5	Box #2	944	21	CS7	2	4.967	1.18	24.83	139.71	0	1032
VFM31d4r5	5	Box #2	944	21	CS8	5	5.767	1.37	28.83	87.13	0	1072
VFM31d4r5	5	Box #2	944	21	CS9	3	5	1.19	25	92	0	508
VFM31d4r5	5	Box #2	944	21	CS10	4	6.1	1.45	30.5	135.76	0	1175
VFM31d4r5	5	Box #2	944	21	CS11	6	11.067	2.63	55.33	55.87	0	643
VFM31d4r5	5	Box #2	944	21	CS12	3	6.133	1.46	30.67	110.1	0	603
VFM31d4r5	5	Box #3	952	22	Pretone	5	6.1	1.45	5.08	214.15	0	1574
VFM31d4r5	5	Box #3	952	22	CS1	6	11.833	2.82	59.17	61.79	0	911
VFM31d4r5	5	Box #3	952	22	CS2	3	13.933	3.32	69.67	54.27	0	994
VFM31d4r5	5	Box #3	952	22	CS3	3	10.867	2.59	54.33	78.76	0	1574
VFM31d4r5	5	Box #3	952	22	CS4	3	9.967	2.37	49.83	85.84	0	1195
VFM31d4r5	5	Box #3	952	22	CS5	2	5	1.19	25	133.64	0	1506
VFM31d4r5	5	Box #3	952	22	CS6	3	9.933	2.37	49.67	96.8	0	1032
VFM31d4r5	5	Box #3	952	22	CS7	5	10.9	2.6	54.5	42.32	0	424
VFM31d4r5	5	Box #3	952	22	CS8	4	9.567	2.28	47.83	96.32	0	1103
VFM31d4r5	5	Box #3	952	22	CS9	3	3.8	0.9	19	144.99	0	1513
VFM31d4r5	5	Box #3	952	22	CS10	4	6.067	1.44	30.33	116.92	0	1108
VFM31d4r5	5	Box #3	952	22	CS11	6	10.8	2.57	54	58.63	0	495
VFM31d4r5	5	Box #3	952	22	CS12	4	7.533	1.79	37.67	72.04	0	804
VFM31d4r5	5	Box #4	953	22	Pretone	2	2.467	0.59	2.06	197.6	0	1469
VFM31d4r5	5	Box #4	953	22	CS1	3	6.367	1.52	31.83	101.99	0	1126
VFM31d4r5	5	Box #4	953	22	CS2	6	8.3	1.98	41.5	76.83	0	1007
VFM31d4r5	5	Box #4	953	22	CS3	6	9.933	2.37	49.67	25.06	0	266
VFM31d4r5	5	Box #4	953	22	CS4	4	10.467	2.49	52.33	22.73	0	336
VFM31d4r5	5	Box #4	953	22	CS5	3	4.533	1.08	22.67	79.71	0	610
VFM31d4r5	5	Box #4	953	22	CS6	5	6.3	1.5	31.5	103.73	0	972
VFM31d4r5	5	Box #4	953	22	CS7	6	12.533	2.98	62.67	21.73	0	348
VFM31d4r5	5	Box #4	953	22	CS8	8	13.133	3.13	65.67	19	0	250
VFM31d4r5	5	Box #4	953	22	CS9	5	8	1.9	40	53.29	0	588
VFM31d4r5	5	Box #4	953	22	CS10	7	13.733	3.27	68.67	15.57	0	231
VFM31d4r5	5	Box #4	953	22	CS11	5	14.267	3.4	71.33	31.53	0	405
VFM31d4r5	5	Box #4	953	22	CS12	4	5.333	1.27	26.67	47.96	0	320
VFM31d4r6	6	Box #1	926	11	Pretone	1	1.1	0.26	0.92	360.81	0	3069
VFM31d4r6	6	Box #1	926	11	CS1	5	10.767	2.56	53.83	82.76	0	1665
VFM31d4r6	6	Box #1	926	11	CS2	5	11.433	2.72	57.17	25.83	0	436
VFM31d4r6	6	Box #1	926	11	CS3	6	14.233	3.39	71.17	10.69	0	152
VFM31d4r6	6	Box #1	926	11	CS4	7	14.4	3.43	72	10.96	0	374
VFM31d4r6	6	Box #1	926	11	CS5	0	0	0	0	307.97	0	1023
VFM31d4r6	6	Box #1	926	11	CS6	2	2.833	0.67	14.17	217.18	0	1091
VFM31d4r6	6	Box #1	926	11	CS7	1	3.067	0.73	15.33	228.43	0	1259
VFM31d4r6	6	Box #1	926	11	CS8	2	2.5	0.6	12.5	138.11	0	1019
VFM31d4r6	6	Box #1	926	11	CS9	0	0	0	0	261.85	0	1508
VFM31d4r6	6	Box #1	926	11	CS10	3	7.067	1.68	35.33	123.45	0	1070
VFM31d4r6	6	Box #1	926	11	CS11	4	6.667	1.59	33.33	39.69	0	660
VFM31d4r6	6	Box #1	926	11	CS12	5	10.733	2.56	53.67	116.26	0	1137
VFM31d4r6	6	Box #2	927	11	Pretone	8	9.4	2.24	7.83	234.04	0	1993
VFM31d4r6	6	Box #2	927	11	CS1	3	4.433	1.06	22.17	221.74	0	1744
VFM31d4r6	6	Box #2	927	11	CS2	5	11.9	2.83	59.5	65.01	0	1453
VFM31d4r6	6	Box #2	927	11	CS3	1	1.033	0.25	5.17	174.94	0	1219
VFM31d4r6	6	Box #2	927	11	CS4	2	2.5	0.6	12.5	258.08	0	1917
VFM31d4r6	6	Box #2	927	11	CS5	4	5.767	1.37	28.83	165.14	0	1649
VFM31d4r6	6	Box #2	927	11	CS6	4	6.9	1.64	34.5	62.44	0	550
VFM31d4r6	6	Box #2	927	11	CS7	3	7.467	1.78	37.33	105.52	0	1040
VFM31d4r6	6	Box #2	927	11	CS8	1	2.3	0.55	11.5	255.36	0	1375
VFM31d4r6	6	Box #2	927	11	CS9	2	5.233	1.25	26.17	200.34	0	1422
VFM31d4r6	6	Box #2	927	11	CS10	4	6.767	1.61	33.83	82.52	0	836
VFM31d4r6	6	Box #2	927	11	CS11	5	7.8	1.86	39	40.67	0	412
VFM31d4r6	6	Box #2	927	11	CS12	3	9.833	2.34	49.17	40.4	0	387
VFM31d4r6	6	Box #3	954	12	Pretone	2	2.767	0.66	2.31	317.23	0	1532
VFM31d4r6	6	Box #3	954	12	CS1	1	1.1	0.26	5.5	289.76	0	1528
VFM31d4r6	6	Box #3	954	12	CS2	2	2.7	0.64	13.5	159.36	0	1288
VFM31d4r6	6	Box #3	954	12	CS3	6	8.767	2.09	43.83	45.62	0	495
VFM31d4r6	6	Box #3	954	12	CS4	2	3.067	0.73	15.33	172.29	0	1285
VFM31d4r6	6	Box #3	954	12	CS5	0	0	0	0	108.92	0	691
VFM31d4r6	6	Box #3	954	12	CS6	1	1.467	0.35	7.33	109.44	0	941
VFM31d4r6	6	Box #3	954	12	CS7	2	2.533	0.6	12.67	85.25	0	567
VFM31d4r6	6	Box #3	954	12	CS8	0	0	0	0	334.23	0	1400
VFM31d4r6	6	Box #3	954	12	CS9	7	8.833	2.1	44.17	47.22	0	472
VFM31d4r6	6	Box #3	954	12	CS10	1	1.133	0.27	5.67	125.08	0	572
VFM31d4r6	6	Box #3	954	12	CS11	1	1.833	0.44	9.17	145.12	0	961
VFM31d4r6	6	Box #3	954	12	CS12	3	5	1.19	25	158.48	0	750
VFM31d4r6	6	Box #4	955	12	Pretone	14	27.967	6.66	23.31	135.4	0	1486
VFM31d4r6	6	Box #4	955	12	CS1	2	14.7	3.5	73.5	46.28	0	775
VFM31d4r6	6	Box #4	955	12	CS2	3	15.867	3.78	79.33	9.53	0	157
VFM31d4r6	6	Box #4	955	12	CS3	1	11.8	2.81	59	39.08	0	421
VFM31d4r6	6	Box #4	955	12	CS4	4	16.8	4	84	3.93	0	111
VFM31d4r6	6	Box #4	955	12	CS5	5	15.633	3.72	78.17	5.03	0	144
VFM31d4r6	6	Box #4	955	12	CS6	4	7.733	1.84	38.67	46.22	0	415
VFM31d4r6	6	Box #4	955	12	CS7	2	12.667	3.02	63.33	34.78	0	442
VFM31d4r6	6	Box #4	955	12	CS8	3	18.633	4.44	93.17	1.9	0	65
VFM31d4r6	6	Box #4	955	12	CS9	2	18.467	4.4	92.33	1.77	0	71
VFM31d4r6	6	Box #4	955	12	CS10	2	18.633	4.44	93.17	1.18	0	53
VFM31d4r6	6	Box #4	955	12	CS11	2	19.967	4.75	99.83	0.15	0	28
VFM31d4r6	6	Box #4	955	12	CS12	2	17.4	4.14	87	1.22	0	40
VFM31d4r7	7	Box #1	956	12	Pretone	6	7.933	1.89	6.61	317.48	0	1944
VFM31d4r7	7	Box #1	956	12	CS1	3	5.1	1.21	25.5	180.23	0	1483
VFM31d4r7	7	Box #1	956	12	CS2	3	8.933	2.13	44.67	70.01	0	555
VFM31d4r7	7	Box #1	956	12	CS3	3	9.067	2.16	45.33	36.65	0	430
VFM31d4r7	7	Box #1	956	12	CS4	4	13.5	3.21	67.5	22.84	0	210
VFM31d4r7	7	Box #1	956	12	CS5	4	6.167	1.47	30.83	45.19	0	383
VFM31d4r7	7	Box #1	956	12	CS6	5	11.933	2.84	59.67	20.63	0	236
VFM31d4r7	7	Box #1	956	12	CS7	6	13.733	3.27	68.67	14.3	0	212
VFM31d4r7	7	Box #1	956	12	CS8	6	13.667	3.25	68.33	13.88	0	288
VFM31d4r7	7	Box #1	956	12	CS9	6	9.3	2.21	46.5	28.53	0	361
VFM31d4r7	7	Box #1	956	12	CS10	1	2.433	0.58	12.17	182.22	0	1477
VFM31d4r7	7	Box #1	956	12	CS11	0	0	0	0	77.17	0	452
VFM31d4r7	7	Box #1	956	12	CS12	0	0	0	0	204.07	0	946
VFM31d4r7	7	Box #2	957	12	Pretone	0	0	0	0	295.33	0	1831
VFM31d4r7	7	Box #2	957	12	CS1	1	1.233	0.29	6.17	339.97	0	1667
VFM31d4r7	7	Box #2	957	12	CS2	0	0	0	0	273.56	0	1524
VFM31d4r7	7	Box #2	957	12	CS3	0	0	0	0	200.01	0	922
VFM31d4r7	7	Box #2	957	12	CS4	0	0	0	0	208.63	0	1228
VFM31d4r7	7	Box #2	957	12	CS5	0	0	0	0	264.92	0	1730
VFM31d4r7	7	Box #2	957	12	CS6	2	2.333	0.56	11.67	260.71	0	1786
VFM31d4r7	7	Box #2	957	12	CS7	1	3.7	0.88	18.5	223.32	0	1692
VFM31d4r7	7	Box #2	957	12	CS8	0	0	0	0	266.98	0	1021
VFM31d4r7	7	Box #2	957	12	CS9	0	0	0	0	155.79	0	1342
VFM31d4r7	7	Box #2	957	12	CS10	0	0	0	0	194.57	0	1640
VFM31d4r7	7	Box #2	957	12	CS11	0	0	0	0	120.22	0	722
VFM31d4r7	7	Box #2	957	12	CS12	1	1.333	0.32	6.67	170.96	0	1223
VFM31d4r7	7	Box #3	928	11	Pretone	1	1.067	0.25	0.89	287.12	0	1665
VFM31d4r7	7	Box #3	928	11	CS1	1	1.167	0.28	5.83	106.18	0	683
VFM31d4r7	7	Box #3	928	11	CS2	3	4.333	1.03	21.67	84.93	0	1087
VFM31d4r7	7	Box #3	928	11	CS3	4	4.267	1.02	21.33	93.41	0	580
VFM31d4r7	7	Box #3	928	11	CS4	2	2.1	0.5	10.5	84.42	0	489
VFM31d4r7	7	Box #3	928	11	CS5	1	1.933	0.46	9.67	167.2	0	1070
VFM31d4r7	7	Box #3	928	11	CS6	3	3.3	0.79	16.5	118.2	0	860
VFM31d4r7	7	Box #3	928	11	CS7	1	2.4	0.57	12	91.36	0	566
VFM31d4r7	7	Box #3	928	11	CS8	3	5.533	1.32	27.67	80.2	0	848
VFM31d4r7	7	Box #3	928	11	CS9	2	3.033	0.72	15.17	133.82	0	1028
VFM31d4r7	7	Box #3	928	11	CS10	3	5.433	1.29	27.17	109.25	0	2649
VFM31d4r7	7	Box #3	928	11	CS11	3	5.4	1.29	27	117.55	0	841
VFM31d4r7	7	Box #3	928	11	CS12	1	2.3	0.55	11.5	128.41	0	666
VFM31d4r7	7	Box #4	929	11	Pretone	0	0	0	0	292.77	0	1512
VFM31d4r7	7	Box #4	929	11	CS1	0	0	0	0	247.52	0	1365
VFM31d4r7	7	Box #4	929	11	CS2	0	0	0	0	207.16	0	1330
VFM31d4r7	7	Box #4	929	11	CS3	2	2.933	0.7	14.67	122.67	0	1180
VFM31d4r7	7	Box #4	929	11	CS4	1	1.5	0.36	7.5	178.85	0	939
VFM31d4r7	7	Box #4	929	11	CS5	0	0	0	0	163.94	0	1077
VFM31d4r7	7	Box #4	929	11	CS6	0	0	0	0	233.08	0	1490
VFM31d4r7	7	Box #4	929	11	CS7	4	5.833	1.39	29.17	110.22	0	1210
VFM31d4r7	7	Box #4	929	11	CS8	1	1.733	0.41	8.67	190.12	0	993
VFM31d4r7	7	Box #4	929	11	CS9	2	6.5	1.55	32.5	59.09	0	619
VFM31d4r7	7	Box #4	929	11	CS10	0	0	0	0	110.73	0	710
VFM31d4r7	7	Box #4	929	11	CS11	4	7.667	1.83	38.33	97.53	0	896
VFM31d4r7	7	Box #4	929	11	CS12	5	9.8	2.33	49	112.15	0	769
VFM31d4r8	8	Box #1	930	11	Pretone	12	14.567	3.47	12.14	165.1	0	1785
VFM31d4r8	8	Box #1	930	11	CS1	6	13.333	3.17	66.67	11.9	0	275
VFM31d4r8	8	Box #1	930	11	CS2	4	8.833	2.1	44.17	55.68	0	571
VFM31d4r8	8	Box #1	930	11	CS3	6	15.5	3.69	77.5	11.86	0	325
VFM31d4r8	8	Box #1	930	11	CS4	6	16.367	3.9	81.83	8.51	0	150
VFM31d4r8	8	Box #1	930	11	CS5	3	9.233	2.2	46.17	51.76	0	470
VFM31d4r8	8	Box #1	930	11	CS6	2	3.033	0.72	15.17	172.56	0	910
VFM31d4r8	8	Box #1	930	11	CS7	3	5.667	1.35	28.33	66.77	0	539
VFM31d4r8	8	Box #1	930	11	CS8	4	7.433	1.77	37.17	65.98	0	540
VFM31d4r8	8	Box #1	930	11	CS9	2	2.8	0.67	14	276.69	0	1491
VFM31d4r8	8	Box #1	930	11	CS10	3	8.867	2.11	44.33	43.74	0	363
VFM31d4r8	8	Box #1	930	11	CS11	3	6.133	1.46	30.67	87.03	0	568
VFM31d4r8	8	Box #1	930	11	CS12	3	7.8	1.86	39	53.78	0	894
VFM31d4r8	8	Box #2	931	11	Pretone	1	1.333	0.32	1.11	298.75	0	3585
VFM31d4r8	8	Box #2	931	11	CS1	0	0	0	0	180.51	0	933
VFM31d4r8	8	Box #2	931	11	CS2	1	1.033	0.25	5.17	200.25	0	1286
VFM31d4r8	8	Box #2	931	11	CS3	1	1.267	0.3	6.33	177.51	0	1110
VFM31d4r8	8	Box #2	931	11	CS4	1	1.133	0.27	5.67	214.7	0	1553
VFM31d4r8	8	Box #2	931	11	CS5	0	0	0	0	253.17	0	1686
VFM31d4r8	8	Box #2	931	11	CS6	0	0	0	0	166.43	0	813
VFM31d4r8	8	Box #2	931	11	CS7	0	0	0	0	211.24	0	1012
VFM31d4r8	8	Box #2	931	11	CS8	0	0	0	0	196.07	0	1096
VFM31d4r8	8	Box #2	931	11	CS9	0	0	0	0	355.53	0	1798
VFM31d4r8	8	Box #2	931	11	CS10	1	1.167	0.28	5.83	278.16	0	1059
VFM31d4r8	8	Box #2	931	11	CS11	0	0	0	0	182.58	0	2554
VFM31d4r8	8	Box #2	931	11	CS12	0	0	0	0	141.73	0	526
VFM31d4r8	8	Box #3	958	12	Pretone	21	37.533	8.94	31.28	51.63	0	1086
VFM31d4r8	8	Box #3	958	12	CS1	5	13.567	3.23	67.83	14.57	0	506
VFM31d4r8	8	Box #3	958	12	CS2	6	15.833	3.77	79.17	17.06	0	223
VFM31d4r8	8	Box #3	958	12	CS3	7	16.333	3.89	81.67	14.77	0	331
VFM31d4r8	8	Box #3	958	12	CS4	4	18.267	4.35	91.33	9.35	0	2505
VFM31d4r8	8	Box #3	958	12	CS5	4	19.4	4.62	97	0.6	0	45
VFM31d4r8	8	Box #3	958	12	CS6	6	17.4	4.14	87	3.26	0	125
VFM31d4r8	8	Box #3	958	12	CS7	9	16.867	4.02	84.33	3.05	0	77
VFM31d4r8	8	Box #3	958	12	CS8	4	8.2	1.95	41	57.93	0	532
VFM31d4r8	8	Box #3	958	12	CS9	9	17.1	4.07	85.5	2	0	75
VFM31d4r8	8	Box #3	958	12	CS10	6	17.6	4.19	88	1.09	0	86
VFM31d4r8	8	Box #3	958	12	CS11	8	18.367	4.37	91.83	1.51	0	67
VFM31d4r8	8	Box #3	958	12	CS12	4	19.5	4.64	97.5	0.38	0	28
VFM31d4r8	8	Box #4	959	12	Pretone	5	6.633	1.58	5.53	214.12	0	1718
VFM31d4r8	8	Box #4	959	12	CS1	3	7.4	1.76	37	121.97	0	683
VFM31d4r8	8	Box #4	959	12	CS2	2	5.233	1.25	26.17	119.08	0	892
VFM31d4r8	8	Box #4	959	12	CS3	1	4.067	0.97	20.33	197.98	0	1269
VFM31d4r8	8	Box #4	959	12	CS4	2	2.7	0.64	13.5	113.46	0	896
VFM31d4r8	8	Box #4	959	12	CS5	3	5.2	1.24	26	86.37	0	657
VFM31d4r8	8	Box #4	959	12	CS6	1	1.267	0.3	6.33	83.75	0	668
VFM31d4r8	8	Box #4	959	12	CS7	0	0	0	0	191.94	0	1298
VFM31d4r8	8	Box #4	959	12	CS8	2	3.467	0.83	17.33	88.99	0	513
VFM31d4r8	8	Box #4	959	12	CS9	2	4.767	1.13	23.83	36.94	0	243
VFM31d4r8	8	Box #4	959	12	CS10	4	7.267	1.73	36.33	80.06	0	584
VFM31d4r8	8	Box #4	959	12	CS11	5	9.2	2.19	46	32.88	0	324
VFM31d4r8	8	Box #4	959	12	CS12	5	13.1	3.12	65.5	21.01	0	241
VFM31d4r9	9	Box #1	960	12	Pretone	5	7	1.67	5.83	282.87	0	2049
VFM31d4r9	9	Box #1	960	12	CS1	5	8.9	2.12	44.5	111.53	0	1000
VFM31d4r9	9	Box #1	960	12	CS2	4	14.133	3.37	70.67	47.98	0	975
VFM31d4r9	9	Box #1	960	12	CS3	5	10.433	2.48	52.17	52.6	0	496
VFM31d4r9	9	Box #1	960	12	CS4	4	6.933	1.65	34.67	100.53	0	1188
VFM31d4r9	9	Box #1	960	12	CS5	4	7.8	1.86	39	157.43	0	1198
VFM31d4r9	9	Box #1	960	12	CS6	1	1.3	0.31	6.5	186.49	0	1424
VFM31d4r9	9	Box #1	960	12	CS7	1	1.167	0.28	5.83	205.66	0	1714
VFM31d4r9	9	Box #1	960	12	CS8	5	8.2	1.95	41	103.9	0	844
VFM31d4r9	9	Box #1	960	12	CS9	0	0	0	0	234.85	0	1837
VFM31d4r9	9	Box #1	960	12	CS10	5	10.367	2.47	51.83	55.31	0	614
VFM31d4r9	9	Box #1	960	12	CS11	3	4.767	1.13	23.83	76.33	0	663
VFM31d4r9	9	Box #1	960	12	CS12	3	5.2	1.24	26	205.49	0	1396
VFM31d4r9	9	Box #2	961	12	Pretone	16	21.433	5.1	17.86	109.84	0	1368
VFM31d4r9	9	Box #2	961	12	CS1	0	0	0	0	144.37	0	1082
VFM31d4r9	9	Box #2	961	12	CS2	4	5.067	1.21	25.33	90.26	0	915
VFM31d4r9	9	Box #2	961	12	CS3	1	1.333	0.32	6.67	61.25	0	229
VFM31d4r9	9	Box #2	961	12	CS4	2	2.5	0.6	12.5	41.13	0	349
VFM31d4r9	9	Box #2	961	12	CS5	3	4.167	0.99	20.83	67.36	0	534
VFM31d4r9	9	Box #2	961	12	CS6	1	1.8	0.43	9	163.41	0	1137
VFM31d4r9	9	Box #2	961	12	CS7	0	0	0	0	142.5	0	865
VFM31d4r9	9	Box #2	961	12	CS8	3	5.233	1.25	26.17	98.29	0	653
VFM31d4r9	9	Box #2	961	12	CS9	7	12.033	2.87	60.17	25.91	0	436
VFM31d4r9	9	Box #2	961	12	CS10	3	4.267	1.02	21.33	60.88	0	585
VFM31d4r9	9	Box #2	961	12	CS11	3	4.9	1.17	24.5	56.29	0	409
VFM31d4r9	9	Box #2	961	12	CS12	3	8.133	1.94	40.67	73.36	0	1093
VFM31d4r9	9	Box #3	932	11	Pretone	5	7.3	1.74	6.08	235.31	0	1834
VFM31d4r9	9	Box #3	932	11	CS1	2	18.867	4.49	94.33	14.95	0	2478
VFM31d4r9	9	Box #3	932	11	CS2	3	19.067	4.54	95.33	12.1	0	2353
VFM31d4r9	9	Box #3	932	11	CS3	3	17.533	4.17	87.67	4.66	0	208
VFM31d4r9	9	Box #3	932	11	CS4	2	19.267	4.59	96.33	1.25	0	123
VFM31d4r9	9	Box #3	932	11	CS5	5	18.2	4.33	91	5.21	0	327
VFM31d4r9	9	Box #3	932	11	CS6	5	18.7	4.45	93.5	3.18	0	263
VFM31d4r9	9	Box #3	932	11	CS7	7	15.933	3.79	79.67	4.96	0	165
VFM31d4r9	9	Box #3	932	11	CS8	4	19.1	4.55	95.5	1.48	0	132
VFM31d4r9	9	Box #3	932	11	CS9	3	15.5	3.69	77.5	12.49	0	284
VFM31d4r9	9	Box #3	932	11	CS10	2	3	0.71	15	143.72	0	1143
VFM31d4r9	9	Box #3	932	11	CS11	6	11.6	2.76	58	15.45	0	335
VFM31d4r9	9	Box #3	932	11	CS12	2	10.433	2.48	52.17	21.11	0	371
VFM31d4r9	9	Box #4	933	11	Pretone	0	0	0	0	354.24	0	1806
VFM31d4r9	9	Box #4	933	11	CS1	5	9.633	2.29	48.17	55.06	0	569
VFM31d4r9	9	Box #4	933	11	CS2	5	12.533	2.98	62.67	61.24	0	793
VFM31d4r9	9	Box #4	933	11	CS3	4	10.367	2.47	51.83	28.08	0	438
VFM31d4r9	9	Box #4	933	11	CS4	4	7.333	1.75	36.67	59.48	0	791
VFM31d4r9	9	Box #4	933	11	CS5	1	1.767	0.42	8.83	225.18	0	1604
VFM31d4r9	9	Box #4	933	11	CS6	2	2.767	0.66	13.83	195.17	0	1415
VFM31d4r9	9	Box #4	933	11	CS7	0	0	0	0	255.62	0	1330
VFM31d4r9	9	Box #4	933	11	CS8	2	3.633	0.87	18.17	47.75	0	550
VFM31d4r9	9	Box #4	933	11	CS9	3	5.533	1.32	27.67	111.92	0	1046
VFM31d4r9	9	Box #4	933	11	CS10	3	6.567	1.56	32.83	88.37	0	908
VFM31d4r9	9	Box #4	933	11	CS11	4	7.067	1.68	35.33	132.79	0	1094
VFM31d4r9	9	Box #4	933	11	CS12	1	1.033	0.25	5.17	201.16	0	1074
