# Supplementary material for: Chronic presence of blood circulating anti-NMDAR1 autoantibodies impairs cognitive function in mice
Source: PLoS One. 2021 Sep 2;16(9):e0256972. doi: 10.1371/journal.pone.0256972 (PMC8412244; doi:10.1371/journal.pone.0256972)
Supplement: S3 Table — Video-track (VT) locomotion, T-maze, prepulse inhibition (PPI), fear conditioning data for individual mice. (XLSX) [file pone.0256972.s003.xlsx]

## Sheet: T-Maze
T-Maze
Animal #	Group	Percentage	sec			Trial 1	Trial 2	Trial 3	Trial 4	Trial 5	Trial 6	Trial 7	Trial 8
622	21	85.7	103		Time (s)-->	12	10	10	10	17	16	16	12
				6	L/R choice	r	l	l	r	l	r	l	r
623	21	85.7	72		Time (s)-->	13	6	5	18	10	5	5	10
				6	L/R choice	l	r	l	r	l	r	r	l
624	21	85.7	92		Time (s)-->	14	13	8	5	15	13	14	10
				6	L/R choice	r	l	r	r	l	r	l	r
625	21	71.4	80		Time (s)-->	5	7	15	6	9	11	16	11
				5	L/R choice	r	l	l	r	r	l	r	l
626	21	100	97		Time (s)-->	12	14	15	7	9	13	18	9
				7	L/R choice	l	r	l	r	l	r	l	r
627	21	85.7	81		Time (s)-->	5	11	8	11	12	18	8	8
				6	L/R choice	l	r	r	l	r	l	r	l
628	21	71.4	106		Time (s)-->	6	20	15	15	9	10	17	14
				5	L/R choice	l	l	r	r	l	r	l	r
629	21	100	91		Time (s)-->	8	9	12	13	15	8	12	14
				7	L/R choice	r	l	r	l	r	l	r	l
630	22	71.4	118		Time (s)-->	5	10	7	23	12	29	15	17
				5	L/R choice	r	l	r	r	r	l	r	l
631	22	57.1	128		Time (s)-->	7	22	9	11	27	10	13	29
				4	L/R choice	r	l	l	l	r	r	l	r
632	22	14.3	96		Time (s)-->	6	9	11	17	7	13	12	21
				1	L/R choice	r	r	r	r	r	r	r	l
633	22	42.9	136		Time (s)-->	9	21	9	28	18	19	20	12
				3	L/R choice	l	r	r	l	l	l	r	r
634	22	42.9	121		Time (s)-->	7	14	14	10	24	20	14	18
				3	L/R choice	r	r	r	l	r	l	l	l
635	22	71.4	105		Time (s)-->	7	13	14	7	13	20	11	20
				5	L/R choice	r	l	r	r	l	l	r	l
636	22	57.1	105		Time (s)-->	7	5	19	13	23	10	9	19
				4	L/R choice	l	r	r	r	l	l	r	l
637	22	57.1	116		Time (s)-->	7	24	11	18	14	13	17	12
				4	L/R choice	l	r	l	l	l	r	l	l
638	21	85.7	84		Time (s)-->	8	14	8	8	12	15	10	9
				6	L/R choice	r	l	l	r	l	r	l	r
639	22	71.4	117		Time (s)-->	8	7	17	15	20	24	9	17
				5	L/R choice	l	r	l	l	l	r	l	r
640	21	71.4	70		Time (s)-->	6	5	7	10	12	9	13	8
				5	L/R choice	l	r	r	r	l	r	l	r
641	22	42.9	220		Time (s)-->	11	21	24	60	31	19	14	40
				3	L/R choice	r	l	l	r	r	r	l	l
642	11	71.4	85		Time (s)-->	11	9	7	12	13	10	14	9
				5	L/R choice	l	l	r	l	r	r	l	r
643	11	71.4	74		Time (s)-->	8	8	11	6	8	11	10	12
				5	L/R choice	r	r	l	r	r	l	r	l
644	11	85.7	82		Time (s)-->	6	7	12	9	13	10	12	13
				6	L/R choice	r	r	l	r	l	r	l	r
645	11	100	73		Time (s)-->	6	6	6	12	9	14	10	10
				7	L/R choice	r	l	r	l	r	l	r	l
646	11	71.4	95		Time (s)-->	8	10	13	19	11	15	8	11
				5	L/R choice	l	l	r	r	l	r	l	r
647	11	85.7	91		Time (s)-->	5	22	12	8	12	10	9	13
				6	L/R choice	r	r	l	r	l	r	l	r
648	11	100	83		Time (s)-->	5	10	9	20	10	8	7	14
				7	L/R choice	r	l	r	l	r	l	r	l
649	11	100	67		Time (s)-->	6	8	13	7	8	10	7	8
				7	L/R choice	l	r	l	r	l	r	l	r
650	12	71.4	121		Time (s)-->	10	9	8	18	20	15	12	29
				5	L/R choice	l	r	l	l	r	r	l	r
651	12	57.1	145		Time (s)-->	7	25	13	20	15	26	19	20
				4	L/R choice	l	l	r	l	r	r	l	l
652	12	57.1	107		Time (s)-->	6	12	10	6	18	20	21	14
				4	L/R choice	r	l	l	l	l	r	l	r
653	12	57.1	135		Time (s)-->	10	12	19	21	16	18	20	19
				4	L/R choice	r	r	l	r	r	l	l	r
654	12	57.1	98		Time (s)-->	5	7	10	14	25	11	12	14
				4	L/R choice	r	l	l	r	r	r	l	r
655	12	57.1	122		Time (s)-->	7	10	11	18	20	25	11	20
				4	L/R choice	r	l	l	r	l	r	r	r
656	12	57.1	145		Time (s)-->	10	19	15	20	16	19	22	24
				4	L/R choice	r	l	l	r	l	l	r	r
657	12	71.4	144		Time (s)-->	16	11	12	23	18	22	18	24
				5	L/R choice	l	r	r	r	l	r	l	r
658	11	85.7	85		Time (s)-->	10	7	5	13	17	9	17	7
				6	L/R choice	r	r	l	r	l	r	l	r
659	12	57.1	121		Time (s)-->	9	13	8	18	23	11	15	24
				4	L/R choice	l	r	r	l	l	l	r	l
660	11	85.7	95		Time (s)-->	7	9	12	9	12	14	16	16
				6	L/R choice	l	r	l	r	l	l	r	l
661	12	28.6	156		Time (s)-->	6	10	19	27	32	28	12	22
				2	L/R choice	r	r	r	r	l	l	r	r

## Sheet: BPM
BPM
msid	sex	group	counts1	tran1	tpokn1	vpokn1	trear1	rrern1	d1	ent1	dist1	spatcv1	tempcv1	centd1	centn1	counts2	tran2	tpokn2	vpokn2	trear2	rrern2	d2	ent2	dist2	spatcv2	tempcv2	centd2	centn2	counts3	tran3	tpokn3	vpokn3	trear3	rrern3	d3	ent3	dist3	spatcv3	tempcv3	centd3	centn3	counts4	tran4	tpokn4	vpokn4	trear4	rrern4	d4	ent4
622	m	c	3428	338	25	3	51	44	1.3644	0.2138	5058.2	0.978	1.104	1.2803	44	2550	228	11	0	52	48	1.3975	0.1874	3251.9	1.065	1.165	1.2072	36	2327	203	11	2	48	43	1.4001	0.1952	3022.4	1.126	1.586	1.3993	28	2771	235	16	2	49	43	1.3713	0.2043
623	m	c	3828	401	33	8	106	86	1.3946	0.2604	6025.6	0.965	1.042	0.9789	49	2771	273	30	8	118	105	1.5108	0.2086	3674.7	1.175	1.139	2.0627	48	2825	285	36	7	116	93	1.4705	0.2058	3783.1	1.201	1.348	1.1587	45	2437	222	28	5	99	79	1.4207	0.1994
625	m	c	3161	307	20	2	56	51	1.2948	0.2363	4469.1	0.853	1.027	2.0032	52	1971	157	10	1	62	54	1.3122	0.1777	2364.1	1.085	1.715	2.9607	23	2161	168	25	3	89	76	1.3257	0.1627	2489.3	1.068	1.352	1.201	21	1844	135	21	2	82	72	1.3367	0.19
626	m	c	3313	272	17	2	35	31	1.3607	0.1857	4414.5	1.18	1.199	1.033	35	2831	227	18	1	36	29	1.4263	0.175	3512.2	1.218	1.234	0.8668	33	2039	146	14	2	50	40	1.3897	0.1683	2500.4	1.43	2.511	0.4304	10	1998	141	24	1	53	46	1.3889	0.1778
627	m	c	4074	412	18	2	40	32	1.3479	0.2168	6334.8	0.885	1.003	1.0357	53	3629	334	23	2	65	56	1.4483	0.202	5012.2	0.877	0.913	1.589	61	3031	257	15	1	69	52	1.4227	0.2071	4148.6	0.914	1.298	1.0308	44	3254	308	46	7	89	68	1.4077	0.2102
628	m	c	3738	415	21	6	70	53	1.497	0.2317	5645.2	1.25	1.256	1.0093	43	2886	332	27	5	57	50	1.524	0.1958	3981.2	1.224	1.388	1.3051	39	2774	282	22	1	62	54	1.4669	0.2036	3851	1.225	1.395	1.183	42	2693	255	34	4	72	64	1.4371	0.2077
629	m	c	3676	355	28	4	78	71	1.2878	0.2114	5322.1	0.806	0.903	1.3483	57	2526	204	22	3	63	54	1.4124	0.177	3150.5	1.097	1.061	1.6473	35	2337	199	27	1	68	56	1.4214	0.1841	2839.4	1.179	1.346	1.4519	40	2195	149	44	8	60	49	1.3824	0.1655
630	m	a	2342	216	12	3	36	30	1.3974	0.1784	3135.5	1.048	1.42	1.0412	31	1119	87	2	0	16	12	1.6943	0.2348	1679	2.074	2.374	1.5513	27	2785	346	15	3	51	42	1.6345	0.3358	5063.7	1.21	1.611	1.5091	71	922	59	8	1	13	12	1.6788	0.1282
631	m	a	4450	506	29	6	36	31	1.4873	0.2582	7683.2	0.966	0.989	1.3697	78	3571	326	21	1	44	35	1.5601	0.2206	5186.6	0.977	1.105	1.2838	65	3319	285	22	2	38	29	1.5671	0.2044	4676	1.06	1.219	1.896	51	3151	291	31	1	49	40	1.5335	0.2109
632	m	a	4224	627	32	11	67	55	1.4088	0.2888	7725.7	1.118	1.151	1.1516	87	3623	468	10	2	91	71	1.47	0.2429	5712.5	1.26	1.134	1.2558	66	3430	425	18	3	91	77	1.4622	0.2389	5320.1	1.232	1.297	1.4115	54	3243	396	19	4	80	68	1.4993	0.2497
633	m	a	3482	366	20	1	57	51	1.2843	0.2356	5373.7	0.919	1.085	1.4458	43	3177	292	28	6	56	47	1.2581	0.2242	4438	0.832	0.897	1.8528	39	2974	301	38	9	61	53	1.2514	0.2218	4237.7	0.899	0.998	2.0663	54	2990	275	30	7	73	64	1.2491	0.2067
634	m	a	3642	329	13	4	35	32	1.3154	0.1967	4999.3	0.859	0.853	1.5839	51	2848	265	16	1	47	41	1.3557	0.1999	3815.6	1.019	1.029	1.9147	38	2846	231	14	3	50	43	1.3328	0.1928	3633.3	0.978	1.066	1.422	47	2115	173	4	2	56	54	1.3429	0.1981
635	m	a	3512	341	22	1	76	63	1.3707	0.2107	4924.6	1.025	0.996	1.2776	55	2974	268	30	6	79	66	1.4385	0.1872	3816.6	1.16	1.161	1.3072	31	1997	178	10	3	62	44	1.3721	0.2092	2567.2	1.006	1.427	1.7356	28	2419	214	24	3	75	66	1.4649	0.208
636	m	a	4189	583	35	9	53	44	1.4747	0.2954	8005	1.122	1.123	1.2498	73	3831	491	17	3	66	56	1.5224	0.2831	6691.6	1.159	1.091	1.7353	73	3854	559	13	1	72	57	1.5239	0.2931	6763.6	1.283	1.157	1.2743	92	3357	417	11	2	96	78	1.4682	0.254
637	m	a	3503	316	18	2	44	41	1.2781	0.2335	5120.5	0.839	1.013	2.0335	53	2692	228	11	3	63	55	1.3303	0.2039	3513.1	0.949	1.081	2.2122	38	2845	230	20	2	95	82	1.3455	0.2073	3797	0.929	1.057	0.9472	30	2205	200	18	1	90	82	1.3724	0.2033
638	m	c	3391	327	21	2	52	47	1.2853	0.204	4862.7	0.883	1.022	1.5204	52	2882	249	29	2	61	53	1.3384	0.1851	3724.5	0.925	0.955	1.3454	40	2566	216	20	1	94	82	1.356	0.1847	3132.7	1.151	1.133	1.1354	21	2127	170	26	4	85	79	1.3775	0.1831
639	m	a	3523	314	37	3	89	77	1.3647	0.2088	4989.4	0.964	0.971	1.3823	43	2679	270	28	8	85	73	1.4397	0.1862	3379	1.061	1.217	1.007	36	2815	268	35	7	133	103	1.4507	0.197	3610.5	1.205	1.404	1.4491	41	2744	260	63	11	110	95	1.4028	0.1974
640	m	c	4412	661	21	9	19	17	1.4902	0.3082	8754.7	1.064	1.007	1.3864	109	3528	493	24	6	66	54	1.5478	0.2829	6120.4	1.04	0.996	1.4923	81	3616	469	27	6	56	45	1.4929	0.2621	6029.6	1.087	1.035	1.6129	83	3567	468	31	3	61	45	1.4945	0.2665
641	m	a	3220	305	16	1	56	48	1.2841	0.2066	4400.4	0.996	1.173	1.2056	43	2568	231	14	2	79	68	1.2931	0.1939	3242.5	0.941	1.102	1.6008	41	2205	178	16	6	85	75	1.3404	0.1959	2707.7	0.977	1.475	1.7066	40	1937	157	16	2	79	67	1.3118	0.1834
642	f	c	3441	279	28	4	40	38	1.271	0.2021	4878	0.927	1.003	1.0547	33	2993	276	22	7	70	59	1.3008	0.2121	3964.2	0.879	0.976	1.3998	45	2886	229	21	3	61	56	1.3413	0.1969	3626.6	0.914	0.984	2.0948	47	2660	207	10	0	73	64	1.3301	0.1999
643	f	c	3643	393	14	2	81	66	1.4	0.242	5422.3	0.972	1.054	1.4426	61	3356	361	19	2	96	78	1.4287	0.219	4520.5	1.021	1.101	1.7672	66	3068	303	17	2	92	73	1.4806	0.2045	4066.9	1.151	1.378	1.3188	44	2951	302	27	5	93	74	1.4915	0.2161
644	f	c	3959	541	14	5	36	32	1.4421	0.2781	6936.6	1.014	0.853	1.8101	94	3562	483	18	2	42	36	1.4025	0.2731	6004.8	1.119	1.026	1.7178	76	3318	456	19	2	37	30	1.4147	0.2582	5574.8	1.189	1.225	1.3542	59	3065	369	26	7	33	28	1.4672	0.255
645	f	c	3349	318	24	3	56	53	1.289	0.2364	4907.1	0.901	1.033	1.3756	39	2753	225	35	3	51	49	1.358	0.204	3619.1	1.038	1.11	1.132	28	2875	223	39	5	53	51	1.3028	0.1946	3743.5	0.983	1.053	2.037	35	2136	158	27	3	60	56	1.35	0.2018
646	f	c	3319	304	17	1	37	30	1.269	0.2072	4651.3	0.869	1.009	1.5881	45	2198	157	33	6	42	39	1.3587	0.1903	2658	0.909	1.049	1.9008	33	2066	163	21	4	54	45	1.3141	0.1985	2650.3	0.808	1.348	1.1249	24	2316	192	43	7	50	44	1.3135	0.1943
647	f	c	3304	262	12	1	40	39	1.3443	0.1933	4505.7	0.967	1.396	1.111	27	2291	173	7	1	37	32	1.4418	0.1989	3027.5	1.008	1.613	0.7873	26	2634	216	12	0	30	23	1.5516	0.1735	3358.1	1.022	1.107	1.8522	34	1825	167	7	4	11	7	1.5224	0.1787
648	f	c	4176	535	17	1	57	50	1.3682	0.2755	7099.7	1.175	0.99	1.4923	67	3618	460	20	4	63	53	1.396	0.2721	6015.3	1.265	1.166	1.4486	73	3497	406	28	2	61	53	1.3886	0.2562	5628.3	1.055	1.206	1.6524	67	3173	344	10	0	59	47	1.4033	0.2596
649	f	c	4108	452	20	5	27	23	1.2459	0.2432	6468.9	0.812	0.786	1.9672	86	3272	299	21	4	28	27	1.2846	0.211	4418.3	0.952	0.972	1.7118	63	3209	308	20	4	31	27	1.2908	0.212	4395.9	0.902	0.931	1.6775	58	2366	203	13	3	49	49	1.3547	0.2169
650	f	a	3486	297	25	4	48	44	1.2573	0.209	4889.3	0.91	1.025	1.2753	39	3162	280	26	4	58	51	1.3055	0.2165	4354.3	0.866	0.976	1.505	45	3143	260	35	6	44	35	1.279	0.2209	4408.3	0.887	1.003	1.0198	31	2806	244	40	7	65	51	1.3216	0.2211
651	f	a	3957	416	37	5	47	41	1.4188	0.2116	5933.9	0.948	1.048	1.1376	59	3393	310	24	2	52	41	1.4859	0.1949	4719	1.036	1.053	2.1704	50	2706	248	30	8	42	38	1.5819	0.1981	3750.5	1.074	1.535	1.4523	44	2828	229	26	3	61	55	1.5522	0.1901
652	f	a	4437	573	13	3	17	11	1.4325	0.2566	7535	1.11	0.981	1.8412	88	4026	535	15	2	25	21	1.5425	0.2487	6524	1.285	1.215	1.4435	84	2320	277	11	2	20	18	1.5312	0.2305	3540.8	1.238	2.416	0.7719	38	2702	359	12	3	23	18	1.587	0.2158
653	f	a	3457	306	31	6	28	27	1.2922	0.2071	4930.7	0.902	1.205	1.1818	45	2931	246	48	9	39	38	1.327	0.2066	3956.3	0.98	1.357	1.147	36	3045	232	37	4	43	39	1.3411	0.1835	3957.2	1.113	1.19	1.2515	30	2757	211	47	5	48	42	1.3476	0.1838
654	f	a	3500	295	15	1	36	33	1.3514	0.1878	4661.6	0.906	1.094	1.4522	45	2896	245	19	1	53	44	1.426	0.1762	3582.7	1.218	1.153	1.024	26	2429	215	5	1	45	39	1.3691	0.179	2972.4	1.061	1.475	1.4656	34	2639	223	21	3	49	46	1.362	0.1855
655	f	a	3886	415	15	3	93	68	1.3225	0.2367	5818.9	0.901	1.045	1.3452	71	3277	317	11	2	96	72	1.3625	0.209	4520.9	0.983	0.953	1.6802	46	2873	260	20	4	103	85	1.3558	0.21	3821.9	0.987	1.255	1.299	39	2411	216	20	2	95	79	1.372	0.2228
656	f	a	3468	373	27	5	37	36	1.388	0.228	5336.3	1.088	1.062	1.7299	60	1988	224	14	3	20	19	1.47	0.2202	2876.8	1.237	2.379	0.6752	36	1204	107	4	1	5	2	1.5146	0.1978	1642.8	1.369	3.847	0.9476	12	2029	242	9	3	18	16	1.5082	0.2354
657	f	a	3394	297	26	3	26	24	1.3388	0.1903	4548.1	1.028	1.007	1.2321	33	2142	165	12	1	31	24	1.3586	0.179	2586.7	1.001	1.356	1.5728	27	2361	175	24	2	39	37	1.3744	0.1869	2920.5	1.219	1.135	1.7365	24	1866	129	12	1	30	28	1.3929	0.1815
658	f	c	3391	313	27	3	46	42	1.2897	0.1979	4607.7	0.919	0.974	1.6141	44	2817	232	21	4	63	58	1.398	0.1771	3427.3	1.03	1.061	1.6356	44	2517	207	20	2	63	57	1.3598	0.176	3070.3	1.054	1.229	1.3165	35	2296	207	31	4	58	49	1.3206	0.1928
659	f	a	3491	357	21	5	97	80	1.3334	0.2306	4966	0.913	1.039	1.6282	63	2870	295	32	3	86	61	1.3766	0.2086	3738.4	1.063	1.077	1.5267	46	2724	268	37	8	81	61	1.321	0.1989	3579.6	0.88	1.187	1.0005	39	2272	207	23	3	65	57	1.3529	0.194
660	f	c	4415	678	15	6	28	24	1.5382	0.2953	8260.1	1.181	1.03	1.6997	114	3486	473	35	10	45	34	1.5769	0.279	6028.6	1.192	1.063	1.8928	78	3111	408	21	6	47	36	1.6234	0.2787	5449.9	1.256	1.518	1.2392	65	3334	444	22	5	47	40	1.583	0.2576
661	f	a	3090	294	20	2	44	38	1.2431	0.2201	4319.4	0.926	1.013	1.8925	64	2638	234	39	3	60	51	1.2629	0.1938	3474.2	0.929	0.943	1.4896	46	1981	161	33	7	53	49	1.2981	0.1973	2493.6	0.967	1.487	1.7905	31	1632	146	23	7	66	55	1.325	0.2137
[truncated: 31 more columns]

## Sheet: PPI
PPI
			Mouse ID	Group Code		PrePulse			s1	s2	s3	s4
CTF2001	2021-01-28	12:06:08	622	21	Z	P120	1	1	0	291	30	92
CTF2001	2021-01-28	12:06:08	623	21	Z	P120	1	2	25	200	24	65
CTF2001	2021-01-28	12:06:08	999	99	Z	P120	1	3	0	34	49	8
CTF2001	2021-01-28	12:06:08	625	21	Z	P120	1	4	50	235	23	60
CTF2001	2021-01-28	12:06:08	630	22	Z	P120	1	5	17	559	16	163
CTF2001	2021-01-28	12:06:08	631	22	Z	P120	1	6	6	1243	16	303
CTF2001	2021-01-28	12:06:08	632	22	Z	P120	1	7	13	544	15	105
CTF2001	2021-01-28	12:06:08	622	21	Z	NOSTIM	2	1	0	57	49	12
CTF2001	2021-01-28	12:06:08	623	21	Z	NOSTIM	2	2	1	29	65	7
CTF2001	2021-01-28	12:06:08	999	99	Z	NOSTIM	2	3	8	18	18	7
CTF2001	2021-01-28	12:06:08	625	21	Z	NOSTIM	2	4	11	23	26	6
CTF2001	2021-01-28	12:06:08	630	22	Z	NOSTIM	2	5	11	37	24	9
CTF2001	2021-01-28	12:06:08	631	22	Z	NOSTIM	2	6	0	24	40	10
CTF2001	2021-01-28	12:06:08	632	22	Z	NOSTIM	2	7	0	14	64	4
CTF2001	2021-01-28	12:06:08	622	21	Z	P120	3	1	0	545	16	132
CTF2001	2021-01-28	12:06:08	623	21	Z	P120	3	2	11	190	16	60
CTF2001	2021-01-28	12:06:08	999	99	Z	P120	3	3	10	40	22	10
CTF2001	2021-01-28	12:06:08	625	21	Z	P120	3	4	0	240	15	68
CTF2001	2021-01-28	12:06:08	630	22	Z	P120	3	5	21	824	16	210
CTF2001	2021-01-28	12:06:08	631	22	Z	P120	3	6	1	279	15	105
CTF2001	2021-01-28	12:06:08	632	22	Z	P120	3	7	7	367	15	69
CTF2001	2021-01-28	12:06:08	622	21	Z	NOSTIM	4	1	31	31	1	7
CTF2001	2021-01-28	12:06:08	623	21	Z	NOSTIM	4	2	19	26	29	9
CTF2001	2021-01-28	12:06:08	999	99	Z	NOSTIM	4	3	10	24	12	7
CTF2001	2021-01-28	12:06:08	625	21	Z	NOSTIM	4	4	29	30	51	9
CTF2001	2021-01-28	12:06:08	630	22	Z	NOSTIM	4	5	2	26	51	7
CTF2001	2021-01-28	12:06:08	631	22	Z	NOSTIM	4	6	8	36	7	11
CTF2001	2021-01-28	12:06:08	632	22	Z	NOSTIM	4	7	7	16	32	4
CTF2001	2021-01-28	12:06:08	622	21	Z	P120	5	1	38	776	16	216
CTF2001	2021-01-28	12:06:08	623	21	Z	P120	5	2	15	545	21	154
CTF2001	2021-01-28	12:06:08	999	99	Z	P120	5	3	7	48	32	10
CTF2001	2021-01-28	12:06:08	625	21	Z	P120	5	4	70	181	29	88
CTF2001	2021-01-28	12:06:08	630	22	Z	P120	5	5	0	503	15	130
CTF2001	2021-01-28	12:06:08	631	22	Z	P120	5	6	26	573	16	129
CTF2001	2021-01-28	12:06:08	632	22	Z	P120	5	7	10	694	15	141
CTF2001	2021-01-28	12:06:08	622	21	Z	NOSTIM	6	1	11	18	24	6
CTF2001	2021-01-28	12:06:08	623	21	Z	NOSTIM	6	2	0	59	26	19
CTF2001	2021-01-28	12:06:08	999	99	Z	NOSTIM	6	3	3	18	19	6
CTF2001	2021-01-28	12:06:08	625	21	Z	NOSTIM	6	4	26	67	29	21
CTF2001	2021-01-28	12:06:08	630	22	Z	NOSTIM	6	5	17	26	2	5
CTF2001	2021-01-28	12:06:08	631	22	Z	NOSTIM	6	6	29	45	42	13
CTF2001	2021-01-28	12:06:08	632	22	Z	NOSTIM	6	7	4	18	6	4
CTF2001	2021-01-28	12:06:08	622	21	Z	P120	7	1	0	322	16	82
CTF2001	2021-01-28	12:06:08	623	21	Z	P120	7	2	2	155	31	54
CTF2001	2021-01-28	12:06:08	999	99	Z	P120	7	3	6	39	59	10
CTF2001	2021-01-28	12:06:08	625	21	Z	P120	7	4	8	270	17	87
CTF2001	2021-01-28	12:06:08	630	22	Z	P120	7	5	11	320	15	101
CTF2001	2021-01-28	12:06:08	631	22	Z	P120	7	6	19	319	17	114
CTF2001	2021-01-28	12:06:08	632	22	Z	P120	7	7	6	685	15	153
CTF2001	2021-01-28	12:06:08	622	21	Z	NOSTIM	8	1	10	24	47	8
CTF2001	2021-01-28	12:06:08	623	21	Z	NOSTIM	8	2	3	21	48	5
CTF2001	2021-01-28	12:06:08	999	99	Z	NOSTIM	8	3	14	26	24	8
CTF2001	2021-01-28	12:06:08	625	21	Z	NOSTIM	8	4	5	34	50	8
CTF2001	2021-01-28	12:06:08	630	22	Z	NOSTIM	8	5	13	58	44	13
CTF2001	2021-01-28	12:06:08	631	22	Z	NOSTIM	8	6	0	35	64	11
CTF2001	2021-01-28	12:06:08	632	22	Z	NOSTIM	8	7	8	72	44	21
CTF2001	2021-01-28	12:06:08	622	21	Z	P120	9	1	41	505	16	136
CTF2001	2021-01-28	12:06:08	623	21	Z	P120	9	2	5	127	32	42
CTF2001	2021-01-28	12:06:08	999	99	Z	P120	9	3	5	28	38	10
CTF2001	2021-01-28	12:06:08	625	21	Z	P120	9	4	14	361	16	102
CTF2001	2021-01-28	12:06:08	630	22	Z	P120	9	5	11	816	15	191
CTF2001	2021-01-28	12:06:08	631	22	Z	P120	9	6	26	774	16	208
CTF2001	2021-01-28	12:06:08	632	22	Z	P120	9	7	11	513	15	93
CTF2001	2021-01-28	12:06:08	622	21	Z	NOSTIM	10	1	11	23	23	6
CTF2001	2021-01-28	12:06:08	623	21	Z	NOSTIM	10	2	4	21	30	7
CTF2001	2021-01-28	12:06:08	999	99	Z	NOSTIM	10	3	26	26	1	7
CTF2001	2021-01-28	12:06:08	625	21	Z	NOSTIM	10	4	11	35	41	11
CTF2001	2021-01-28	12:06:08	630	22	Z	NOSTIM	10	5	25	32	23	5
CTF2001	2021-01-28	12:06:08	631	22	Z	NOSTIM	10	6	38	56	9	20
CTF2001	2021-01-28	12:06:08	632	22	Z	NOSTIM	10	7	0	24	5	5
CTF2001	2021-01-28	12:06:08	622	21	Z	P120	11	1	14	252	17	71
CTF2001	2021-01-28	12:06:08	623	21	Z	P120	11	2	59	207	20	79
CTF2001	2021-01-28	12:06:08	999	99	Z	P120	11	3	5	38	23	9
CTF2001	2021-01-28	12:06:08	625	21	Z	P120	11	4	0	191	31	58
CTF2001	2021-01-28	12:06:08	630	22	Z	P120	11	5	3	297	15	100
CTF2001	2021-01-28	12:06:08	631	22	Z	P120	11	6	23	484	17	143
CTF2001	2021-01-28	12:06:08	632	22	Z	P120	11	7	1	347	19	62
CTF2001	2021-01-28	12:06:08	622	21	Z	NOSTIM	12	1	0	22	11	8
CTF2001	2021-01-28	12:06:08	623	21	Z	NOSTIM	12	2	0	16	47	5
CTF2001	2021-01-28	12:06:08	999	99	Z	NOSTIM	12	3	9	25	23	8
CTF2001	2021-01-28	12:06:08	625	21	Z	NOSTIM	12	4	0	28	46	9
CTF2001	2021-01-28	12:06:08	630	22	Z	NOSTIM	12	5	0	36	12	8
CTF2001	2021-01-28	12:06:08	631	22	Z	NOSTIM	12	6	0	54	11	18
CTF2001	2021-01-28	12:06:08	632	22	Z	NOSTIM	12	7	0	21	10	5
CTF2001	2021-01-28	12:06:08	622	21	Z	PP8P120	13	1	15	68	40	11
CTF2001	2021-01-28	12:06:08	623	21	Z	PP8P120	13	2	7	65	39	21
CTF2001	2021-01-28	12:06:08	999	99	Z	PP8P120	13	3	1	25	8	7
CTF2001	2021-01-28	12:06:08	625	21	Z	PP8P120	13	4	19	86	60	27
CTF2001	2021-01-28	12:06:08	630	22	Z	PP8P120	13	5	0	118	55	39
CTF2001	2021-01-28	12:06:08	631	22	Z	PP8P120	13	6	0	79	30	21
CTF2001	2021-01-28	12:06:08	632	22	Z	PP8P120	13	7	0	309	20	62
CTF2001	2021-01-28	12:06:08	622	21	Z	NOSTIM	14	1	11	34	39	10
CTF2001	2021-01-28	12:06:08	623	21	Z	NOSTIM	14	2	0	118	28	37
CTF2001	2021-01-28	12:06:08	999	99	Z	NOSTIM	14	3	6	14	18	6
CTF2001	2021-01-28	12:06:08	625	21	Z	NOSTIM	14	4	21	26	12	7
CTF2001	2021-01-28	12:06:08	630	22	Z	NOSTIM	14	5	16	29	17	7
CTF2001	2021-01-28	12:06:08	631	22	Z	NOSTIM	14	6	8	84	4	22
CTF2001	2021-01-28	12:06:08	632	22	Z	NOSTIM	14	7	0	35	32	10
CTF2001	2021-01-28	12:06:08	622	21	Z	P120	15	1	0	343	17	86
CTF2001	2021-01-28	12:06:08	623	21	Z	P120	15	2	7	360	16	107
CTF2001	2021-01-28	12:06:08	999	99	Z	P120	15	3	2	37	46	9
CTF2001	2021-01-28	12:06:08	625	21	Z	P120	15	4	1	174	32	59
CTF2001	2021-01-28	12:06:08	630	22	Z	P120	15	5	13	156	24	51
CTF2001	2021-01-28	12:06:08	631	22	Z	P120	15	6	14	925	15	213
CTF2001	2021-01-28	12:06:08	632	22	Z	P120	15	7	5	97	17	29
CTF2001	2021-01-28	12:06:08	622	21	Z	NOSTIM	16	1	3	19	39	6
CTF2001	2021-01-28	12:06:08	623	21	Z	NOSTIM	16	2	6	25	32	9
CTF2001	2021-01-28	12:06:08	999	99	Z	NOSTIM	16	3	6	20	50	6
CTF2001	2021-01-28	12:06:08	625	21	Z	NOSTIM	16	4	4	34	24	9
CTF2001	2021-01-28	12:06:08	630	22	Z	NOSTIM	16	5	5	32	57	5
CTF2001	2021-01-28	12:06:08	631	22	Z	NOSTIM	16	6	1	31	56	10
CTF2001	2021-01-28	12:06:08	632	22	Z	NOSTIM	16	7	0	46	23	12
CTF2001	2021-01-28	12:06:08	622	21	Z	PP4P120	17	1	0	89	17	33
CTF2001	2021-01-28	12:06:08	623	21	Z	PP4P120	17	2	24	88	23	28
CTF2001	2021-01-28	12:06:08	999	99	Z	PP4P120	17	3	9	21	56	7
CTF2001	2021-01-28	12:06:08	625	21	Z	PP4P120	17	4	7	94	30	21
CTF2001	2021-01-28	12:06:08	630	22	Z	PP4P120	17	5	8	153	27	36
CTF2001	2021-01-28	12:06:08	631	22	Z	PP4P120	17	6	19	152	34	60
CTF2001	2021-01-28	12:06:08	632	22	Z	PP4P120	17	7	9	107	29	36
CTF2001	2021-01-28	12:06:08	622	21	Z	NOSTIM	18	1	8	19	14	5
CTF2001	2021-01-28	12:06:08	623	21	Z	NOSTIM	18	2	25	46	25	18
CTF2001	2021-01-28	12:06:08	999	99	Z	NOSTIM	18	3	9	21	61	6
CTF2001	2021-01-28	12:06:08	625	21	Z	NOSTIM	18	4	5	25	65	8
CTF2001	2021-01-28	12:06:08	630	22	Z	NOSTIM	18	5	0	25	15	6
CTF2001	2021-01-28	12:06:08	631	22	Z	NOSTIM	18	6	0	64	39	19
CTF2001	2021-01-28	12:06:08	632	22	Z	NOSTIM	18	7	0	15	47	5
CTF2001	2021-01-28	12:06:08	622	21	Z	PP16P120	19	1	18	66	64	17
CTF2001	2021-01-28	12:06:08	623	21	Z	PP16P120	19	2	9	72	42	20
CTF2001	2021-01-28	12:06:08	999	99	Z	PP16P120	19	3	1	33	29	9
CTF2001	2021-01-28	12:06:08	625	21	Z	PP16P120	19	4	26	114	64	35
CTF2001	2021-01-28	12:06:08	630	22	Z	PP16P120	19	5	10	63	54	25
CTF2001	2021-01-28	12:06:08	631	22	Z	PP16P120	19	6	23	86	33	28
CTF2001	2021-01-28	12:06:08	632	22	Z	PP16P120	19	7	2	45	28	11
CTF2001	2021-01-28	12:06:08	622	21	Z	NOSTIM	20	1	5	16	58	4
CTF2001	2021-01-28	12:06:08	623	21	Z	NOSTIM	20	2	8	15	39	5
CTF2001	2021-01-28	12:06:08	999	99	Z	NOSTIM	20	3	2	25	50	8
CTF2001	2021-01-28	12:06:08	625	21	Z	NOSTIM	20	4	10	25	23	7
CTF2001	2021-01-28	12:06:08	630	22	Z	NOSTIM	20	5	5	33	56	6
CTF2001	2021-01-28	12:06:08	631	22	Z	NOSTIM	20	6	0	49	46	17
CTF2001	2021-01-28	12:06:08	632	22	Z	NOSTIM	20	7	0	44	11	9
CTF2001	2021-01-28	12:06:08	622	21	Z	P120	21	1	1	125	22	32
CTF2001	2021-01-28	12:06:08	623	21	Z	P120	21	2	11	145	53	46
CTF2001	2021-01-28	12:06:08	999	99	Z	P120	21	3	0	31	21	8
CTF2001	2021-01-28	12:06:08	625	21	Z	P120	21	4	5	126	20	42
CTF2001	2021-01-28	12:06:08	630	22	Z	P120	21	5	0	338	15	116
CTF2001	2021-01-28	12:06:08	631	22	Z	P120	21	6	17	105	18	30
CTF2001	2021-01-28	12:06:08	632	22	Z	P120	21	7	9	79	15	22
CTF2001	2021-01-28	12:06:08	622	21	Z	NOSTIM	22	1	0	24	63	7
CTF2001	2021-01-28	12:06:08	623	21	Z	NOSTIM	22	2	24	38	38	16
CTF2001	2021-01-28	12:06:08	999	99	Z	NOSTIM	22	3	1	28	41	7
CTF2001	2021-01-28	12:06:08	625	21	Z	NOSTIM	22	4	9	47	31	11
CTF2001	2021-01-28	12:06:08	630	22	Z	NOSTIM	22	5	29	49	48	17
CTF2001	2021-01-28	12:06:08	631	22	Z	NOSTIM	22	6	11	30	20	11
CTF2001	2021-01-28	12:06:08	632	22	Z	NOSTIM	22	7	1	18	62	5
CTF2001	2021-01-28	12:06:08	622	21	Z	PP4P120	23	1	5	344	16	82
CTF2001	2021-01-28	12:06:08	623	21	Z	PP4P120	23	2	10	77	44	21
CTF2001	2021-01-28	12:06:08	999	99	Z	PP4P120	23	3	8	26	51	9
CTF2001	2021-01-28	12:06:08	625	21	Z	PP4P120	23	4	22	70	20	21
CTF2001	2021-01-28	12:06:08	630	22	Z	PP4P120	23	5	9	248	16	79
CTF2001	2021-01-28	12:06:08	631	22	Z	PP4P120	23	6	29	66	20	19
CTF2001	2021-01-28	12:06:08	632	22	Z	PP4P120	23	7	20	87	52	37
CTF2001	2021-01-28	12:06:08	622	21	Z	NOSTIM	24	1	0	22	30	6
CTF2001	2021-01-28	12:06:08	623	21	Z	NOSTIM	24	2	0	28	12	8
CTF2001	2021-01-28	12:06:08	999	99	Z	NOSTIM	24	3	6	29	16	7
CTF2001	2021-01-28	12:06:08	625	21	Z	NOSTIM	24	4	9	27	5	9
CTF2001	2021-01-28	12:06:08	630	22	Z	NOSTIM	24	5	0	25	38	4
CTF2001	2021-01-28	12:06:08	631	22	Z	NOSTIM	24	6	6	29	37	10
CTF2001	2021-01-28	12:06:08	632	22	Z	NOSTIM	24	7	11	23	12	7
CTF2001	2021-01-28	12:06:08	622	21	Z	P120	25	1	2	245	16	57
CTF2001	2021-01-28	12:06:08	623	21	Z	P120	25	2	9	124	26	38
CTF2001	2021-01-28	12:06:08	999	99	Z	P120	25	3	2	26	13	9
CTF2001	2021-01-28	12:06:08	625	21	Z	P120	25	4	0	215	33	66
CTF2001	2021-01-28	12:06:08	630	22	Z	P120	25	5	21	336	15	120
CTF2001	2021-01-28	12:06:08	631	22	Z	P120	25	6	4	883	15	204
CTF2001	2021-01-28	12:06:08	632	22	Z	P120	25	7	9	267	16	50
CTF2001	2021-01-28	12:06:08	622	21	Z	NOSTIM	26	1	15	26	35	7
CTF2001	2021-01-28	12:06:08	623	21	Z	NOSTIM	26	2	40	60	57	20
CTF2001	2021-01-28	12:06:08	999	99	Z	NOSTIM	26	3	17	22	34	6
CTF2001	2021-01-28	12:06:08	625	21	Z	NOSTIM	26	4	12	42	33	8
CTF2001	2021-01-28	12:06:08	630	22	Z	NOSTIM	26	5	0	28	15	7
CTF2001	2021-01-28	12:06:08	631	22	Z	NOSTIM	26	6	15	45	65	13
CTF2001	2021-01-28	12:06:08	632	22	Z	NOSTIM	26	7	3	28	56	7
CTF2001	2021-01-28	12:06:08	622	21	Z	PP8P120	27	1	0	82	64	19
CTF2001	2021-01-28	12:06:08	623	21	Z	PP8P120	27	2	1	36	22	12
CTF2001	2021-01-28	12:06:08	999	99	Z	PP8P120	27	3	2	35	29	12
CTF2001	2021-01-28	12:06:08	625	21	Z	PP8P120	27	4	0	62	16	17
CTF2001	2021-01-28	12:06:08	630	22	Z	PP8P120	27	5	8	81	25	16
CTF2001	2021-01-28	12:06:08	631	22	Z	PP8P120	27	6	9	65	53	18
CTF2001	2021-01-28	12:06:08	632	22	Z	PP8P120	27	7	12	92	58	26
CTF2001	2021-01-28	12:06:08	622	21	Z	NOSTIM	28	1	10	21	46	6
CTF2001	2021-01-28	12:06:08	623	21	Z	NOSTIM	28	2	5	18	28	5
CTF2001	2021-01-28	12:06:08	999	99	Z	NOSTIM	28	3	16	37	38	10
CTF2001	2021-01-28	12:06:08	625	21	Z	NOSTIM	28	4	0	26	10	7
CTF2001	2021-01-28	12:06:08	630	22	Z	NOSTIM	28	5	0	19	10	3
CTF2001	2021-01-28	12:06:08	631	22	Z	NOSTIM	28	6	22	41	17	11
CTF2001	2021-01-28	12:06:08	632	22	Z	NOSTIM	28	7	18	18	1	5
CTF2001	2021-01-28	12:06:08	622	21	Z	PP16P120	29	1	18	66	57	21
CTF2001	2021-01-28	12:06:08	623	21	Z	PP16P120	29	2	4	36	64	14
CTF2001	2021-01-28	12:06:08	999	99	Z	PP16P120	29	3	10	30	27	8
CTF2001	2021-01-28	12:06:08	625	21	Z	PP16P120	29	4	11	92	20	22
CTF2001	2021-01-28	12:06:08	630	22	Z	PP16P120	29	5	25	72	30	20
CTF2001	2021-01-28	12:06:08	631	22	Z	PP16P120	29	6	22	96	19	28
CTF2001	2021-01-28	12:06:08	632	22	Z	PP16P120	29	7	0	45	44	13
CTF2001	2021-01-28	12:06:08	622	21	Z	NOSTIM	30	1	27	29	2	7
CTF2001	2021-01-28	12:06:08	623	21	Z	NOSTIM	30	2	15	18	28	5
CTF2001	2021-01-28	12:06:08	999	99	Z	NOSTIM	30	3	13	25	11	6
CTF2001	2021-01-28	12:06:08	625	21	Z	NOSTIM	30	4	28	28	1	9
CTF2001	2021-01-28	12:06:08	630	22	Z	NOSTIM	30	5	0	31	57	5
CTF2001	2021-01-28	12:06:08	631	22	Z	NOSTIM	30	6	41	41	1	15
CTF2001	2021-01-28	12:06:08	632	22	Z	NOSTIM	30	7	1	65	14	22
CTF2001	2021-01-28	12:06:08	622	21	Z	P120	31	1	0	239	16	71
CTF2001	2021-01-28	12:06:08	623	21	Z	P120	31	2	0	107	19	32
CTF2001	2021-01-28	12:06:08	999	99	Z	P120	31	3	9	35	51	8
CTF2001	2021-01-28	12:06:08	625	21	Z	P120	31	4	8	120	36	44
CTF2001	2021-01-28	12:06:08	630	22	Z	P120	31	5	3	267	16	80
CTF2001	2021-01-28	12:06:08	631	22	Z	P120	31	6	0	663	16	142
CTF2001	2021-01-28	12:06:08	632	22	Z	P120	31	7	20	127	20	41
CTF2001	2021-01-28	12:06:08	622	21	Z	NOSTIM	32	1	0	18	29	5
CTF2001	2021-01-28	12:06:08	623	21	Z	NOSTIM	32	2	13	19	27	8
CTF2001	2021-01-28	12:06:08	999	99	Z	NOSTIM	32	3	6	15	36	6
CTF2001	2021-01-28	12:06:08	625	21	Z	NOSTIM	32	4	0	29	45	8
CTF2001	2021-01-28	12:06:08	630	22	Z	NOSTIM	32	5	5	18	11	3
CTF2001	2021-01-28	12:06:08	631	22	Z	NOSTIM	32	6	37	79	51	19
CTF2001	2021-01-28	12:06:08	632	22	Z	NOSTIM	32	7	2	59	59	16
CTF2001	2021-01-28	12:06:08	622	21	Z	PP8P120	33	1	0	58	21	17
CTF2001	2021-01-28	12:06:08	623	21	Z	PP8P120	33	2	13	73	64	22
CTF2001	2021-01-28	12:06:08	999	99	Z	PP8P120	33	3	1	26	31	7
CTF2001	2021-01-28	12:06:08	625	21	Z	PP8P120	33	4	0	135	63	29
CTF2001	2021-01-28	12:06:08	630	22	Z	PP8P120	33	5	0	93	17	23
CTF2001	2021-01-28	12:06:08	631	22	Z	PP8P120	33	6	23	84	25	24
CTF2001	2021-01-28	12:06:08	632	22	Z	PP8P120	33	7	0	53	25	13
CTF2001	2021-01-28	12:06:08	622	21	Z	NOSTIM	34	1	13	18	10	5
CTF2001	2021-01-28	12:06:08	623	21	Z	NOSTIM	34	2	13	13	1	4
CTF2001	2021-01-28	12:06:08	999	99	Z	NOSTIM	34	3	13	29	34	9
CTF2001	2021-01-28	12:06:08	625	21	Z	NOSTIM	34	4	26	27	2	8
CTF2001	2021-01-28	12:06:08	630	22	Z	NOSTIM	34	5	20	36	51	5
CTF2001	2021-01-28	12:06:08	631	22	Z	NOSTIM	34	6	20	70	57	18
CTF2001	2021-01-28	12:06:08	632	22	Z	NOSTIM	34	7	3	20	41	5
CTF2001	2021-01-28	12:06:08	622	21	Z	PP16P120	35	1	5	89	39	30
CTF2001	2021-01-28	12:06:08	623	21	Z	PP16P120	35	2	14	29	21	11
CTF2001	2021-01-28	12:06:08	999	99	Z	PP16P120	35	3	2	30	34	8
CTF2001	2021-01-28	12:06:08	625	21	Z	PP16P120	35	4	2	60	23	18
CTF2001	2021-01-28	12:06:08	630	22	Z	PP16P120	35	5	2	51	38	14
CTF2001	2021-01-28	12:06:08	631	22	Z	PP16P120	35	6	69	82	36	28
CTF2001	2021-01-28	12:06:08	632	22	Z	PP16P120	35	7	15	35	35	10
CTF2001	2021-01-28	12:06:08	622	21	Z	NOSTIM	36	1	4	20	39	6
CTF2001	2021-01-28	12:06:08	623	21	Z	NOSTIM	36	2	14	20	58	6
CTF2001	2021-01-28	12:06:08	999	99	Z	NOSTIM	36	3	7	19	51	6
CTF2001	2021-01-28	12:06:08	625	21	Z	NOSTIM	36	4	7	28	59	8
CTF2001	2021-01-28	12:06:08	630	22	Z	NOSTIM	36	5	0	20	41	4
CTF2001	2021-01-28	12:06:08	631	22	Z	NOSTIM	36	6	52	64	25	26
CTF2001	2021-01-28	12:06:08	632	22	Z	NOSTIM	36	7	0	20	39	5
CTF2001	2021-01-28	12:06:08	622	21	Z	PP4P120	37	1	4	56	51	17
CTF2001	2021-01-28	12:06:08	623	21	Z	PP4P120	37	2	0	125	27	25
CTF2001	2021-01-28	12:06:08	999	99	Z	PP4P120	37	3	8	24	5	8
CTF2001	2021-01-28	12:06:08	625	21	Z	PP4P120	37	4	3	105	58	24
CTF2001	2021-01-28	12:06:08	630	22	Z	PP4P120	37	5	17	186	28	49
CTF2001	2021-01-28	12:06:08	631	22	Z	PP4P120	37	6	12	160	17	41
CTF2001	2021-01-28	12:06:08	632	22	Z	PP4P120	37	7	0	301	30	76
CTF2001	2021-01-28	12:06:08	622	21	Z	NOSTIM	38	1	3	31	11	10
CTF2001	2021-01-28	12:06:08	623	21	Z	NOSTIM	38	2	0	18	15	6
CTF2001	2021-01-28	12:06:08	999	99	Z	NOSTIM	38	3	14	25	33	7
CTF2001	2021-01-28	12:06:08	625	21	Z	NOSTIM	38	4	1	24	49	6
CTF2001	2021-01-28	12:06:08	630	22	Z	NOSTIM	38	5	8	23	5	6
CTF2001	2021-01-28	12:06:08	631	22	Z	NOSTIM	38	6	0	119	22	51
CTF2001	2021-01-28	12:06:08	632	22	Z	NOSTIM	38	7	4	26	63	5
CTF2001	2021-01-28	12:06:08	622	21	Z	PP8P120	39	1	5	64	40	23
CTF2001	2021-01-28	12:06:08	623	21	Z	PP8P120	39	2	35	79	21	21
CTF2001	2021-01-28	12:06:08	999	99	Z	PP8P120	39	3	1	38	31	10
CTF2001	2021-01-28	12:06:08	625	21	Z	PP8P120	39	4	11	83	35	30
CTF2001	2021-01-28	12:06:08	630	22	Z	PP8P120	39	5	0	75	23	15
CTF2001	2021-01-28	12:06:08	631	22	Z	PP8P120	39	6	6	76	29	26
CTF2001	2021-01-28	12:06:08	632	22	Z	PP8P120	39	7	15	57	34	15
CTF2001	2021-01-28	12:06:08	622	21	Z	NOSTIM	40	1	8	29	23	6
CTF2001	2021-01-28	12:06:08	623	21	Z	NOSTIM	40	2	0	17	18	6
CTF2001	2021-01-28	12:06:08	999	99	Z	NOSTIM	40	3	9	25	52	8
CTF2001	2021-01-28	12:06:08	625	21	Z	NOSTIM	40	4	18	27	25	6
CTF2001	2021-01-28	12:06:08	630	22	Z	NOSTIM	40	5	0	29	14	4
CTF2001	2021-01-28	12:06:08	631	22	Z	NOSTIM	40	6	0	53	13	18
CTF2001	2021-01-28	12:06:08	632	22	Z	NOSTIM	40	7	0	58	31	15
CTF2001	2021-01-28	12:06:08	622	21	Z	PP4P120	41	1	0	92	42	20
CTF2001	2021-01-28	12:06:08	623	21	Z	PP4P120	41	2	12	36	35	12
CTF2001	2021-01-28	12:06:08	999	99	Z	PP4P120	41	3	0	30	27	8
CTF2001	2021-01-28	12:06:08	625	21	Z	PP4P120	41	4	4	95	47	29
CTF2001	2021-01-28	12:06:08	630	22	Z	PP4P120	41	5	0	176	32	54
CTF2001	2021-01-28	12:06:08	631	22	Z	PP4P120	41	6	25	50	50	11
CTF2001	2021-01-28	12:06:08	632	22	Z	PP4P120	41	7	14	109	19	26
CTF2001	2021-01-28	12:06:08	622	21	Z	NOSTIM	42	1	6	18	16	6
CTF2001	2021-01-28	12:06:08	623	21	Z	NOSTIM	42	2	10	22	17	8
CTF2001	2021-01-28	12:06:08	999	99	Z	NOSTIM	42	3	5	23	28	7
CTF2001	2021-01-28	12:06:08	625	21	Z	NOSTIM	42	4	18	28	35	7
CTF2001	2021-01-28	12:06:08	630	22	Z	NOSTIM	42	5	0	21	17	3
CTF2001	2021-01-28	12:06:08	631	22	Z	NOSTIM	42	6	12	101	40	30
CTF2001	2021-01-28	12:06:08	632	22	Z	NOSTIM	42	7	9	18	14	5
CTF2001	2021-01-28	12:06:08	622	21	Z	PP16P120	43	1	12	59	38	19
CTF2001	2021-01-28	12:06:08	623	21	Z	PP16P120	43	2	2	65	50	20
CTF2001	2021-01-28	12:06:08	999	99	Z	PP16P120	43	3	13	26	50	7
CTF2001	2021-01-28	12:06:08	625	21	Z	PP16P120	43	4	0	51	36	14
CTF2001	2021-01-28	12:06:08	630	22	Z	PP16P120	43	5	22	48	5	19
CTF2001	2021-01-28	12:06:08	631	22	Z	PP16P120	43	6	0	114	41	36
CTF2001	2021-01-28	12:06:08	632	22	Z	PP16P120	43	7	2	38	34	13
CTF2001	2021-01-28	12:06:08	622	21	Z	NOSTIM	44	1	17	18	34	6
CTF2001	2021-01-28	12:06:08	623	21	Z	NOSTIM	44	2	8	13	49	5
CTF2001	2021-01-28	12:06:08	999	99	Z	NOSTIM	44	3	9	18	61	6
CTF2001	2021-01-28	12:06:08	625	21	Z	NOSTIM	44	4	14	33	33	7
CTF2001	2021-01-28	12:06:08	630	22	Z	NOSTIM	44	5	0	16	45	4
CTF2001	2021-01-28	12:06:08	631	22	Z	NOSTIM	44	6	27	42	64	13
CTF2001	2021-01-28	12:06:08	632	22	Z	NOSTIM	44	7	12	43	46	11
CTF2001	2021-01-28	12:06:08	622	21	Z	P120	45	1	13	565	16	162
CTF2001	2021-01-28	12:06:08	623	21	Z	P120	45	2	14	132	48	45
CTF2001	2021-01-28	12:06:08	999	99	Z	P120	45	3	28	28	1	10
CTF2001	2021-01-28	12:06:08	625	21	Z	P120	45	4	11	242	33	63
CTF2001	2021-01-28	12:06:08	630	22	Z	P120	45	5	0	327	16	91
CTF2001	2021-01-28	12:06:08	631	22	Z	P120	45	6	0	941	15	179
CTF2001	2021-01-28	12:06:08	632	22	Z	P120	45	7	0	179	20	37
CTF2001	2021-01-28	12:06:08	622	21	Z	NOSTIM	46	1	0	26	46	7
CTF2001	2021-01-28	12:06:08	623	21	Z	NOSTIM	46	2	26	30	50	16
CTF2001	2021-01-28	12:06:08	999	99	Z	NOSTIM	46	3	0	20	11	8
CTF2001	2021-01-28	12:06:08	625	21	Z	NOSTIM	46	4	2	32	62	9
CTF2001	2021-01-28	12:06:08	630	22	Z	NOSTIM	46	5	10	17	45	3
CTF2001	2021-01-28	12:06:08	631	22	Z	NOSTIM	46	6	0	45	17	13
CTF2001	2021-01-28	12:06:08	632	22	Z	NOSTIM	46	7	12	18	9	5
CTF2001	2021-01-28	12:06:08	622	21	Z	PP8P120	47	1	12	67	18	12
CTF2001	2021-01-28	12:06:08	623	21	Z	PP8P120	47	2	0	60	65	21
CTF2001	2021-01-28	12:06:08	999	99	Z	PP8P120	47	3	16	21	23	8
CTF2001	2021-01-28	12:06:08	625	21	Z	PP8P120	47	4	12	63	65	19
CTF2001	2021-01-28	12:06:08	630	22	Z	PP8P120	47	5	3	75	23	17
CTF2001	2021-01-28	12:06:08	631	22	Z	PP8P120	47	6	2	134	54	41
CTF2001	2021-01-28	12:06:08	632	22	Z	PP8P120	47	7	5	39	23	13
CTF2001	2021-01-28	12:06:08	622	21	Z	NOSTIM	48	1	6	49	13	9
CTF2001	2021-01-28	12:06:08	623	21	Z	NOSTIM	48	2	14	15	35	5
CTF2001	2021-01-28	12:06:08	999	99	Z	NOSTIM	48	3	2	21	28	8
CTF2001	2021-01-28	12:06:08	625	21	Z	NOSTIM	48	4	11	25	62	8
CTF2001	2021-01-28	12:06:08	630	22	Z	NOSTIM	48	5	11	24	17	4
CTF2001	2021-01-28	12:06:08	631	22	Z	NOSTIM	48	6	35	60	27	21
CTF2001	2021-01-28	12:06:08	632	22	Z	NOSTIM	48	7	4	14	52	4
CTF2001	2021-01-28	12:06:08	622	21	Z	PP16P120	49	1	16	67	64	20
CTF2001	2021-01-28	12:06:08	623	21	Z	PP16P120	49	2	6	53	36	16
CTF2001	2021-01-28	12:06:08	999	99	Z	PP16P120	49	3	5	39	29	10
CTF2001	2021-01-28	12:06:08	625	21	Z	PP16P120	49	4	11	61	53	16
CTF2001	2021-01-28	12:06:08	630	22	Z	PP16P120	49	5	19	97	29	23
CTF2001	2021-01-28	12:06:08	631	22	Z	PP16P120	49	6	36	80	41	33
CTF2001	2021-01-28	12:06:08	632	22	Z	PP16P120	49	7	15	42	32	12
CTF2001	2021-01-28	12:06:08	622	21	Z	NOSTIM	50	1	15	18	24	4
CTF2001	2021-01-28	12:06:08	623	21	Z	NOSTIM	50	2	14	22	43	7
CTF2001	2021-01-28	12:06:08	999	99	Z	NOSTIM	50	3	15	22	3	7
CTF2001	2021-01-28	12:06:08	625	21	Z	NOSTIM	50	4	8	23	59	7
CTF2001	2021-01-28	12:06:08	630	22	Z	NOSTIM	50	5	0	26	8	5
CTF2001	2021-01-28	12:06:08	631	22	Z	NOSTIM	50	6	14	61	65	15
CTF2001	2021-01-28	12:06:08	632	22	Z	NOSTIM	50	7	5	22	21	7
CTF2001	2021-01-28	12:06:08	622	21	Z	P120	51	1	26	92	52	33
CTF2001	2021-01-28	12:06:08	623	21	Z	P120	51	2	15	56	55	25
CTF2001	2021-01-28	12:06:08	999	99	Z	P120	51	3	13	49	25	10
CTF2001	2021-01-28	12:06:08	625	21	Z	P120	51	4	7	212	30	57
CTF2001	2021-01-28	12:06:08	630	22	Z	P120	51	5	12	219	40	82
CTF2001	2021-01-28	12:06:08	631	22	Z	P120	51	6	5	266	16	88
CTF2001	2021-01-28	12:06:08	632	22	Z	P120	51	7	9	123	16	29
CTF2001	2021-01-28	12:06:08	622	21	Z	NOSTIM	52	1	11	21	8	7
CTF2001	2021-01-28	12:06:08	623	21	Z	NOSTIM	52	2	31	50	57	19
CTF2001	2021-01-28	12:06:08	999	99	Z	NOSTIM	52	3	15	19	17	7
CTF2001	2021-01-28	12:06:08	625	21	Z	NOSTIM	52	4	21	26	57	8
CTF2001	2021-01-28	12:06:08	630	22	Z	NOSTIM	52	5	10	42	41	7
CTF2001	2021-01-28	12:06:08	631	22	Z	NOSTIM	52	6	25	46	39	17
CTF2001	2021-01-28	12:06:08	632	22	Z	NOSTIM	52	7	0	43	48	8
CTF2001	2021-01-28	12:06:08	622	21	Z	PP4P120	53	1	0	139	51	35
CTF2001	2021-01-28	12:06:08	623	21	Z	PP4P120	53	2	11	209	17	64
CTF2001	2021-01-28	12:06:08	999	99	Z	PP4P120	53	3	7	32	39	8
CTF2001	2021-01-28	12:06:08	625	21	Z	PP4P120	53	4	8	90	33	29
CTF2001	2021-01-28	12:06:08	630	22	Z	PP4P120	53	5	28	94	34	32
CTF2001	2021-01-28	12:06:08	631	22	Z	PP4P120	53	6	9	313	22	128
CTF2001	2021-01-28	12:06:08	632	22	Z	PP4P120	53	7	0	90	9	32
CTF2001	2021-01-28	12:06:08	622	21	Z	NOSTIM	54	1	14	26	18	6
CTF2001	2021-01-28	12:06:08	623	21	Z	NOSTIM	54	2	8	20	50	5
CTF2001	2021-01-28	12:06:08	999	99	Z	NOSTIM	54	3	2	24	10	6
CTF2001	2021-01-28	12:06:08	625	21	Z	NOSTIM	54	4	16	27	17	7
CTF2001	2021-01-28	12:06:08	630	22	Z	NOSTIM	54	5	20	50	49	12
CTF2001	2021-01-28	12:06:08	631	22	Z	NOSTIM	54	6	13	42	17	13
CTF2001	2021-01-28	12:06:08	632	22	Z	NOSTIM	54	7	23	25	65	9
CTF2001	2021-01-28	12:06:08	622	21	Z	P120	55	1	7	93	56	28
CTF2001	2021-01-28	12:06:08	623	21	Z	P120	55	2	5	378	17	118
CTF2001	2021-01-28	12:06:08	999	99	Z	P120	55	3	1	31	22	9
CTF2001	2021-01-28	12:06:08	625	21	Z	P120	55	4	6	262	31	88
CTF2001	2021-01-28	12:06:08	630	22	Z	P120	55	5	9	412	16	117
CTF2001	2021-01-28	12:06:08	631	22	Z	P120	55	6	15	652	16	133
CTF2001	2021-01-28	12:06:08	632	22	Z	P120	55	7	4	93	29	21
CTF2001	2021-01-28	12:06:08	622	21	Z	NOSTIM	56	1	30	34	55	9
CTF2001	2021-01-28	12:06:08	623	21	Z	NOSTIM	56	2	78	86	6	36
CTF2001	2021-01-28	12:06:08	999	99	Z	NOSTIM	56	3	9	22	48	7
CTF2001	2021-01-28	12:06:08	625	21	Z	NOSTIM	56	4	0	27	47	8
CTF2001	2021-01-28	12:06:08	630	22	Z	NOSTIM	56	5	7	20	13	5
CTF2001	2021-01-28	12:06:08	631	22	Z	NOSTIM	56	6	12	39	13	12
CTF2001	2021-01-28	12:06:08	632	22	Z	NOSTIM	56	7	55	56	2	16
CTF2001	2021-01-28	12:06:08	622	21	Z	PP8P120	57	1	0	73	62	19
CTF2001	2021-01-28	12:06:08	623	21	Z	PP8P120	57	2	4	78	19	18
CTF2001	2021-01-28	12:06:08	999	99	Z	PP8P120	57	3	10	24	22	8
CTF2001	2021-01-28	12:06:08	625	21	Z	PP8P120	57	4	6	56	38	14
CTF2001	2021-01-28	12:06:08	630	22	Z	PP8P120	57	5	2	82	34	33
CTF2001	2021-01-28	12:06:08	631	22	Z	PP8P120	57	6	21	66	53	26
CTF2001	2021-01-28	12:06:08	632	22	Z	PP8P120	57	7	9	65	53	23
CTF2001	2021-01-28	12:06:08	622	21	Z	NOSTIM	58	1	14	17	43	5
CTF2001	2021-01-28	12:06:08	623	21	Z	NOSTIM	58	2	48	49	46	18
CTF2001	2021-01-28	12:06:08	999	99	Z	NOSTIM	58	3	16	16	1	6
CTF2001	2021-01-28	12:06:08	625	21	Z	NOSTIM	58	4	4	28	27	8
CTF2001	2021-01-28	12:06:08	630	22	Z	NOSTIM	58	5	16	27	10	5
CTF2001	2021-01-28	12:06:08	631	22	Z	NOSTIM	58	6	2	48	42	10
CTF2001	2021-01-28	12:06:08	632	22	Z	NOSTIM	58	7	10	30	23	10
CTF2001	2021-01-28	12:06:08	622	21	Z	PP16P120	59	1	0	103	48	29
CTF2001	2021-01-28	12:06:08	623	21	Z	PP16P120	59	2	4	81	52	23
CTF2001	2021-01-28	12:06:08	999	99	Z	PP16P120	59	3	0	34	8	10
CTF2001	2021-01-28	12:06:08	625	21	Z	PP16P120	59	4	25	44	20	13
CTF2001	2021-01-28	12:06:08	630	22	Z	PP16P120	59	5	0	66	33	18
CTF2001	2021-01-28	12:06:08	631	22	Z	PP16P120	59	6	5	78	46	22
CTF2001	2021-01-28	12:06:08	632	22	Z	PP16P120	59	7	0	81	56	16
CTF2001	2021-01-28	12:06:08	622	21	Z	NOSTIM	60	1	7	21	16	7
CTF2001	2021-01-28	12:06:08	623	21	Z	NOSTIM	60	2	23	57	24	15
CTF2001	2021-01-28	12:06:08	999	99	Z	NOSTIM	60	3	13	24	62	6
CTF2001	2021-01-28	12:06:08	625	21	Z	NOSTIM	60	4	23	36	18	8
CTF2001	2021-01-28	12:06:08	630	22	Z	NOSTIM	60	5	21	22	35	5
CTF2001	2021-01-28	12:06:08	631	22	Z	NOSTIM	60	6	9	52	65	14
CTF2001	2021-01-28	12:06:08	632	22	Z	NOSTIM	60	7	41	58	31	24
CTF2001	2021-01-28	12:06:08	622	21	Z	PP4P120	61	1	2	49	59	16
CTF2001	2021-01-28	12:06:08	623	21	Z	PP4P120	61	2	8	90	19	29
CTF2001	2021-01-28	12:06:08	999	99	Z	PP4P120	61	3	8	26	48	7
CTF2001	2021-01-28	12:06:08	625	21	Z	PP4P120	61	4	8	95	58	38
CTF2001	2021-01-28	12:06:08	630	22	Z	PP4P120	61	5	4	179	20	67
CTF2001	2021-01-28	12:06:08	631	22	Z	PP4P120	61	6	12	368	21	91
CTF2001	2021-01-28	12:06:08	632	22	Z	PP4P120	61	7	20	105	35	39
CTF2001	2021-01-28	12:06:08	622	21	Z	NOSTIM	62	1	9	15	24	5
CTF2001	2021-01-28	12:06:08	623	21	Z	NOSTIM	62	2	16	33	22	13
CTF2001	2021-01-28	12:06:08	999	99	Z	NOSTIM	62	3	11	17	17	7
CTF2001	2021-01-28	12:06:08	625	21	Z	NOSTIM	62	4	6	25	56	6
CTF2001	2021-01-28	12:06:08	630	22	Z	NOSTIM	62	5	0	25	45	7
CTF2001	2021-01-28	12:06:08	631	22	Z	NOSTIM	62	6	11	49	62	13
CTF2001	2021-01-28	12:06:08	632	22	Z	NOSTIM	62	7	12	23	54	6
CTF2001	2021-01-28	12:06:08	622	21	Z	P120	63	1	11	155	31	47
CTF2001	2021-01-28	12:06:08	623	21	Z	P120	63	2	16	59	24	16
CTF2001	2021-01-28	12:06:08	999	99	Z	P120	63	3	4	29	25	9
CTF2001	2021-01-28	12:06:08	625	21	Z	P120	63	4	0	215	32	62
CTF2001	2021-01-28	12:06:08	630	22	Z	P120	63	5	2	363	15	105
CTF2001	2021-01-28	12:06:08	631	22	Z	P120	63	6	36	289	21	86
CTF2001	2021-01-28	12:06:08	632	22	Z	P120	63	7	0	71	57	22
CTF2001	2021-01-28	12:06:08	622	21	Z	NOSTIM	64	1	0	19	46	7
CTF2001	2021-01-28	12:06:08	623	21	Z	NOSTIM	64	2	9	43	25	16
CTF2001	2021-01-28	12:06:08	999	99	Z	NOSTIM	64	3	8	26	59	8
CTF2001	2021-01-28	12:06:08	625	21	Z	NOSTIM	64	4	3	26	64	9
CTF2001	2021-01-28	12:06:08	630	22	Z	NOSTIM	64	5	8	26	13	4
CTF2001	2021-01-28	12:06:08	631	22	Z	NOSTIM	64	6	21	111	10	30
CTF2001	2021-01-28	12:06:08	632	22	Z	NOSTIM	64	7	7	16	44	4
CTF2001	2021-01-28	12:06:08	622	21	Z	PP4P120	65	1	13	80	26	19
CTF2001	2021-01-28	12:06:08	623	21	Z	PP4P120	65	2	16	102	18	27
CTF2001	2021-01-28	12:06:08	999	99	Z	PP4P120	65	3	4	28	29	8
CTF2001	2021-01-28	12:06:08	625	21	Z	PP4P120	65	4	9	123	45	40
CTF2001	2021-01-28	12:06:08	630	22	Z	PP4P120	65	5	0	78	33	23
CTF2001	2021-01-28	12:06:08	631	22	Z	PP4P120	65	6	26	95	51	28
CTF2001	2021-01-28	12:06:08	632	22	Z	PP4P120	65	7	26	116	50	39
CTF2001	2021-01-28	12:06:08	622	21	Z	NOSTIM	66	1	1	21	25	6
CTF2001	2021-01-28	12:06:08	623	21	Z	NOSTIM	66	2	4	52	29	26
CTF2001	2021-01-28	12:06:08	999	99	Z	NOSTIM	66	3	6	26	18	8
CTF2001	2021-01-28	12:06:08	625	21	Z	NOSTIM	66	4	5	47	35	11
CTF2001	2021-01-28	12:06:08	630	22	Z	NOSTIM	66	5	0	20	34	5
CTF2001	2021-01-28	12:06:08	631	22	Z	NOSTIM	66	6	0	31	57	11
CTF2001	2021-01-28	12:06:08	632	22	Z	NOSTIM	66	7	83	106	12	39
CTF2001	2021-01-28	12:06:08	622	21	Z	PP16P120	67	1	3	110	31	41
CTF2001	2021-01-28	12:06:08	623	21	Z	PP16P120	67	2	4	80	26	27
CTF2001	2021-01-28	12:06:08	999	99	Z	PP16P120	67	3	16	27	28	7
CTF2001	2021-01-28	12:06:08	625	21	Z	PP16P120	67	4	5	63	10	19
CTF2001	2021-01-28	12:06:08	630	22	Z	PP16P120	67	5	6	54	32	14
CTF2001	2021-01-28	12:06:08	631	22	Z	PP16P120	67	6	4	91	49	25
CTF2001	2021-01-28	12:06:08	632	22	Z	PP16P120	67	7	3	51	50	20
CTF2001	2021-01-28	12:06:08	622	21	Z	NOSTIM	68	1	0	20	53	6
CTF2001	2021-01-28	12:06:08	623	21	Z	NOSTIM	68	2	4	23	32	7
CTF2001	2021-01-28	12:06:08	999	99	Z	NOSTIM	68	3	10	30	55	7
CTF2001	2021-01-28	12:06:08	625	21	Z	NOSTIM	68	4	0	32	54	9
CTF2001	2021-01-28	12:06:08	630	22	Z	NOSTIM	68	5	0	19	54	3
CTF2001	2021-01-28	12:06:08	631	22	Z	NOSTIM	68	6	37	59	3	16
CTF2001	2021-01-28	12:06:08	632	22	Z	NOSTIM	68	7	18	38	45	14
CTF2001	2021-01-28	12:06:08	622	21	Z	PP8P120	69	1	2	75	32	27
CTF2001	2021-01-28	12:06:08	623	21	Z	PP8P120	69	2	5	96	60	23
CTF2001	2021-01-28	12:06:08	999	99	Z	PP8P120	69	3	11	26	8	9
CTF2001	2021-01-28	12:06:08	625	21	Z	PP8P120	69	4	10	79	63	26
CTF2001	2021-01-28	12:06:08	630	22	Z	PP8P120	69	5	1	77	31	24
CTF2001	2021-01-28	12:06:08	631	22	Z	PP8P120	69	6	25	71	37	24
CTF2001	2021-01-28	12:06:08	632	22	Z	PP8P120	69	7	1	83	36	29
CTF2001	2021-01-28	12:06:08	622	21	Z	NOSTIM	70	1	0	19	29	7
CTF2001	2021-01-28	12:06:08	623	21	Z	NOSTIM	70	2	18	41	15	13
CTF2001	2021-01-28	12:06:08	999	99	Z	NOSTIM	70	3	9	23	61	7
CTF2001	2021-01-28	12:06:08	625	21	Z	NOSTIM	70	4	0	26	45	9
CTF2001	2021-01-28	12:06:08	630	22	Z	NOSTIM	70	5	9	16	61	3
CTF2001	2021-01-28	12:06:08	631	22	Z	NOSTIM	70	6	35	51	43	15
CTF2001	2021-01-28	12:06:08	632	22	Z	NOSTIM	70	7	6	16	9	5
CTF2001	2021-01-28	12:06:08	622	21	Z	PP4P120	71	1	0	89	21	17
CTF2001	2021-01-28	12:06:08	623	21	Z	PP4P120	71	2	59	97	45	40
CTF2001	2021-01-28	12:06:08	999	99	Z	PP4P120	71	3	8	29	32	8
CTF2001	2021-01-28	12:06:08	625	21	Z	PP4P120	71	4	6	83	58	26
CTF2001	2021-01-28	12:06:08	630	22	Z	PP4P120	71	5	0	135	16	40
CTF2001	2021-01-28	12:06:08	631	22	Z	PP4P120	71	6	0	338	16	66
CTF2001	2021-01-28	12:06:08	632	22	Z	PP4P120	71	7	3	106	21	33
CTF2001	2021-01-28	12:06:08	622	21	Z	NOSTIM	72	1	13	25	5	6
CTF2001	2021-01-28	12:06:08	623	21	Z	NOSTIM	72	2	1	23	21	9
CTF2001	2021-01-28	12:06:08	999	99	Z	NOSTIM	72	3	11	17	14	7
CTF2001	2021-01-28	12:06:08	625	21	Z	NOSTIM	72	4	5	25	55	8
CTF2001	2021-01-28	12:06:08	630	22	Z	NOSTIM	72	5	2	33	4	4
CTF2001	2021-01-28	12:06:08	631	22	Z	NOSTIM	72	6	9	74	19	21
CTF2001	2021-01-28	12:06:08	632	22	Z	NOSTIM	72	7	7	20	51	5
CTF2001	2021-01-28	12:06:08	622	21	Z	P120	73	1	13	609	16	159
CTF2001	2021-01-28	12:06:08	623	21	Z	P120	73	2	20	192	21	41
CTF2001	2021-01-28	12:06:08	999	99	Z	P120	73	3	10	34	4	11
CTF2001	2021-01-28	12:06:08	625	21	Z	P120	73	4	4	137	31	45
CTF2001	2021-01-28	12:06:08	630	22	Z	P120	73	5	16	151	52	65
CTF2001	2021-01-28	12:06:08	631	22	Z	P120	73	6	14	738	15	226
CTF2001	2021-01-28	12:06:08	632	22	Z	P120	73	7	11	62	57	20
CTF2001	2021-01-28	12:06:08	622	21	Z	NOSTIM	74	1	8	19	44	6
CTF2001	2021-01-28	12:06:08	623	21	Z	NOSTIM	74	2	19	78	44	26
CTF2001	2021-01-28	12:06:08	999	99	Z	NOSTIM	74	3	6	30	46	9
CTF2001	2021-01-28	12:06:08	625	21	Z	NOSTIM	74	4	14	29	52	8
CTF2001	2021-01-28	12:06:08	630	22	Z	NOSTIM	74	5	19	19	1	3
CTF2001	2021-01-28	12:06:08	631	22	Z	NOSTIM	74	6	5	33	51	10
CTF2001	2021-01-28	12:06:08	632	22	Z	NOSTIM	74	7	18	51	58	14
CTF2001	2021-01-28	12:06:08	622	21	Z	PP16P120	75	1	2	45	24	12
CTF2001	2021-01-28	12:06:08	623	21	Z	PP16P120	75	2	14	58	25	17
CTF2001	2021-01-28	12:06:08	999	99	Z	PP16P120	75	3	12	26	20	8
CTF2001	2021-01-28	12:06:08	625	21	Z	PP16P120	75	4	21	54	40	18
CTF2001	2021-01-28	12:06:08	630	22	Z	PP16P120	75	5	0	32	34	6
CTF2001	2021-01-28	12:06:08	631	22	Z	PP16P120	75	6	42	125	57	32
CTF2001	2021-01-28	12:06:08	632	22	Z	PP16P120	75	7	0	29	16	10
CTF2001	2021-01-28	12:06:08	622	21	Z	NOSTIM	76	1	16	18	14	6
CTF2001	2021-01-28	12:06:08	623	21	Z	NOSTIM	76	2	1	22	20	8
CTF2001	2021-01-28	12:06:08	999	99	Z	NOSTIM	76	3	20	30	13	8
CTF2001	2021-01-28	12:06:08	625	21	Z	NOSTIM	76	4	12	28	52	8
CTF2001	2021-01-28	12:06:08	630	22	Z	NOSTIM	76	5	12	15	2	4
CTF2001	2021-01-28	12:06:08	631	22	Z	NOSTIM	76	6	21	38	18	13
CTF2001	2021-01-28	12:06:08	632	22	Z	NOSTIM	76	7	26	26	1	5
CTF2001	2021-01-28	12:06:08	622	21	Z	PP8P120	77	1	11	86	30	32
CTF2001	2021-01-28	12:06:08	623	21	Z	PP8P120	77	2	12	40	52	13
CTF2001	2021-01-28	12:06:08	999	99	Z	PP8P120	77	3	10	36	14	9
CTF2001	2021-01-28	12:06:08	625	21	Z	PP8P120	77	4	15	75	24	19
CTF2001	2021-01-28	12:06:08	630	22	Z	PP8P120	77	5	0	94	39	35
CTF2001	2021-01-28	12:06:08	631	22	Z	PP8P120	77	6	2	59	56	23
CTF2001	2021-01-28	12:06:08	632	22	Z	PP8P120	77	7	15	202	20	63
CTF2001	2021-01-28	12:06:08	622	21	Z	NOSTIM	78	1	3	24	64	5
CTF2001	2021-01-28	12:06:08	623	21	Z	NOSTIM	78	2	5	32	21	14
CTF2001	2021-01-28	12:06:08	999	99	Z	NOSTIM	78	3	7	18	10	8
CTF2001	2021-01-28	12:06:08	625	21	Z	NOSTIM	78	4	16	34	65	8
CTF2001	2021-01-28	12:06:08	630	22	Z	NOSTIM	78	5	3	20	15	4
CTF2001	2021-01-28	12:06:08	631	22	Z	NOSTIM	78	6	24	38	38	11
CTF2001	2021-01-28	12:06:08	632	22	Z	NOSTIM	78	7	7	90	11	31
CTF2001	2021-01-28	12:06:08	622	21	Z	PP16P120	79	1	29	83	41	24
CTF2001	2021-01-28	12:06:08	623	21	Z	PP16P120	79	2	10	29	19	9
CTF2001	2021-01-28	12:06:08	999	99	Z	PP16P120	79	3	9	33	11	10
CTF2001	2021-01-28	12:06:08	625	21	Z	PP16P120	79	4	0	64	42	17
CTF2001	2021-01-28	12:06:08	630	22	Z	PP16P120	79	5	1	63	33	16
CTF2001	2021-01-28	12:06:08	631	22	Z	PP16P120	79	6	19	67	17	23
CTF2001	2021-01-28	12:06:08	632	22	Z	PP16P120	79	7	0	50	24	11
CTF2001	2021-01-28	12:06:08	622	21	Z	NOSTIM	80	1	0	21	64	6
CTF2001	2021-01-28	12:06:08	623	21	Z	NOSTIM	80	2	0	45	63	17
CTF2001	2021-01-28	12:06:08	999	99	Z	NOSTIM	80	3	1	22	40	7
CTF2001	2021-01-28	12:06:08	625	21	Z	NOSTIM	80	4	9	23	63	8
CTF2001	2021-01-28	12:06:08	630	22	Z	NOSTIM	80	5	9	62	65	7
CTF2001	2021-01-28	12:06:08	631	22	Z	NOSTIM	80	6	52	52	1	17
CTF2001	2021-01-28	12:06:08	632	22	Z	NOSTIM	80	7	6	25	42	6
CTF2001	2021-01-28	12:06:08	622	21	Z	P120	81	1	29	289	16	102
CTF2001	2021-01-28	12:06:08	623	21	Z	P120	81	2	16	60	44	21
CTF2001	2021-01-28	12:06:08	999	99	Z	P120	81	3	2	35	30	9
CTF2001	2021-01-28	12:06:08	625	21	Z	P120	81	4	16	289	17	96
CTF2001	2021-01-28	12:06:08	630	22	Z	P120	81	5	5	211	16	87
CTF2001	2021-01-28	12:06:08	631	22	Z	P120	81	6	18	125	36	55
CTF2001	2021-01-28	12:06:08	632	22	Z	P120	81	7	24	290	16	61
CTF2001	2021-01-28	12:06:08	622	21	Z	NOSTIM	82	1	0	18	61	7
CTF2001	2021-01-28	12:06:08	623	21	Z	NOSTIM	82	2	8	32	39	12
CTF2001	2021-01-28	12:06:08	999	99	Z	NOSTIM	82	3	0	18	40	7
CTF2001	2021-01-28	12:06:08	625	21	Z	NOSTIM	82	4	4	24	29	8
CTF2001	2021-01-28	12:06:08	630	22	Z	NOSTIM	82	5	7	19	29	3
CTF2001	2021-01-28	12:06:08	631	22	Z	NOSTIM	82	6	0	47	11	12
CTF2001	2021-01-28	12:06:08	632	22	Z	NOSTIM	82	7	0	22	36	7
CTF2001	2021-01-28	12:06:08	622	21	Z	PP8P120	83	1	2	144	30	40
CTF2001	2021-01-28	12:06:08	623	21	Z	PP8P120	83	2	4	65	34	19
CTF2001	2021-01-28	12:06:08	999	99	Z	PP8P120	83	3	2	32	38	7
CTF2001	2021-01-28	12:06:08	625	21	Z	PP8P120	83	4	21	56	19	17
CTF2001	2021-01-28	12:06:08	630	22	Z	PP8P120	83	5	0	49	16	9
CTF2001	2021-01-28	12:06:08	631	22	Z	PP8P120	83	6	40	121	32	32
CTF2001	2021-01-28	12:06:08	632	22	Z	PP8P120	83	7	0	60	30	13
CTF2001	2021-01-28	12:06:08	622	21	Z	NOSTIM	84	1	5	16	39	5
CTF2001	2021-01-28	12:06:08	623	21	Z	NOSTIM	84	2	15	78	63	30
CTF2001	2021-01-28	12:06:08	999	99	Z	NOSTIM	84	3	7	23	17	7
CTF2001	2021-01-28	12:06:08	625	21	Z	NOSTIM	84	4	12	98	17	23
CTF2001	2021-01-28	12:06:08	630	22	Z	NOSTIM	84	5	4	16	30	4
CTF2001	2021-01-28	12:06:08	631	22	Z	NOSTIM	84	6	20	93	6	27
CTF2001	2021-01-28	12:06:08	632	22	Z	NOSTIM	84	7	0	20	38	6
CTF2001	2021-01-28	12:06:08	622	21	Z	PP16P120	85	1	15	47	20	12
CTF2001	2021-01-28	12:06:08	623	21	Z	PP16P120	85	2	22	47	13	15
CTF2001	2021-01-28	12:06:08	999	99	Z	PP16P120	85	3	7	30	42	8
CTF2001	2021-01-28	12:06:08	625	21	Z	PP16P120	85	4	47	74	39	25
CTF2001	2021-01-28	12:06:08	630	22	Z	PP16P120	85	5	21	71	29	22
CTF2001	2021-01-28	12:06:08	631	22	Z	PP16P120	85	6	68	215	61	82
CTF2001	2021-01-28	12:06:08	632	22	Z	PP16P120	85	7	0	85	19	19
CTF2001	2021-01-28	12:06:08	622	21	Z	NOSTIM	86	1	0	29	23	9
CTF2001	2021-01-28	12:06:08	623	21	Z	NOSTIM	86	2	5	22	20	6
CTF2001	2021-01-28	12:06:08	999	99	Z	NOSTIM	86	3	3	17	14	6
CTF2001	2021-01-28	12:06:08	625	21	Z	NOSTIM	86	4	0	29	55	7
CTF2001	2021-01-28	12:06:08	630	22	Z	NOSTIM	86	5	0	15	44	3
CTF2001	2021-01-28	12:06:08	631	22	Z	NOSTIM	86	6	0	34	26	11
CTF2001	2021-01-28	12:06:08	632	22	Z	NOSTIM	86	7	9	22	38	5
CTF2001	2021-01-28	12:06:08	622	21	Z	PP4P120	87	1	21	51	24	13
CTF2001	2021-01-28	12:06:08	623	21	Z	PP4P120	87	2	18	144	24	42
CTF2001	2021-01-28	12:06:08	999	99	Z	PP4P120	87	3	20	25	26	8
CTF2001	2021-01-28	12:06:08	625	21	Z	PP4P120	87	4	9	121	62	35
CTF2001	2021-01-28	12:06:08	630	22	Z	PP4P120	87	5	0	129	23	34
CTF2001	2021-01-28	12:06:08	631	22	Z	PP4P120	87	6	0	229	16	52
CTF2001	2021-01-28	12:06:08	632	22	Z	PP4P120	87	7	5	130	17	33
CTF2001	2021-01-28	12:06:08	622	21	Z	NOSTIM	88	1	13	31	61	7
CTF2001	2021-01-28	12:06:08	623	21	Z	NOSTIM	88	2	37	40	10	15
CTF2001	2021-01-28	12:06:08	999	99	Z	NOSTIM	88	3	5	21	12	8
CTF2001	2021-01-28	12:06:08	625	21	Z	NOSTIM	88	4	8	21	29	6
CTF2001	2021-01-28	12:06:08	630	22	Z	NOSTIM	88	5	11	20	34	5
CTF2001	2021-01-28	12:06:08	631	22	Z	NOSTIM	88	6	18	47	44	10
CTF2001	2021-01-28	12:06:08	632	22	Z	NOSTIM	88	7	2	21	44	5
CTF2001	2021-01-28	12:06:08	622	21	Z	P120	89	1	12	273	17	107
CTF2001	2021-01-28	12:06:08	623	21	Z	P120	89	2	8	156	19	60
CTF2001	2021-01-28	12:06:08	999	99	Z	P120	89	3	0	30	19	10
CTF2001	2021-01-28	12:06:08	625	21	Z	P120	89	4	6	383	19	100
CTF2001	2021-01-28	12:06:08	630	22	Z	P120	89	5	4	525	16	152
CTF2001	2021-01-28	12:06:08	631	22	Z	P120	89	6	0	611	16	138
CTF2001	2021-01-28	12:06:08	632	22	Z	P120	89	7	18	62	27	18
CTF2001	2021-01-28	12:06:08	622	21	Z	NOSTIM	90	1	5	24	44	6
CTF2001	2021-01-28	12:06:08	623	21	Z	NOSTIM	90	2	1	21	55	5
CTF2001	2021-01-28	12:06:08	999	99	Z	NOSTIM	90	3	8	19	20	6
CTF2001	2021-01-28	12:06:08	625	21	Z	NOSTIM	90	4	16	36	9	8
CTF2001	2021-01-28	12:06:08	630	22	Z	NOSTIM	90	5	0	21	42	4
CTF2001	2021-01-28	12:06:08	631	22	Z	NOSTIM	90	6	0	60	41	16
CTF2001	2021-01-28	12:06:08	632	22	Z	NOSTIM	90	7	0	24	9	9
CTF2001	2021-01-28	12:06:08	622	21	Z	PP8P120	91	1	0	60	41	18
CTF2001	2021-01-28	12:06:08	623	21	Z	PP8P120	91	2	0	39	58	12
CTF2001	2021-01-28	12:06:08	999	99	Z	PP8P120	91	3	8	35	46	10
CTF2001	2021-01-28	12:06:08	625	21	Z	PP8P120	91	4	19	59	49	20
CTF2001	2021-01-28	12:06:08	630	22	Z	PP8P120	91	5	2	78	18	22
CTF2001	2021-01-28	12:06:08	631	22	Z	PP8P120	91	6	6	102	25	36
CTF2001	2021-01-28	12:06:08	632	22	Z	PP8P120	91	7	9	46	32	12
CTF2001	2021-01-28	12:06:08	622	21	Z	NOSTIM	92	1	1	28	6	8
CTF2001	2021-01-28	12:06:08	623	21	Z	NOSTIM	92	2	3	98	36	30
CTF2001	2021-01-28	12:06:08	999	99	Z	NOSTIM	92	3	10	17	18	6
CTF2001	2021-01-28	12:06:08	625	21	Z	NOSTIM	92	4	16	27	41	8
CTF2001	2021-01-28	12:06:08	630	22	Z	NOSTIM	92	5	1	16	7	3
CTF2001	2021-01-28	12:06:08	631	22	Z	NOSTIM	92	6	1	46	57	13
CTF2001	2021-01-28	12:06:08	632	22	Z	NOSTIM	92	7	21	28	39	8
CTF2001	2021-01-28	12:06:08	622	21	Z	PP4P120	93	1	0	133	30	43
CTF2001	2021-01-28	12:06:08	623	21	Z	PP4P120	93	2	6	110	17	44
CTF2001	2021-01-28	12:06:08	999	99	Z	PP4P120	93	3	3	28	20	9
CTF2001	2021-01-28	12:06:08	625	21	Z	PP4P120	93	4	7	85	47	20
CTF2001	2021-01-28	12:06:08	630	22	Z	PP4P120	93	5	0	140	27	25
CTF2001	2021-01-28	12:06:08	631	22	Z	PP4P120	93	6	11	742	16	173
CTF2001	2021-01-28	12:06:08	632	22	Z	PP4P120	93	7	2	56	19	14
CTF2001	2021-01-28	12:06:08	622	21	Z	NOSTIM	94	1	5	40	42	12
CTF2001	2021-01-28	12:06:08	623	21	Z	NOSTIM	94	2	17	47	61	21
CTF2001	2021-01-28	12:06:08	999	99	Z	NOSTIM	94	3	4	28	45	7
CTF2001	2021-01-28	12:06:08	625	21	Z	NOSTIM	94	4	38	44	52	10
CTF2001	2021-01-28	12:06:08	630	22	Z	NOSTIM	94	5	13	20	16	4
CTF2001	2021-01-28	12:06:08	631	22	Z	NOSTIM	94	6	22	64	49	20
CTF2001	2021-01-28	12:06:08	632	22	Z	NOSTIM	94	7	0	25	31	9
CTF2001	2021-01-28	12:06:08	622	21	Z	P120	95	1	4	483	16	105
CTF2001	2021-01-28	12:06:08	623	21	Z	P120	95	2	1	94	48	32
CTF2001	2021-01-28	12:06:08	999	99	Z	P120	95	3	7	42	28	12
CTF2001	2021-01-28	12:06:08	625	21	Z	P120	95	4	11	243	23	71
CTF2001	2021-01-28	12:06:08	630	22	Z	P120	95	5	1	227	25	57
CTF2001	2021-01-28	12:06:08	631	22	Z	P120	95	6	24	85	58	37
CTF2001	2021-01-28	12:06:08	632	22	Z	P120	95	7	5	154	31	51
CTF2001	2021-01-28	12:06:08	622	21	Z	NOSTIM	96	1	1	32	30	10
CTF2001	2021-01-28	12:06:08	623	21	Z	NOSTIM	96	2	6	24	23	5
CTF2001	2021-01-28	12:06:08	999	99	Z	NOSTIM	96	3	4	21	8	6
CTF2001	2021-01-28	12:06:08	625	21	Z	NOSTIM	96	4	0	30	48	8
CTF2001	2021-01-28	12:06:08	630	22	Z	NOSTIM	96	5	8	18	48	5
CTF2001	2021-01-28	12:06:08	631	22	Z	NOSTIM	96	6	0	48	64	12
CTF2001	2021-01-28	12:06:08	632	22	Z	NOSTIM	96	7	0	24	45	5
CTF2001	2021-01-28	12:06:08	622	21	Z	P120	97	1	22	152	31	49
CTF2001	2021-01-28	12:06:08	623	21	Z	P120	97	2	4	447	16	107
CTF2001	2021-01-28	12:06:08	999	99	Z	P120	97	3	10	28	28	9
CTF2001	2021-01-28	12:06:08	625	21	Z	P120	97	4	0	111	22	29
CTF2001	2021-01-28	12:06:08	630	22	Z	P120	97	5	6	322	16	106
CTF2001	2021-01-28	12:06:08	631	22	Z	P120	97	6	15	579	16	155
CTF2001	2021-01-28	12:06:08	632	22	Z	P120	97	7	11	179	21	34
CTF2001	2021-01-28	12:06:08	622	21	Z	NOSTIM	98	1	7	28	9	6
CTF2001	2021-01-28	12:06:08	623	21	Z	NOSTIM	98	2	29	46	25	17
CTF2001	2021-01-28	12:06:08	999	99	Z	NOSTIM	98	3	1	22	62	7
CTF2001	2021-01-28	12:06:08	625	21	Z	NOSTIM	98	4	0	34	61	9
CTF2001	2021-01-28	12:06:08	630	22	Z	NOSTIM	98	5	0	24	60	4
CTF2001	2021-01-28	12:06:08	631	22	Z	NOSTIM	98	6	0	48	60	14
CTF2001	2021-01-28	12:06:08	632	22	Z	NOSTIM	98	7	8	18	52	5
CTF2001	2021-01-28	12:06:08	622	21	Z	P120	99	1	3	627	16	165
CTF2001	2021-01-28	12:06:08	623	21	Z	P120	99	2	0	110	53	45
CTF2001	2021-01-28	12:06:08	999	99	Z	P120	99	3	4	32	40	8
CTF2001	2021-01-28	12:06:08	625	21	Z	P120	99	4	1	234	20	79
CTF2001	2021-01-28	12:06:08	630	22	Z	P120	99	5	1	143	21	41
CTF2001	2021-01-28	12:06:08	631	22	Z	P120	99	6	0	805	16	172
CTF2001	2021-01-28	12:06:08	632	22	Z	P120	99	7	14	136	17	25
CTF2001	2021-01-28	12:06:08	622	21	Z	NOSTIM	100	1	12	39	5	12
CTF2001	2021-01-28	12:06:08	623	21	Z	NOSTIM	100	2	18	26	34	11
CTF2001	2021-01-28	12:06:08	999	99	Z	NOSTIM	100	3	19	21	33	6
CTF2001	2021-01-28	12:06:08	625	21	Z	NOSTIM	100	4	14	26	58	7
CTF2001	2021-01-28	12:06:08	630	22	Z	NOSTIM	100	5	0	15	23	2
CTF2001	2021-01-28	12:06:08	631	22	Z	NOSTIM	100	6	5	43	56	12
CTF2001	2021-01-28	12:06:08	632	22	Z	NOSTIM	100	7	23	36	30	12
CTF2001	2021-01-28	12:06:08	622	21	Z	P120	101	1	0	209	44	67
CTF2001	2021-01-28	12:06:08	623	21	Z	P120	101	2	12	342	17	96
CTF2001	2021-01-28	12:06:08	999	99	Z	P120	101	3	0	25	13	8
CTF2001	2021-01-28	12:06:08	625	21	Z	P120	101	4	7	327	17	116
CTF2001	2021-01-28	12:06:08	630	22	Z	P120	101	5	4	299	20	54
CTF2001	2021-01-28	12:06:08	631	22	Z	P120	101	6	58	936	16	224
CTF2001	2021-01-28	12:06:08	632	22	Z	P120	101	7	11	46	36	14
CTF2001	2021-01-28	12:06:08	622	21	Z	NOSTIM	102	1	5	73	37	19
CTF2001	2021-01-28	12:06:08	623	21	Z	NOSTIM	102	2	12	14	2	5
CTF2001	2021-01-28	12:06:08	999	99	Z	NOSTIM	102	3	3	21	54	6
CTF2001	2021-01-28	12:06:08	625	21	Z	NOSTIM	102	4	8	34	21	8
CTF2001	2021-01-28	12:06:08	630	22	Z	NOSTIM	102	5	0	31	43	5
CTF2001	2021-01-28	12:06:08	631	22	Z	NOSTIM	102	6	0	52	19	12
CTF2001	2021-01-28	12:06:08	632	22	Z	NOSTIM	102	7	5	24	18	7
CTF2001	2021-01-28	12:06:08	622	21	Z	P120	103	1	0	135	36	37
CTF2001	2021-01-28	12:06:08	623	21	Z	P120	103	2	58	115	54	43
CTF2001	2021-01-28	12:06:08	999	99	Z	P120	103	3	0	33	7	7
CTF2001	2021-01-28	12:06:08	625	21	Z	P120	103	4	0	124	26	27
CTF2001	2021-01-28	12:06:08	630	22	Z	P120	103	5	8	150	18	30
CTF2001	2021-01-28	12:06:08	631	22	Z	P120	103	6	1	693	15	173
CTF2001	2021-01-28	12:06:08	632	22	Z	P120	103	7	0	91	48	29
CTF2001	2021-01-28	12:06:08	622	21	Z	NOSTIM	104	1	15	47	11	12
CTF2001	2021-01-28	12:06:08	623	21	Z	NOSTIM	104	2	7	17	8	5
CTF2001	2021-01-28	12:06:08	999	99	Z	NOSTIM	104	3	2	26	21	7
CTF2001	2021-01-28	12:06:08	625	21	Z	NOSTIM	104	4	15	27	37	8
CTF2001	2021-01-28	12:06:08	630	22	Z	NOSTIM	104	5	1	38	59	11
CTF2001	2021-01-28	12:06:08	631	22	Z	NOSTIM	104	6	7	47	35	14
CTF2001	2021-01-28	12:06:08	632	22	Z	NOSTIM	104	7	21	37	16	15
CTF2001	2021-01-28	12:06:08	622	21	Z	P120	105	1	0	381	18	117
CTF2001	2021-01-28	12:06:08	623	21	Z	P120	105	2	13	151	18	35
CTF2001	2021-01-28	12:06:08	999	99	Z	P120	105	3	3	27	17	8
CTF2001	2021-01-28	12:06:08	625	21	Z	P120	105	4	8	164	18	57
CTF2001	2021-01-28	12:06:08	630	22	Z	P120	105	5	17	122	39	36
CTF2001	2021-01-28	12:06:08	631	22	Z	P120	105	6	0	511	20	112
CTF2001	2021-01-28	12:06:08	632	22	Z	P120	105	7	2	55	58	15
CTF2001	2021-01-28	12:06:08	622	21	Z	NOSTIM	106	1	8	21	61	6
CTF2001	2021-01-28	12:06:08	623	21	Z	NOSTIM	106	2	2	50	28	21
CTF2001	2021-01-28	12:06:08	999	99	Z	NOSTIM	106	3	6	23	62	8
CTF2001	2021-01-28	12:06:08	625	21	Z	NOSTIM	106	4	0	25	31	7
CTF2001	2021-01-28	12:06:08	630	22	Z	NOSTIM	106	5	0	35	12	10
CTF2001	2021-01-28	12:06:08	631	22	Z	NOSTIM	106	6	13	63	10	23
CTF2001	2021-01-28	12:06:08	632	22	Z	NOSTIM	106	7	1	26	11	6
CTF2001	2021-01-28	12:06:08	622	21	Z	P120	107	1	2	253	16	81
CTF2001	2021-01-28	12:06:08	623	21	Z	P120	107	2	14	87	56	36
CTF2001	2021-01-28	12:06:08	999	99	Z	P120	107	3	2	26	31	9
CTF2001	2021-01-28	12:06:08	625	21	Z	P120	107	4	18	115	29	33
CTF2001	2021-01-28	12:06:08	630	22	Z	P120	107	5	7	243	17	51
CTF2001	2021-01-28	12:06:08	631	22	Z	P120	107	6	7	109	18	26
CTF2001	2021-01-28	12:06:08	632	22	Z	P120	107	7	9	56	50	17
CTF2001	2021-01-28	12:06:08	622	21	Z	NOSTIM	108	1	21	40	59	10
CTF2001	2021-01-28	12:06:08	623	21	Z	NOSTIM	108	2	18	18	1	5
CTF2001	2021-01-28	12:06:08	999	99	Z	NOSTIM	108	3	12	25	54	9
CTF2001	2021-01-28	12:06:08	625	21	Z	NOSTIM	108	4	3	31	61	8
CTF2001	2021-01-28	12:06:08	630	22	Z	NOSTIM	108	5	59	68	3	21
CTF2001	2021-01-28	12:06:08	631	22	Z	NOSTIM	108	6	47	72	26	18
CTF2001	2021-01-28	12:06:08	632	22	Z	NOSTIM	108	7	69	82	25	27
CTF2001	2021-01-28	12:35:00	633	22	Z	P120	1	1	4	125	33	34
CTF2001	2021-01-28	12:35:00	634	22	Z	P120	1	2	15	891	16	201
CTF2001	2021-01-28	12:35:00	635	22	Z	P120	1	3	80	380	18	119
CTF2001	2021-01-28	12:35:00	636	22	Z	P120	1	4	0	211	23	53
CTF2001	2021-01-28	12:35:00	637	22	Z	P120	1	5	0	50	48	12
CTF2001	2021-01-28	12:35:00	626	21	Z	P120	1	6	22	386	16	100
CTF2001	2021-01-28	12:35:00	627	21	Z	P120	1	7	39	174	16	64
CTF2001	2021-01-28	12:35:00	633	22	Z	NOSTIM	2	1	44	51	2	11
CTF2001	2021-01-28	12:35:00	634	22	Z	NOSTIM	2	2	29	92	28	28
CTF2001	2021-01-28	12:35:00	635	22	Z	NOSTIM	2	3	0	231	6	72
CTF2001	2021-01-28	12:35:00	636	22	Z	NOSTIM	2	4	0	31	22	7
CTF2001	2021-01-28	12:35:00	637	22	Z	NOSTIM	2	5	3	26	38	5
CTF2001	2021-01-28	12:35:00	626	21	Z	NOSTIM	2	6	4	35	3	12
CTF2001	2021-01-28	12:35:00	627	21	Z	NOSTIM	2	7	5	24	18	5
CTF2001	2021-01-28	12:35:00	633	22	Z	P120	3	1	9	704	17	175
CTF2001	2021-01-28	12:35:00	634	22	Z	P120	3	2	4	865	16	195
CTF2001	2021-01-28	12:35:00	635	22	Z	P120	3	3	0	366	23	112
CTF2001	2021-01-28	12:35:00	636	22	Z	P120	3	4	16	450	18	114
CTF2001	2021-01-28	12:35:00	637	22	Z	P120	3	5	39	159	20	53
CTF2001	2021-01-28	12:35:00	626	21	Z	P120	3	6	2	315	16	89
CTF2001	2021-01-28	12:35:00	627	21	Z	P120	3	7	12	341	16	82
CTF2001	2021-01-28	12:35:00	633	22	Z	NOSTIM	4	1	22	47	5	16
CTF2001	2021-01-28	12:35:00	634	22	Z	NOSTIM	4	2	0	14	5	4
CTF2001	2021-01-28	12:35:00	635	22	Z	NOSTIM	4	3	0	225	12	68
CTF2001	2021-01-28	12:35:00	636	22	Z	NOSTIM	4	4	3	29	62	8
CTF2001	2021-01-28	12:35:00	637	22	Z	NOSTIM	4	5	38	63	27	17
CTF2001	2021-01-28	12:35:00	626	21	Z	NOSTIM	4	6	6	40	52	13
CTF2001	2021-01-28	12:35:00	627	21	Z	NOSTIM	4	7	0	64	15	26
CTF2001	2021-01-28	12:35:00	633	22	Z	P120	5	1	0	1314	17	295
CTF2001	2021-01-28	12:35:00	634	22	Z	P120	5	2	3	459	16	112
CTF2001	2021-01-28	12:35:00	635	22	Z	P120	5	3	222	347	16	91
CTF2001	2021-01-28	12:35:00	636	22	Z	P120	5	4	14	636	16	171
CTF2001	2021-01-28	12:35:00	637	22	Z	P120	5	5	2	218	16	42
CTF2001	2021-01-28	12:35:00	626	21	Z	P120	5	6	5	799	16	180
CTF2001	2021-01-28	12:35:00	627	21	Z	P120	5	7	3	835	16	171
CTF2001	2021-01-28	12:35:00	633	22	Z	NOSTIM	6	1	0	30	61	8
CTF2001	2021-01-28	12:35:00	634	22	Z	NOSTIM	6	2	14	22	25	8
CTF2001	2021-01-28	12:35:00	635	22	Z	NOSTIM	6	3	163	227	37	68
CTF2001	2021-01-28	12:35:00	636	22	Z	NOSTIM	6	4	12	34	19	10
CTF2001	2021-01-28	12:35:00	637	22	Z	NOSTIM	6	5	7	67	19	19
CTF2001	2021-01-28	12:35:00	626	21	Z	NOSTIM	6	6	17	26	17	9
CTF2001	2021-01-28	12:35:00	627	21	Z	NOSTIM	6	7	10	14	60	4
CTF2001	2021-01-28	12:35:00	633	22	Z	P120	7	1	1	269	17	78
CTF2001	2021-01-28	12:35:00	634	22	Z	P120	7	2	11	803	16	192
CTF2001	2021-01-28	12:35:00	635	22	Z	P120	7	3	0	362	24	113
CTF2001	2021-01-28	12:35:00	636	22	Z	P120	7	4	1	196	17	65
CTF2001	2021-01-28	12:35:00	637	22	Z	P120	7	5	0	111	41	27
CTF2001	2021-01-28	12:35:00	626	21	Z	P120	7	6	4	162	18	41
CTF2001	2021-01-28	12:35:00	627	21	Z	P120	7	7	0	471	15	99
CTF2001	2021-01-28	12:35:00	633	22	Z	NOSTIM	8	1	0	34	54	9
CTF2001	2021-01-28	12:35:00	634	22	Z	NOSTIM	8	2	2	15	59	4
CTF2001	2021-01-28	12:35:00	635	22	Z	NOSTIM	8	3	0	224	60	68
CTF2001	2021-01-28	12:35:00	636	22	Z	NOSTIM	8	4	3	36	8	9
CTF2001	2021-01-28	12:35:00	637	22	Z	NOSTIM	8	5	16	33	13	8
CTF2001	2021-01-28	12:35:00	626	21	Z	NOSTIM	8	6	0	31	14	11
CTF2001	2021-01-28	12:35:00	627	21	Z	NOSTIM	8	7	0	19	39	6
CTF2001	2021-01-28	12:35:00	633	22	Z	P120	9	1	1	441	17	122
CTF2001	2021-01-28	12:35:00	634	22	Z	P120	9	2	5	522	16	101
CTF2001	2021-01-28	12:35:00	635	22	Z	P120	9	3	186	347	16	88
CTF2001	2021-01-28	12:35:00	636	22	Z	P120	9	4	11	831	16	179
CTF2001	2021-01-28	12:35:00	637	22	Z	P120	9	5	5	439	21	116
CTF2001	2021-01-28	12:35:00	626	21	Z	P120	9	6	1	504	16	132
CTF2001	2021-01-28	12:35:00	627	21	Z	P120	9	7	46	299	15	91
CTF2001	2021-01-28	12:35:00	633	22	Z	NOSTIM	10	1	10	20	28	6
CTF2001	2021-01-28	12:35:00	634	22	Z	NOSTIM	10	2	1	14	20	4
CTF2001	2021-01-28	12:35:00	635	22	Z	NOSTIM	10	3	87	222	21	67
CTF2001	2021-01-28	12:35:00	636	22	Z	NOSTIM	10	4	0	26	20	7
CTF2001	2021-01-28	12:35:00	637	22	Z	NOSTIM	10	5	0	29	42	5
CTF2001	2021-01-28	12:35:00	626	21	Z	NOSTIM	10	6	24	41	35	10
CTF2001	2021-01-28	12:35:00	627	21	Z	NOSTIM	10	7	11	12	51	4
CTF2001	2021-01-28	12:35:00	633	22	Z	P120	11	1	7	427	16	122
CTF2001	2021-01-28	12:35:00	634	22	Z	P120	11	2	16	451	16	101
CTF2001	2021-01-28	12:35:00	635	22	Z	P120	11	3	0	292	26	88
CTF2001	2021-01-28	12:35:00	636	22	Z	P120	11	4	8	503	22	129
CTF2001	2021-01-28	12:35:00	637	22	Z	P120	11	5	0	229	16	45
CTF2001	2021-01-28	12:35:00	626	21	Z	P120	11	6	7	296	16	78
CTF2001	2021-01-28	12:35:00	627	21	Z	P120	11	7	6	469	16	100
CTF2001	2021-01-28	12:35:00	633	22	Z	NOSTIM	12	1	0	82	27	28
CTF2001	2021-01-28	12:35:00	634	22	Z	NOSTIM	12	2	15	19	34	7
CTF2001	2021-01-28	12:35:00	635	22	Z	NOSTIM	12	3	266	266	1	66
CTF2001	2021-01-28	12:35:00	636	22	Z	NOSTIM	12	4	10	39	25	11
CTF2001	2021-01-28	12:35:00	637	22	Z	NOSTIM	12	5	13	24	50	3
CTF2001	2021-01-28	12:35:00	626	21	Z	NOSTIM	12	6	12	31	16	8
CTF2001	2021-01-28	12:35:00	627	21	Z	NOSTIM	12	7	0	18	31	5
CTF2001	2021-01-28	12:35:00	633	22	Z	PP8P120	13	1	9	195	17	52
CTF2001	2021-01-28	12:35:00	634	22	Z	PP8P120	13	2	2	82	59	32
CTF2001	2021-01-28	12:35:00	635	22	Z	PP8P120	13	3	0	241	57	73
CTF2001	2021-01-28	12:35:00	636	22	Z	PP8P120	13	4	24	92	21	25
CTF2001	2021-01-28	12:35:00	637	22	Z	PP8P120	13	5	0	201	20	59
CTF2001	2021-01-28	12:35:00	626	21	Z	PP8P120	13	6	5	106	21	37
CTF2001	2021-01-28	12:35:00	627	21	Z	PP8P120	13	7	14	27	62	6
CTF2001	2021-01-28	12:35:00	633	22	Z	NOSTIM	14	1	2	21	13	6
CTF2001	2021-01-28	12:35:00	634	22	Z	NOSTIM	14	2	22	56	3	14
CTF2001	2021-01-28	12:35:00	635	22	Z	NOSTIM	14	3	0	228	13	68
CTF2001	2021-01-28	12:35:00	636	22	Z	NOSTIM	14	4	0	28	46	8
CTF2001	2021-01-28	12:35:00	637	22	Z	NOSTIM	14	5	18	22	17	5
CTF2001	2021-01-28	12:35:00	626	21	Z	NOSTIM	14	6	33	44	29	12
CTF2001	2021-01-28	12:35:00	627	21	Z	NOSTIM	14	7	16	18	10	6
CTF2001	2021-01-28	12:35:00	633	22	Z	P120	15	1	0	192	18	51
CTF2001	2021-01-28	12:35:00	634	22	Z	P120	15	2	10	677	15	124
CTF2001	2021-01-28	12:35:00	635	22	Z	P120	15	3	0	361	21	100
CTF2001	2021-01-28	12:35:00	636	22	Z	P120	15	4	0	517	16	130
CTF2001	2021-01-28	12:35:00	637	22	Z	P120	15	5	0	99	29	22
CTF2001	2021-01-28	12:35:00	626	21	Z	P120	15	6	16	403	16	101
CTF2001	2021-01-28	12:35:00	627	21	Z	P120	15	7	7	430	16	89
CTF2001	2021-01-28	12:35:00	633	22	Z	NOSTIM	16	1	2	26	32	8
CTF2001	2021-01-28	12:35:00	634	22	Z	NOSTIM	16	2	1	11	15	2
CTF2001	2021-01-28	12:35:00	635	22	Z	NOSTIM	16	3	201	223	15	64
CTF2001	2021-01-28	12:35:00	636	22	Z	NOSTIM	16	4	4	25	15	7
CTF2001	2021-01-28	12:35:00	637	22	Z	NOSTIM	16	5	0	19	37	4
CTF2001	2021-01-28	12:35:00	626	21	Z	NOSTIM	16	6	0	34	63	12
CTF2001	2021-01-28	12:35:00	627	21	Z	NOSTIM	16	7	3	16	53	5
CTF2001	2021-01-28	12:35:00	633	22	Z	PP4P120	17	1	6	161	35	41
CTF2001	2021-01-28	12:35:00	634	22	Z	PP4P120	17	2	11	136	22	30
CTF2001	2021-01-28	12:35:00	635	22	Z	PP4P120	17	3	0	247	28	73
CTF2001	2021-01-28	12:35:00	636	22	Z	PP4P120	17	4	4	149	18	55
CTF2001	2021-01-28	12:35:00	637	22	Z	PP4P120	17	5	14	153	16	40
CTF2001	2021-01-28	12:35:00	626	21	Z	PP4P120	17	6	8	108	35	29
CTF2001	2021-01-28	12:35:00	627	21	Z	PP4P120	17	7	7	209	16	50
CTF2001	2021-01-28	12:35:00	633	22	Z	NOSTIM	18	1	14	63	40	14
CTF2001	2021-01-28	12:35:00	634	22	Z	NOSTIM	18	2	6	15	26	4
CTF2001	2021-01-28	12:35:00	635	22	Z	NOSTIM	18	3	254	254	1	63
CTF2001	2021-01-28	12:35:00	636	22	Z	NOSTIM	18	4	13	32	15	8
CTF2001	2021-01-28	12:35:00	637	22	Z	NOSTIM	18	5	3	16	31	3
CTF2001	2021-01-28	12:35:00	626	21	Z	NOSTIM	18	6	3	27	47	10
CTF2001	2021-01-28	12:35:00	627	21	Z	NOSTIM	18	7	0	18	46	4
CTF2001	2021-01-28	12:35:00	633	22	Z	PP16P120	19	1	0	38	44	11
CTF2001	2021-01-28	12:35:00	634	22	Z	PP16P120	19	2	33	53	12	22
CTF2001	2021-01-28	12:35:00	635	22	Z	PP16P120	19	3	0	236	44	74
CTF2001	2021-01-28	12:35:00	636	22	Z	PP16P120	19	4	5	86	30	15
CTF2001	2021-01-28	12:35:00	637	22	Z	PP16P120	19	5	1	71	64	17
CTF2001	2021-01-28	12:35:00	626	21	Z	PP16P120	19	6	9	64	34	16
CTF2001	2021-01-28	12:35:00	627	21	Z	PP16P120	19	7	23	85	4	23
CTF2001	2021-01-28	12:35:00	633	22	Z	NOSTIM	20	1	15	24	42	7
CTF2001	2021-01-28	12:35:00	634	22	Z	NOSTIM	20	2	16	16	1	4
CTF2001	2021-01-28	12:35:00	635	22	Z	NOSTIM	20	3	279	279	1	65
CTF2001	2021-01-28	12:35:00	636	22	Z	NOSTIM	20	4	7	40	51	10
CTF2001	2021-01-28	12:35:00	637	22	Z	NOSTIM	20	5	12	20	33	3
CTF2001	2021-01-28	12:35:00	626	21	Z	NOSTIM	20	6	13	44	16	11
CTF2001	2021-01-28	12:35:00	627	21	Z	NOSTIM	20	7	0	16	64	4
CTF2001	2021-01-28	12:35:00	633	22	Z	P120	21	1	5	677	17	155
CTF2001	2021-01-28	12:35:00	634	22	Z	P120	21	2	6	492	15	90
CTF2001	2021-01-28	12:35:00	635	22	Z	P120	21	3	0	285	28	90
CTF2001	2021-01-28	12:35:00	636	22	Z	P120	21	4	6	110	23	17
CTF2001	2021-01-28	12:35:00	637	22	Z	P120	21	5	0	192	25	52
CTF2001	2021-01-28	12:35:00	626	21	Z	P120	21	6	9	720	15	166
CTF2001	2021-01-28	12:35:00	627	21	Z	P120	21	7	2	309	15	76
CTF2001	2021-01-28	12:35:00	633	22	Z	NOSTIM	22	1	16	26	41	8
CTF2001	2021-01-28	12:35:00	634	22	Z	NOSTIM	22	2	86	86	1	31
CTF2001	2021-01-28	12:35:00	635	22	Z	NOSTIM	22	3	290	290	1	70
CTF2001	2021-01-28	12:35:00	636	22	Z	NOSTIM	22	4	31	31	1	8
CTF2001	2021-01-28	12:35:00	637	22	Z	NOSTIM	22	5	3	13	50	2
CTF2001	2021-01-28	12:35:00	626	21	Z	NOSTIM	22	6	13	29	22	9
CTF2001	2021-01-28	12:35:00	627	21	Z	NOSTIM	22	7	0	15	48	4
CTF2001	2021-01-28	12:35:00	633	22	Z	PP4P120	23	1	0	152	30	47
CTF2001	2021-01-28	12:35:00	634	22	Z	PP4P120	23	2	12	136	28	39
CTF2001	2021-01-28	12:35:00	635	22	Z	PP4P120	23	3	0	261	42	78
CTF2001	2021-01-28	12:35:00	636	22	Z	PP4P120	23	4	13	97	43	19
CTF2001	2021-01-28	12:35:00	637	22	Z	PP4P120	23	5	0	101	26	26
CTF2001	2021-01-28	12:35:00	626	21	Z	PP4P120	23	6	4	62	23	20
CTF2001	2021-01-28	12:35:00	627	21	Z	PP4P120	23	7	0	86	16	20
CTF2001	2021-01-28	12:35:00	633	22	Z	NOSTIM	24	1	0	28	30	7
CTF2001	2021-01-28	12:35:00	634	22	Z	NOSTIM	24	2	8	16	28	6
CTF2001	2021-01-28	12:35:00	635	22	Z	NOSTIM	24	3	0	226	13	68
CTF2001	2021-01-28	12:35:00	636	22	Z	NOSTIM	24	4	0	19	44	7
CTF2001	2021-01-28	12:35:00	637	22	Z	NOSTIM	24	5	0	15	45	2
CTF2001	2021-01-28	12:35:00	626	21	Z	NOSTIM	24	6	0	42	21	14
CTF2001	2021-01-28	12:35:00	627	21	Z	NOSTIM	24	7	7	20	52	4
CTF2001	2021-01-28	12:35:00	633	22	Z	P120	25	1	7	216	17	48
CTF2001	2021-01-28	12:35:00	634	22	Z	P120	25	2	0	191	21	36
CTF2001	2021-01-28	12:35:00	635	22	Z	P120	25	3	0	296	22	77
CTF2001	2021-01-28	12:35:00	636	22	Z	P120	25	4	0	308	17	95
CTF2001	2021-01-28	12:35:00	637	22	Z	P120	25	5	12	233	25	53
CTF2001	2021-01-28	12:35:00	626	21	Z	P120	25	6	8	70	11	22
CTF2001	2021-01-28	12:35:00	627	21	Z	P120	25	7	6	570	15	128
CTF2001	2021-01-28	12:35:00	633	22	Z	NOSTIM	26	1	10	20	51	4
CTF2001	2021-01-28	12:35:00	634	22	Z	NOSTIM	26	2	0	35	22	13
CTF2001	2021-01-28	12:35:00	635	22	Z	NOSTIM	26	3	0	230	11	70
CTF2001	2021-01-28	12:35:00	636	22	Z	NOSTIM	26	4	0	30	60	7
CTF2001	2021-01-28	12:35:00	637	22	Z	NOSTIM	26	5	8	19	26	4
CTF2001	2021-01-28	12:35:00	626	21	Z	NOSTIM	26	6	0	39	9	10
CTF2001	2021-01-28	12:35:00	627	21	Z	NOSTIM	26	7	3	14	33	4
CTF2001	2021-01-28	12:35:00	633	22	Z	PP8P120	27	1	13	47	37	13
CTF2001	2021-01-28	12:35:00	634	22	Z	PP8P120	27	2	13	129	21	28
CTF2001	2021-01-28	12:35:00	635	22	Z	PP8P120	27	3	205	251	20	74
CTF2001	2021-01-28	12:35:00	636	22	Z	PP8P120	27	4	17	59	18	15
CTF2001	2021-01-28	12:35:00	637	22	Z	PP8P120	27	5	3	86	51	33
CTF2001	2021-01-28	12:35:00	626	21	Z	PP8P120	27	6	18	175	17	36
CTF2001	2021-01-28	12:35:00	627	21	Z	PP8P120	27	7	10	27	32	6
CTF2001	2021-01-28	12:35:00	633	22	Z	NOSTIM	28	1	0	13	23	3
CTF2001	2021-01-28	12:35:00	634	22	Z	NOSTIM	28	2	6	22	48	6
CTF2001	2021-01-28	12:35:00	635	22	Z	NOSTIM	28	3	0	222	43	68
CTF2001	2021-01-28	12:35:00	636	22	Z	NOSTIM	28	4	20	22	36	7
CTF2001	2021-01-28	12:35:00	637	22	Z	NOSTIM	28	5	0	120	12	39
CTF2001	2021-01-28	12:35:00	626	21	Z	NOSTIM	28	6	15	33	7	11
CTF2001	2021-01-28	12:35:00	627	21	Z	NOSTIM	28	7	0	16	56	5
CTF2001	2021-01-28	12:35:00	633	22	Z	PP16P120	29	1	0	52	45	15
CTF2001	2021-01-28	12:35:00	634	22	Z	PP16P120	29	2	0	62	31	17
CTF2001	2021-01-28	12:35:00	635	22	Z	PP16P120	29	3	205	239	32	68
CTF2001	2021-01-28	12:35:00	636	22	Z	PP16P120	29	4	20	82	40	22
CTF2001	2021-01-28	12:35:00	637	22	Z	PP16P120	29	5	13	106	31	41
CTF2001	2021-01-28	12:35:00	626	21	Z	PP16P120	29	6	0	62	19	17
CTF2001	2021-01-28	12:35:00	627	21	Z	PP16P120	29	7	40	40	1	13
CTF2001	2021-01-28	12:35:00	633	22	Z	NOSTIM	30	1	8	60	52	16
CTF2001	2021-01-28	12:35:00	634	22	Z	NOSTIM	30	2	32	32	1	9
CTF2001	2021-01-28	12:35:00	635	22	Z	NOSTIM	30	3	263	267	2	67
CTF2001	2021-01-28	12:35:00	636	22	Z	NOSTIM	30	4	9	25	11	8
CTF2001	2021-01-28	12:35:00	637	22	Z	NOSTIM	30	5	7	21	57	5
CTF2001	2021-01-28	12:35:00	626	21	Z	NOSTIM	30	6	19	59	43	20
CTF2001	2021-01-28	12:35:00	627	21	Z	NOSTIM	30	7	7	14	33	3
CTF2001	2021-01-28	12:35:00	633	22	Z	P120	31	1	7	724	17	172
CTF2001	2021-01-28	12:35:00	634	22	Z	P120	31	2	22	200	18	51
CTF2001	2021-01-28	12:35:00	635	22	Z	P120	31	3	0	249	43	77
CTF2001	2021-01-28	12:35:00	636	22	Z	P120	31	4	7	136	38	43
CTF2001	2021-01-28	12:35:00	637	22	Z	P120	31	5	8	97	25	27
CTF2001	2021-01-28	12:35:00	626	21	Z	P120	31	6	0	167	15	63
CTF2001	2021-01-28	12:35:00	627	21	Z	P120	31	7	1	247	15	58
CTF2001	2021-01-28	12:35:00	633	22	Z	NOSTIM	32	1	0	15	63	4
CTF2001	2021-01-28	12:35:00	634	22	Z	NOSTIM	32	2	50	57	3	21
CTF2001	2021-01-28	12:35:00	635	22	Z	NOSTIM	32	3	212	239	32	69
CTF2001	2021-01-28	12:35:00	636	22	Z	NOSTIM	32	4	11	25	64	8
CTF2001	2021-01-28	12:35:00	637	22	Z	NOSTIM	32	5	0	17	47	3
CTF2001	2021-01-28	12:35:00	626	21	Z	NOSTIM	32	6	0	32	46	12
CTF2001	2021-01-28	12:35:00	627	21	Z	NOSTIM	32	7	0	17	63	5
CTF2001	2021-01-28	12:35:00	633	22	Z	PP8P120	33	1	0	116	63	29
CTF2001	2021-01-28	12:35:00	634	22	Z	PP8P120	33	2	4	96	28	30
CTF2001	2021-01-28	12:35:00	635	22	Z	PP8P120	33	3	248	258	2	74
CTF2001	2021-01-28	12:35:00	636	22	Z	PP8P120	33	4	18	55	34	14
CTF2001	2021-01-28	12:35:00	637	22	Z	PP8P120	33	5	16	72	52	15
CTF2001	2021-01-28	12:35:00	626	21	Z	PP8P120	33	6	31	83	57	22
CTF2001	2021-01-28	12:35:00	627	21	Z	PP8P120	33	7	4	45	32	10
CTF2001	2021-01-28	12:35:00	633	22	Z	NOSTIM	34	1	8	21	33	6
CTF2001	2021-01-28	12:35:00	634	22	Z	NOSTIM	34	2	15	30	31	8
CTF2001	2021-01-28	12:35:00	635	22	Z	NOSTIM	34	3	0	226	60	69
CTF2001	2021-01-28	12:35:00	636	22	Z	NOSTIM	34	4	20	31	2	9
CTF2001	2021-01-28	12:35:00	637	22	Z	NOSTIM	34	5	45	68	47	16
CTF2001	2021-01-28	12:35:00	626	21	Z	NOSTIM	34	6	8	31	31	10
CTF2001	2021-01-28	12:35:00	627	21	Z	NOSTIM	34	7	0	16	56	4
CTF2001	2021-01-28	12:35:00	633	22	Z	PP16P120	35	1	35	56	20	15
CTF2001	2021-01-28	12:35:00	634	22	Z	PP16P120	35	2	13	68	18	21
CTF2001	2021-01-28	12:35:00	635	22	Z	PP16P120	35	3	265	265	1	67
CTF2001	2021-01-28	12:35:00	636	22	Z	PP16P120	35	4	24	69	40	14
CTF2001	2021-01-28	12:35:00	637	22	Z	PP16P120	35	5	13	77	49	21
CTF2001	2021-01-28	12:35:00	626	21	Z	PP16P120	35	6	18	89	16	24
CTF2001	2021-01-28	12:35:00	627	21	Z	PP16P120	35	7	10	32	21	11
CTF2001	2021-01-28	12:35:00	633	22	Z	NOSTIM	36	1	14	20	11	6
CTF2001	2021-01-28	12:35:00	634	22	Z	NOSTIM	36	2	19	26	3	7
CTF2001	2021-01-28	12:35:00	635	22	Z	NOSTIM	36	3	82	225	21	68
CTF2001	2021-01-28	12:35:00	636	22	Z	NOSTIM	36	4	7	24	2	8
CTF2001	2021-01-28	12:35:00	637	22	Z	NOSTIM	36	5	1	14	52	3
CTF2001	2021-01-28	12:35:00	626	21	Z	NOSTIM	36	6	23	28	2	10
CTF2001	2021-01-28	12:35:00	627	21	Z	NOSTIM	36	7	3	22	34	6
CTF2001	2021-01-28	12:35:00	633	22	Z	PP4P120	37	1	9	117	34	30
CTF2001	2021-01-28	12:35:00	634	22	Z	PP4P120	37	2	2	379	16	78
CTF2001	2021-01-28	12:35:00	635	22	Z	PP4P120	37	3	0	267	27	85
CTF2001	2021-01-28	12:35:00	636	22	Z	PP4P120	37	4	18	133	33	43
CTF2001	2021-01-28	12:35:00	637	22	Z	PP4P120	37	5	19	103	19	27
CTF2001	2021-01-28	12:35:00	626	21	Z	PP4P120	37	6	18	98	24	25
CTF2001	2021-01-28	12:35:00	627	21	Z	PP4P120	37	7	0	92	16	26
CTF2001	2021-01-28	12:35:00	633	22	Z	NOSTIM	38	1	0	24	32	7
CTF2001	2021-01-28	12:35:00	634	22	Z	NOSTIM	38	2	25	48	39	14
CTF2001	2021-01-28	12:35:00	635	22	Z	NOSTIM	38	3	227	227	1	65
CTF2001	2021-01-28	12:35:00	636	22	Z	NOSTIM	38	4	9	40	14	14
CTF2001	2021-01-28	12:35:00	637	22	Z	NOSTIM	38	5	1	18	47	2
CTF2001	2021-01-28	12:35:00	626	21	Z	NOSTIM	38	6	0	39	64	10
CTF2001	2021-01-28	12:35:00	627	21	Z	NOSTIM	38	7	0	16	29	3
CTF2001	2021-01-28	12:35:00	633	22	Z	PP8P120	39	1	2	60	23	13
CTF2001	2021-01-28	12:35:00	634	22	Z	PP8P120	39	2	0	288	23	56
CTF2001	2021-01-28	12:35:00	635	22	Z	PP8P120	39	3	0	312	22	82
CTF2001	2021-01-28	12:35:00	636	22	Z	PP8P120	39	4	6	58	14	16
CTF2001	2021-01-28	12:35:00	637	22	Z	PP8P120	39	5	8	63	59	19
CTF2001	2021-01-28	12:35:00	626	21	Z	PP8P120	39	6	19	66	23	18
CTF2001	2021-01-28	12:35:00	627	21	Z	PP8P120	39	7	9	30	34	5
CTF2001	2021-01-28	12:35:00	633	22	Z	NOSTIM	40	1	9	40	60	9
CTF2001	2021-01-28	12:35:00	634	22	Z	NOSTIM	40	2	5	43	10	14
CTF2001	2021-01-28	12:35:00	635	22	Z	NOSTIM	40	3	0	234	10	71
CTF2001	2021-01-28	12:35:00	636	22	Z	NOSTIM	40	4	19	27	8	7
CTF2001	2021-01-28	12:35:00	637	22	Z	NOSTIM	40	5	0	25	41	4
CTF2001	2021-01-28	12:35:00	626	21	Z	NOSTIM	40	6	0	25	9	10
CTF2001	2021-01-28	12:35:00	627	21	Z	NOSTIM	40	7	1	19	57	4
CTF2001	2021-01-28	12:35:00	633	22	Z	PP4P120	41	1	0	73	49	17
CTF2001	2021-01-28	12:35:00	634	22	Z	PP4P120	41	2	23	185	23	50
CTF2001	2021-01-28	12:35:00	635	22	Z	PP4P120	41	3	46	272	30	77
CTF2001	2021-01-28	12:35:00	636	22	Z	PP4P120	41	4	6	66	44	18
CTF2001	2021-01-28	12:35:00	637	22	Z	PP4P120	41	5	24	258	17	73
CTF2001	2021-01-28	12:35:00	626	21	Z	PP4P120	41	6	6	91	65	26
CTF2001	2021-01-28	12:35:00	627	21	Z	PP4P120	41	7	16	23	29	6
CTF2001	2021-01-28	12:35:00	633	22	Z	NOSTIM	42	1	6	23	4	6
CTF2001	2021-01-28	12:35:00	634	22	Z	NOSTIM	42	2	3	13	4	4
CTF2001	2021-01-28	12:35:00	635	22	Z	NOSTIM	42	3	154	223	37	68
CTF2001	2021-01-28	12:35:00	636	22	Z	NOSTIM	42	4	13	26	20	9
CTF2001	2021-01-28	12:35:00	637	22	Z	NOSTIM	42	5	11	14	2	3
CTF2001	2021-01-28	12:35:00	626	21	Z	NOSTIM	42	6	21	28	59	11
CTF2001	2021-01-28	12:35:00	627	21	Z	NOSTIM	42	7	17	17	1	4
CTF2001	2021-01-28	12:35:00	633	22	Z	PP16P120	43	1	2	34	26	8
CTF2001	2021-01-28	12:35:00	634	22	Z	PP16P120	43	2	14	55	51	14
CTF2001	2021-01-28	12:35:00	635	22	Z	PP16P120	43	3	0	232	58	70
CTF2001	2021-01-28	12:35:00	636	22	Z	PP16P120	43	4	0	54	48	20
CTF2001	2021-01-28	12:35:00	637	22	Z	PP16P120	43	5	2	77	37	30
CTF2001	2021-01-28	12:35:00	626	21	Z	PP16P120	43	6	6	70	18	26
CTF2001	2021-01-28	12:35:00	627	21	Z	PP16P120	43	7	30	80	39	27
CTF2001	2021-01-28	12:35:00	633	22	Z	NOSTIM	44	1	16	23	24	8
CTF2001	2021-01-28	12:35:00	634	22	Z	NOSTIM	44	2	9	14	60	4
CTF2001	2021-01-28	12:35:00	635	22	Z	NOSTIM	44	3	259	259	1	63
CTF2001	2021-01-28	12:35:00	636	22	Z	NOSTIM	44	4	13	22	50	6
CTF2001	2021-01-28	12:35:00	637	22	Z	NOSTIM	44	5	14	44	11	12
CTF2001	2021-01-28	12:35:00	626	21	Z	NOSTIM	44	6	2	34	48	11
CTF2001	2021-01-28	12:35:00	627	21	Z	NOSTIM	44	7	0	13	13	4
CTF2001	2021-01-28	12:35:00	633	22	Z	P120	45	1	0	813	17	188
CTF2001	2021-01-28	12:35:00	634	22	Z	P120	45	2	0	401	22	75
CTF2001	2021-01-28	12:35:00	635	22	Z	P120	45	3	0	343	23	85
CTF2001	2021-01-28	12:35:00	636	22	Z	P120	45	4	34	148	25	43
CTF2001	2021-01-28	12:35:00	637	22	Z	P120	45	5	0	357	20	66
CTF2001	2021-01-28	12:35:00	626	21	Z	P120	45	6	4	155	16	66
CTF2001	2021-01-28	12:35:00	627	21	Z	P120	45	7	6	827	15	172
CTF2001	2021-01-28	12:35:00	633	22	Z	NOSTIM	46	1	10	21	27	6
CTF2001	2021-01-28	12:35:00	634	22	Z	NOSTIM	46	2	0	25	15	8
CTF2001	2021-01-28	12:35:00	635	22	Z	NOSTIM	46	3	0	225	60	69
CTF2001	2021-01-28	12:35:00	636	22	Z	NOSTIM	46	4	17	27	8	8
CTF2001	2021-01-28	12:35:00	637	22	Z	NOSTIM	46	5	0	19	9	4
CTF2001	2021-01-28	12:35:00	626	21	Z	NOSTIM	46	6	6	57	42	13
CTF2001	2021-01-28	12:35:00	627	21	Z	NOSTIM	46	7	1	18	57	4
CTF2001	2021-01-28	12:35:00	633	22	Z	PP8P120	47	1	0	103	55	26
CTF2001	2021-01-28	12:35:00	634	22	Z	PP8P120	47	2	2	160	24	45
CTF2001	2021-01-28	12:35:00	635	22	Z	PP8P120	47	3	168	254	31	73
CTF2001	2021-01-28	12:35:00	636	22	Z	PP8P120	47	4	4	109	27	30
CTF2001	2021-01-28	12:35:00	637	22	Z	PP8P120	47	5	0	38	47	10
CTF2001	2021-01-28	12:35:00	626	21	Z	PP8P120	47	6	3	65	64	22
CTF2001	2021-01-28	12:35:00	627	21	Z	PP8P120	47	7	0	45	44	15
CTF2001	2021-01-28	12:35:00	633	22	Z	NOSTIM	48	1	13	24	51	7
CTF2001	2021-01-28	12:35:00	634	22	Z	NOSTIM	48	2	19	23	25	6
CTF2001	2021-01-28	12:35:00	635	22	Z	NOSTIM	48	3	275	275	1	64
CTF2001	2021-01-28	12:35:00	636	22	Z	NOSTIM	48	4	7	30	49	9
CTF2001	2021-01-28	12:35:00	637	22	Z	NOSTIM	48	5	0	14	34	3
CTF2001	2021-01-28	12:35:00	626	21	Z	NOSTIM	48	6	12	31	49	10
CTF2001	2021-01-28	12:35:00	627	21	Z	NOSTIM	48	7	0	63	65	15
CTF2001	2021-01-28	12:35:00	633	22	Z	PP16P120	49	1	19	41	65	11
CTF2001	2021-01-28	12:35:00	634	22	Z	PP16P120	49	2	1	69	18	18
CTF2001	2021-01-28	12:35:00	635	22	Z	PP16P120	49	3	0	237	22	70
CTF2001	2021-01-28	12:35:00	636	22	Z	PP16P120	49	4	0	56	37	15
CTF2001	2021-01-28	12:35:00	637	22	Z	PP16P120	49	5	6	56	19	17
CTF2001	2021-01-28	12:35:00	626	21	Z	PP16P120	49	6	9	67	19	20
CTF2001	2021-01-28	12:35:00	627	21	Z	PP16P120	49	7	1	38	39	15
CTF2001	2021-01-28	12:35:00	633	22	Z	NOSTIM	50	1	5	19	52	6
CTF2001	2021-01-28	12:35:00	634	22	Z	NOSTIM	50	2	21	24	3	6
CTF2001	2021-01-28	12:35:00	635	22	Z	NOSTIM	50	3	0	226	28	69
CTF2001	2021-01-28	12:35:00	636	22	Z	NOSTIM	50	4	0	26	20	8
CTF2001	2021-01-28	12:35:00	637	22	Z	NOSTIM	50	5	4	29	49	6
CTF2001	2021-01-28	12:35:00	626	21	Z	NOSTIM	50	6	8	32	16	12
CTF2001	2021-01-28	12:35:00	627	21	Z	NOSTIM	50	7	65	65	1	20
CTF2001	2021-01-28	12:35:00	633	22	Z	P120	51	1	36	145	39	47
CTF2001	2021-01-28	12:35:00	634	22	Z	P120	51	2	12	706	16	179
CTF2001	2021-01-28	12:35:00	635	22	Z	P120	51	3	189	376	18	112
CTF2001	2021-01-28	12:35:00	636	22	Z	P120	51	4	26	183	19	42
CTF2001	2021-01-28	12:35:00	637	22	Z	P120	51	5	22	64	23	20
CTF2001	2021-01-28	12:35:00	626	21	Z	P120	51	6	32	425	16	109
CTF2001	2021-01-28	12:35:00	627	21	Z	P120	51	7	6	99	28	27
CTF2001	2021-01-28	12:35:00	633	22	Z	NOSTIM	52	1	0	59	64	14
CTF2001	2021-01-28	12:35:00	634	22	Z	NOSTIM	52	2	9	10	2	3
CTF2001	2021-01-28	12:35:00	635	22	Z	NOSTIM	52	3	0	222	12	68
CTF2001	2021-01-28	12:35:00	636	22	Z	NOSTIM	52	4	47	47	1	15
CTF2001	2021-01-28	12:35:00	637	22	Z	NOSTIM	52	5	1	19	17	4
CTF2001	2021-01-28	12:35:00	626	21	Z	NOSTIM	52	6	16	26	50	10
CTF2001	2021-01-28	12:35:00	627	21	Z	NOSTIM	52	7	9	20	25	6
CTF2001	2021-01-28	12:35:00	633	22	Z	PP4P120	53	1	16	111	57	26
CTF2001	2021-01-28	12:35:00	634	22	Z	PP4P120	53	2	4	327	17	84
CTF2001	2021-01-28	12:35:00	635	22	Z	PP4P120	53	3	276	322	18	86
CTF2001	2021-01-28	12:35:00	636	22	Z	PP4P120	53	4	55	255	27	76
CTF2001	2021-01-28	12:35:00	637	22	Z	PP4P120	53	5	0	118	25	24
CTF2001	2021-01-28	12:35:00	626	21	Z	PP4P120	53	6	4	82	39	19
CTF2001	2021-01-28	12:35:00	627	21	Z	PP4P120	53	7	0	262	16	58
CTF2001	2021-01-28	12:35:00	633	22	Z	NOSTIM	54	1	3	14	39	3
CTF2001	2021-01-28	12:35:00	634	22	Z	NOSTIM	54	2	1	19	39	7
CTF2001	2021-01-28	12:35:00	635	22	Z	NOSTIM	54	3	0	225	39	67
CTF2001	2021-01-28	12:35:00	636	22	Z	NOSTIM	54	4	5	34	54	10
CTF2001	2021-01-28	12:35:00	637	22	Z	NOSTIM	54	5	51	74	53	29
CTF2001	2021-01-28	12:35:00	626	21	Z	NOSTIM	54	6	5	31	4	11
CTF2001	2021-01-28	12:35:00	627	21	Z	NOSTIM	54	7	3	90	45	30
CTF2001	2021-01-28	12:35:00	633	22	Z	P120	55	1	9	200	17	56
CTF2001	2021-01-28	12:35:00	634	22	Z	P120	55	2	10	178	16	69
CTF2001	2021-01-28	12:35:00	635	22	Z	P120	55	3	0	272	61	83
CTF2001	2021-01-28	12:35:00	636	22	Z	P120	55	4	23	252	16	60
CTF2001	2021-01-28	12:35:00	637	22	Z	P120	55	5	3	284	20	68
CTF2001	2021-01-28	12:35:00	626	21	Z	P120	55	6	9	328	16	91
CTF2001	2021-01-28	12:35:00	627	21	Z	P120	55	7	20	125	19	27
CTF2001	2021-01-28	12:35:00	633	22	Z	NOSTIM	56	1	0	22	38	7
CTF2001	2021-01-28	12:35:00	634	22	Z	NOSTIM	56	2	12	19	48	8
CTF2001	2021-01-28	12:35:00	635	22	Z	NOSTIM	56	3	142	228	48	66
CTF2001	2021-01-28	12:35:00	636	22	Z	NOSTIM	56	4	48	84	55	24
CTF2001	2021-01-28	12:35:00	637	22	Z	NOSTIM	56	5	8	15	30	2
CTF2001	2021-01-28	12:35:00	626	21	Z	NOSTIM	56	6	25	36	46	10
CTF2001	2021-01-28	12:35:00	627	21	Z	NOSTIM	56	7	10	26	6	9
CTF2001	2021-01-28	12:35:00	633	22	Z	PP8P120	57	1	9	64	49	16
CTF2001	2021-01-28	12:35:00	634	22	Z	PP8P120	57	2	27	150	38	64
CTF2001	2021-01-28	12:35:00	635	22	Z	PP8P120	57	3	253	279	36	80
CTF2001	2021-01-28	12:35:00	636	22	Z	PP8P120	57	4	10	106	37	23
CTF2001	2021-01-28	12:35:00	637	22	Z	PP8P120	57	5	0	45	60	17
CTF2001	2021-01-28	12:35:00	626	21	Z	PP8P120	57	6	31	74	41	17
CTF2001	2021-01-28	12:35:00	627	21	Z	PP8P120	57	7	10	100	24	33
CTF2001	2021-01-28	12:35:00	633	22	Z	NOSTIM	58	1	0	20	6	5
CTF2001	2021-01-28	12:35:00	634	22	Z	NOSTIM	58	2	0	29	60	8
CTF2001	2021-01-28	12:35:00	635	22	Z	NOSTIM	58	3	0	223	23	68
CTF2001	2021-01-28	12:35:00	636	22	Z	NOSTIM	58	4	0	40	4	12
CTF2001	2021-01-28	12:35:00	637	22	Z	NOSTIM	58	5	0	26	38	6
CTF2001	2021-01-28	12:35:00	626	21	Z	NOSTIM	58	6	7	33	4	12
CTF2001	2021-01-28	12:35:00	627	21	Z	NOSTIM	58	7	8	73	18	21
CTF2001	2021-01-28	12:35:00	633	22	Z	PP16P120	59	1	9	62	18	20
CTF2001	2021-01-28	12:35:00	634	22	Z	PP16P120	59	2	18	52	38	18
CTF2001	2021-01-28	12:35:00	635	22	Z	PP16P120	59	3	0	241	45	72
CTF2001	2021-01-28	12:35:00	636	22	Z	PP16P120	59	4	15	74	16	20
CTF2001	2021-01-28	12:35:00	637	22	Z	PP16P120	59	5	6	71	43	23
CTF2001	2021-01-28	12:35:00	626	21	Z	PP16P120	59	6	31	63	33	16
CTF2001	2021-01-28	12:35:00	627	21	Z	PP16P120	59	7	42	48	59	15
CTF2001	2021-01-28	12:35:00	633	22	Z	NOSTIM	60	1	0	30	11	9
CTF2001	2021-01-28	12:35:00	634	22	Z	NOSTIM	60	2	33	37	13	11
CTF2001	2021-01-28	12:35:00	635	22	Z	NOSTIM	60	3	146	232	14	67
CTF2001	2021-01-28	12:35:00	636	22	Z	NOSTIM	60	4	3	25	64	7
CTF2001	2021-01-28	12:35:00	637	22	Z	NOSTIM	60	5	23	64	49	13
CTF2001	2021-01-28	12:35:00	626	21	Z	NOSTIM	60	6	20	39	29	12
CTF2001	2021-01-28	12:35:00	627	21	Z	NOSTIM	60	7	0	26	22	9
CTF2001	2021-01-28	12:35:00	633	22	Z	PP4P120	61	1	15	288	17	97
CTF2001	2021-01-28	12:35:00	634	22	Z	PP4P120	61	2	4	81	15	29
CTF2001	2021-01-28	12:35:00	635	22	Z	PP4P120	61	3	232	250	2	73
CTF2001	2021-01-28	12:35:00	636	22	Z	PP4P120	61	4	22	91	22	31
CTF2001	2021-01-28	12:35:00	637	22	Z	PP4P120	61	5	10	60	34	18
CTF2001	2021-01-28	12:35:00	626	21	Z	PP4P120	61	6	9	237	17	71
CTF2001	2021-01-28	12:35:00	627	21	Z	PP4P120	61	7	5	153	16	45
CTF2001	2021-01-28	12:35:00	633	22	Z	NOSTIM	62	1	15	22	41	5
CTF2001	2021-01-28	12:35:00	634	22	Z	NOSTIM	62	2	28	31	3	12
CTF2001	2021-01-28	12:35:00	635	22	Z	NOSTIM	62	3	0	229	23	69
CTF2001	2021-01-28	12:35:00	636	22	Z	NOSTIM	62	4	4	26	65	7
CTF2001	2021-01-28	12:35:00	637	22	Z	NOSTIM	62	5	5	80	39	24
CTF2001	2021-01-28	12:35:00	626	21	Z	NOSTIM	62	6	8	42	20	11
CTF2001	2021-01-28	12:35:00	627	21	Z	NOSTIM	62	7	4	35	62	12
CTF2001	2021-01-28	12:35:00	633	22	Z	P120	63	1	17	263	18	76
CTF2001	2021-01-28	12:35:00	634	22	Z	P120	63	2	13	370	23	77
CTF2001	2021-01-28	12:35:00	635	22	Z	P120	63	3	0	298	27	85
CTF2001	2021-01-28	12:35:00	636	22	Z	P120	63	4	40	421	17	113
CTF2001	2021-01-28	12:35:00	637	22	Z	P120	63	5	5	310	20	70
CTF2001	2021-01-28	12:35:00	626	21	Z	P120	63	6	13	187	17	67
CTF2001	2021-01-28	12:35:00	627	21	Z	P120	63	7	53	460	15	76
CTF2001	2021-01-28	12:35:00	633	22	Z	NOSTIM	64	1	0	27	31	7
CTF2001	2021-01-28	12:35:00	634	22	Z	NOSTIM	64	2	12	68	58	31
CTF2001	2021-01-28	12:35:00	635	22	Z	NOSTIM	64	3	78	242	31	73
CTF2001	2021-01-28	12:35:00	636	22	Z	NOSTIM	64	4	3	79	63	21
CTF2001	2021-01-28	12:35:00	637	22	Z	NOSTIM	64	5	8	19	12	3
CTF2001	2021-01-28	12:35:00	626	21	Z	NOSTIM	64	6	27	30	2	11
CTF2001	2021-01-28	12:35:00	627	21	Z	NOSTIM	64	7	15	40	5	15
CTF2001	2021-01-28	12:35:00	633	22	Z	PP4P120	65	1	18	85	50	18
CTF2001	2021-01-28	12:35:00	634	22	Z	PP4P120	65	2	9	402	18	120
CTF2001	2021-01-28	12:35:00	635	22	Z	PP4P120	65	3	274	339	18	94
CTF2001	2021-01-28	12:35:00	636	22	Z	PP4P120	65	4	0	131	19	41
CTF2001	2021-01-28	12:35:00	637	22	Z	PP4P120	65	5	10	115	25	33
CTF2001	2021-01-28	12:35:00	626	21	Z	PP4P120	65	6	13	338	17	102
CTF2001	2021-01-28	12:35:00	627	21	Z	PP4P120	65	7	4	43	23	15
CTF2001	2021-01-28	12:35:00	633	22	Z	NOSTIM	66	1	9	39	10	11
CTF2001	2021-01-28	12:35:00	634	22	Z	NOSTIM	66	2	1	21	7	7
CTF2001	2021-01-28	12:35:00	635	22	Z	NOSTIM	66	3	152	226	20	68
CTF2001	2021-01-28	12:35:00	636	22	Z	NOSTIM	66	4	13	24	36	7
CTF2001	2021-01-28	12:35:00	637	22	Z	NOSTIM	66	5	28	47	32	13
CTF2001	2021-01-28	12:35:00	626	21	Z	NOSTIM	66	6	21	45	58	11
CTF2001	2021-01-28	12:35:00	627	21	Z	NOSTIM	66	7	64	94	7	28
CTF2001	2021-01-28	12:35:00	633	22	Z	PP16P120	67	1	6	52	41	10
CTF2001	2021-01-28	12:35:00	634	22	Z	PP16P120	67	2	3	60	51	13
CTF2001	2021-01-28	12:35:00	635	22	Z	PP16P120	67	3	0	226	58	70
CTF2001	2021-01-28	12:35:00	636	22	Z	PP16P120	67	4	7	76	40	19
CTF2001	2021-01-28	12:35:00	637	22	Z	PP16P120	67	5	0	85	40	21
CTF2001	2021-01-28	12:35:00	626	21	Z	PP16P120	67	6	3	72	31	24
CTF2001	2021-01-28	12:35:00	627	21	Z	PP16P120	67	7	16	32	9	13
CTF2001	2021-01-28	12:35:00	633	22	Z	NOSTIM	68	1	0	33	52	11
CTF2001	2021-01-28	12:35:00	634	22	Z	NOSTIM	68	2	1	15	44	4
CTF2001	2021-01-28	12:35:00	635	22	Z	NOSTIM	68	3	0	224	45	68
CTF2001	2021-01-28	12:35:00	636	22	Z	NOSTIM	68	4	20	46	30	14
CTF2001	2021-01-28	12:35:00	637	22	Z	NOSTIM	68	5	3	43	44	8
CTF2001	2021-01-28	12:35:00	626	21	Z	NOSTIM	68	6	18	32	59	11
CTF2001	2021-01-28	12:35:00	627	21	Z	NOSTIM	68	7	4	32	17	6
CTF2001	2021-01-28	12:35:00	633	22	Z	PP8P120	69	1	36	108	22	44
CTF2001	2021-01-28	12:35:00	634	22	Z	PP8P120	69	2	16	80	34	28
CTF2001	2021-01-28	12:35:00	635	22	Z	PP8P120	69	3	109	233	31	70
CTF2001	2021-01-28	12:35:00	636	22	Z	PP8P120	69	4	3	64	13	13
CTF2001	2021-01-28	12:35:00	637	22	Z	PP8P120	69	5	10	85	58	24
CTF2001	2021-01-28	12:35:00	626	21	Z	PP8P120	69	6	27	100	36	28
CTF2001	2021-01-28	12:35:00	627	21	Z	PP8P120	69	7	7	48	26	12
CTF2001	2021-01-28	12:35:00	633	22	Z	NOSTIM	70	1	4	33	58	7
CTF2001	2021-01-28	12:35:00	634	22	Z	NOSTIM	70	2	5	30	15	8
CTF2001	2021-01-28	12:35:00	635	22	Z	NOSTIM	70	3	254	254	1	64
CTF2001	2021-01-28	12:35:00	636	22	Z	NOSTIM	70	4	3	56	50	15
CTF2001	2021-01-28	12:35:00	637	22	Z	NOSTIM	70	5	21	36	31	10
CTF2001	2021-01-28	12:35:00	626	21	Z	NOSTIM	70	6	0	32	31	11
CTF2001	2021-01-28	12:35:00	627	21	Z	NOSTIM	70	7	67	101	39	46
CTF2001	2021-01-28	12:35:00	633	22	Z	PP4P120	71	1	6	189	21	37
CTF2001	2021-01-28	12:35:00	634	22	Z	PP4P120	71	2	4	157	43	42
CTF2001	2021-01-28	12:35:00	635	22	Z	PP4P120	71	3	120	258	21	74
CTF2001	2021-01-28	12:35:00	636	22	Z	PP4P120	71	4	24	64	19	18
CTF2001	2021-01-28	12:35:00	637	22	Z	PP4P120	71	5	0	134	26	29
CTF2001	2021-01-28	12:35:00	626	21	Z	PP4P120	71	6	31	125	54	35
CTF2001	2021-01-28	12:35:00	627	21	Z	PP4P120	71	7	28	108	21	25
CTF2001	2021-01-28	12:35:00	633	22	Z	NOSTIM	72	1	20	51	30	17
CTF2001	2021-01-28	12:35:00	634	22	Z	NOSTIM	72	2	5	46	65	10
CTF2001	2021-01-28	12:35:00	635	22	Z	NOSTIM	72	3	0	224	9	69
CTF2001	2021-01-28	12:35:00	636	22	Z	NOSTIM	72	4	4	40	25	10
CTF2001	2021-01-28	12:35:00	637	22	Z	NOSTIM	72	5	4	65	41	16
CTF2001	2021-01-28	12:35:00	626	21	Z	NOSTIM	72	6	9	25	7	9
CTF2001	2021-01-28	12:35:00	627	21	Z	NOSTIM	72	7	0	207	53	58
CTF2001	2021-01-28	12:35:00	633	22	Z	P120	73	1	72	78	23	20
CTF2001	2021-01-28	12:35:00	634	22	Z	P120	73	2	14	88	20	21
CTF2001	2021-01-28	12:35:00	635	22	Z	P120	73	3	168	235	48	68
CTF2001	2021-01-28	12:35:00	636	22	Z	P120	73	4	4	161	25	43
CTF2001	2021-01-28	12:35:00	637	22	Z	P120	73	5	17	84	25	23
CTF2001	2021-01-28	12:35:00	626	21	Z	P120	73	6	11	218	16	75
CTF2001	2021-01-28	12:35:00	627	21	Z	P120	73	7	12	93	16	37
CTF2001	2021-01-28	12:35:00	633	22	Z	NOSTIM	74	1	2	26	47	7
CTF2001	2021-01-28	12:35:00	634	22	Z	NOSTIM	74	2	15	25	64	6
CTF2001	2021-01-28	12:35:00	635	22	Z	NOSTIM	74	3	0	222	56	67
CTF2001	2021-01-28	12:35:00	636	22	Z	NOSTIM	74	4	28	39	32	8
CTF2001	2021-01-28	12:35:00	637	22	Z	NOSTIM	74	5	19	79	50	26
CTF2001	2021-01-28	12:35:00	626	21	Z	NOSTIM	74	6	11	34	3	12
CTF2001	2021-01-28	12:35:00	627	21	Z	NOSTIM	74	7	11	20	27	5
CTF2001	2021-01-28	12:35:00	633	22	Z	PP16P120	75	1	0	43	21	12
CTF2001	2021-01-28	12:35:00	634	22	Z	PP16P120	75	2	0	61	19	18
CTF2001	2021-01-28	12:35:00	635	22	Z	PP16P120	75	3	0	230	11	70
CTF2001	2021-01-28	12:35:00	636	22	Z	PP16P120	75	4	0	72	27	14
CTF2001	2021-01-28	12:35:00	637	22	Z	PP16P120	75	5	0	64	42	20
CTF2001	2021-01-28	12:35:00	626	21	Z	PP16P120	75	6	0	49	46	13
CTF2001	2021-01-28	12:35:00	627	21	Z	PP16P120	75	7	0	20	42	5
CTF2001	2021-01-28	12:35:00	633	22	Z	NOSTIM	76	1	160	160	1	41
CTF2001	2021-01-28	12:35:00	634	22	Z	NOSTIM	76	2	1	59	39	16
CTF2001	2021-01-28	12:35:00	635	22	Z	NOSTIM	76	3	238	251	2	69
CTF2001	2021-01-28	12:35:00	636	22	Z	NOSTIM	76	4	16	46	34	8
CTF2001	2021-01-28	12:35:00	637	22	Z	NOSTIM	76	5	27	27	1	7
CTF2001	2021-01-28	12:35:00	626	21	Z	NOSTIM	76	6	12	33	50	10
CTF2001	2021-01-28	12:35:00	627	21	Z	NOSTIM	76	7	25	33	27	10
CTF2001	2021-01-28	12:35:00	633	22	Z	PP8P120	77	1	7	96	19	29
CTF2001	2021-01-28	12:35:00	634	22	Z	PP8P120	77	2	4	197	23	54
CTF2001	2021-01-28	12:35:00	635	22	Z	PP8P120	77	3	0	296	23	79
CTF2001	2021-01-28	12:35:00	636	22	Z	PP8P120	77	4	4	64	16	17
CTF2001	2021-01-28	12:35:00	637	22	Z	PP8P120	77	5	0	98	46	19
CTF2001	2021-01-28	12:35:00	626	21	Z	PP8P120	77	6	10	254	18	87
CTF2001	2021-01-28	12:35:00	627	21	Z	PP8P120	77	7	8	56	47	12
CTF2001	2021-01-28	12:35:00	633	22	Z	NOSTIM	78	1	0	56	42	13
CTF2001	2021-01-28	12:35:00	634	22	Z	NOSTIM	78	2	0	50	51	18
CTF2001	2021-01-28	12:35:00	635	22	Z	NOSTIM	78	3	0	237	45	72
CTF2001	2021-01-28	12:35:00	636	22	Z	NOSTIM	78	4	7	35	11	11
CTF2001	2021-01-28	12:35:00	637	22	Z	NOSTIM	78	5	0	18	10	3
CTF2001	2021-01-28	12:35:00	626	21	Z	NOSTIM	78	6	19	26	34	11
CTF2001	2021-01-28	12:35:00	627	21	Z	NOSTIM	78	7	1	22	41	5
CTF2001	2021-01-28	12:35:00	633	22	Z	PP16P120	79	1	23	59	37	10
CTF2001	2021-01-28	12:35:00	634	22	Z	PP16P120	79	2	28	261	21	41
CTF2001	2021-01-28	12:35:00	635	22	Z	PP16P120	79	3	122	306	21	78
CTF2001	2021-01-28	12:35:00	636	22	Z	PP16P120	79	4	27	88	11	22
CTF2001	2021-01-28	12:35:00	637	22	Z	PP16P120	79	5	24	43	50	10
CTF2001	2021-01-28	12:35:00	626	21	Z	PP16P120	79	6	29	85	20	30
CTF2001	2021-01-28	12:35:00	627	21	Z	PP16P120	79	7	35	41	33	14
CTF2001	2021-01-28	12:35:00	633	22	Z	NOSTIM	80	1	6	24	26	8
CTF2001	2021-01-28	12:35:00	634	22	Z	NOSTIM	80	2	4	59	37	17
CTF2001	2021-01-28	12:35:00	635	22	Z	NOSTIM	80	3	0	241	43	71
CTF2001	2021-01-28	12:35:00	636	22	Z	NOSTIM	80	4	16	25	9	7
CTF2001	2021-01-28	12:35:00	637	22	Z	NOSTIM	80	5	6	19	40	4
CTF2001	2021-01-28	12:35:00	626	21	Z	NOSTIM	80	6	0	26	23	10
CTF2001	2021-01-28	12:35:00	627	21	Z	NOSTIM	80	7	0	17	65	4
CTF2001	2021-01-28	12:35:00	633	22	Z	P120	81	1	17	276	17	86
CTF2001	2021-01-28	12:35:00	634	22	Z	P120	81	2	0	37	60	9
CTF2001	2021-01-28	12:35:00	635	22	Z	P120	81	3	262	262	1	64
CTF2001	2021-01-28	12:35:00	636	22	Z	P120	81	4	26	262	27	71
CTF2001	2021-01-28	12:35:00	637	22	Z	P120	81	5	4	129	19	31
CTF2001	2021-01-28	12:35:00	626	21	Z	P120	81	6	0	457	15	117
CTF2001	2021-01-28	12:35:00	627	21	Z	P120	81	7	0	617	15	126
CTF2001	2021-01-28	12:35:00	633	22	Z	NOSTIM	82	1	9	21	36	8
CTF2001	2021-01-28	12:35:00	634	22	Z	NOSTIM	82	2	3	19	38	8
CTF2001	2021-01-28	12:35:00	635	22	Z	NOSTIM	82	3	0	224	62	69
CTF2001	2021-01-28	12:35:00	636	22	Z	NOSTIM	82	4	8	28	28	8
CTF2001	2021-01-28	12:35:00	637	22	Z	NOSTIM	82	5	17	37	27	8
CTF2001	2021-01-28	12:35:00	626	21	Z	NOSTIM	82	6	14	31	33	11
CTF2001	2021-01-28	12:35:00	627	21	Z	NOSTIM	82	7	2	30	32	9
CTF2001	2021-01-28	12:35:00	633	22	Z	PP8P120	83	1	0	36	6	11
CTF2001	2021-01-28	12:35:00	634	22	Z	PP8P120	83	2	0	90	21	32
CTF2001	2021-01-28	12:35:00	635	22	Z	PP8P120	83	3	237	249	33	68
CTF2001	2021-01-28	12:35:00	636	22	Z	PP8P120	83	4	23	66	43	18
CTF2001	2021-01-28	12:35:00	637	22	Z	PP8P120	83	5	2	72	50	17
CTF2001	2021-01-28	12:35:00	626	21	Z	PP8P120	83	6	0	123	17	38
CTF2001	2021-01-28	12:35:00	627	21	Z	PP8P120	83	7	0	24	28	7
CTF2001	2021-01-28	12:35:00	633	22	Z	NOSTIM	84	1	0	48	49	14
CTF2001	2021-01-28	12:35:00	634	22	Z	NOSTIM	84	2	46	200	35	65
CTF2001	2021-01-28	12:35:00	635	22	Z	NOSTIM	84	3	0	290	41	83
CTF2001	2021-01-28	12:35:00	636	22	Z	NOSTIM	84	4	18	25	23	7
CTF2001	2021-01-28	12:35:00	637	22	Z	NOSTIM	84	5	0	21	40	4
CTF2001	2021-01-28	12:35:00	626	21	Z	NOSTIM	84	6	0	27	56	9
CTF2001	2021-01-28	12:35:00	627	21	Z	NOSTIM	84	7	79	206	16	61
CTF2001	2021-01-28	12:35:00	633	22	Z	PP16P120	85	1	8	48	60	13
CTF2001	2021-01-28	12:35:00	634	22	Z	PP16P120	85	2	24	62	48	21
CTF2001	2021-01-28	12:35:00	635	22	Z	PP16P120	85	3	253	264	2	70
CTF2001	2021-01-28	12:35:00	636	22	Z	PP16P120	85	4	29	117	35	21
CTF2001	2021-01-28	12:35:00	637	22	Z	PP16P120	85	5	11	63	65	19
CTF2001	2021-01-28	12:35:00	626	21	Z	PP16P120	85	6	3	44	7	13
CTF2001	2021-01-28	12:35:00	627	21	Z	PP16P120	85	7	3	41	8	11
CTF2001	2021-01-28	12:35:00	633	22	Z	NOSTIM	86	1	16	21	44	8
CTF2001	2021-01-28	12:35:00	634	22	Z	NOSTIM	86	2	22	24	26	8
CTF2001	2021-01-28	12:35:00	635	22	Z	NOSTIM	86	3	0	226	28	69
CTF2001	2021-01-28	12:35:00	636	22	Z	NOSTIM	86	4	1	66	61	13
CTF2001	2021-01-28	12:35:00	637	22	Z	NOSTIM	86	5	3	14	42	1
CTF2001	2021-01-28	12:35:00	626	21	Z	NOSTIM	86	6	16	23	42	8
CTF2001	2021-01-28	12:35:00	627	21	Z	NOSTIM	86	7	4	15	57	3
CTF2001	2021-01-28	12:35:00	633	22	Z	PP4P120	87	1	18	81	40	18
CTF2001	2021-01-28	12:35:00	634	22	Z	PP4P120	87	2	5	145	32	48
CTF2001	2021-01-28	12:35:00	635	22	Z	PP4P120	87	3	276	276	1	75
CTF2001	2021-01-28	12:35:00	636	22	Z	PP4P120	87	4	16	49	42	15
CTF2001	2021-01-28	12:35:00	637	22	Z	PP4P120	87	5	16	57	25	12
CTF2001	2021-01-28	12:35:00	626	21	Z	PP4P120	87	6	19	81	51	19
CTF2001	2021-01-28	12:35:00	627	21	Z	PP4P120	87	7	21	133	40	56
CTF2001	2021-01-28	12:35:00	633	22	Z	NOSTIM	88	1	0	17	23	4
CTF2001	2021-01-28	12:35:00	634	22	Z	NOSTIM	88	2	6	136	49	50
CTF2001	2021-01-28	12:35:00	635	22	Z	NOSTIM	88	3	0	267	57	79
CTF2001	2021-01-28	12:35:00	636	22	Z	NOSTIM	88	4	8	22	38	5
CTF2001	2021-01-28	12:35:00	637	22	Z	NOSTIM	88	5	0	19	21	3
CTF2001	2021-01-28	12:35:00	626	21	Z	NOSTIM	88	6	3	33	21	11
CTF2001	2021-01-28	12:35:00	627	21	Z	NOSTIM	88	7	37	37	1	9
CTF2001	2021-01-28	12:35:00	633	22	Z	P120	89	1	13	334	17	109
CTF2001	2021-01-28	12:35:00	634	22	Z	P120	89	2	96	142	30	64
CTF2001	2021-01-28	12:35:00	635	22	Z	P120	89	3	261	278	33	76
CTF2001	2021-01-28	12:35:00	636	22	Z	P120	89	4	0	95	44	31
CTF2001	2021-01-28	12:35:00	637	22	Z	P120	89	5	1	194	23	46
CTF2001	2021-01-28	12:35:00	626	21	Z	P120	89	6	0	208	16	57
CTF2001	2021-01-28	12:35:00	627	21	Z	P120	89	7	0	456	15	86
CTF2001	2021-01-28	12:35:00	633	22	Z	NOSTIM	90	1	0	24	6	5
CTF2001	2021-01-28	12:35:00	634	22	Z	NOSTIM	90	2	2	17	54	6
CTF2001	2021-01-28	12:35:00	635	22	Z	NOSTIM	90	3	0	226	22	67
CTF2001	2021-01-28	12:35:00	636	22	Z	NOSTIM	90	4	0	26	38	8
CTF2001	2021-01-28	12:35:00	637	22	Z	NOSTIM	90	5	0	29	37	5
CTF2001	2021-01-28	12:35:00	626	21	Z	NOSTIM	90	6	9	29	3	11
CTF2001	2021-01-28	12:35:00	627	21	Z	NOSTIM	90	7	8	48	19	16
CTF2001	2021-01-28	12:35:00	633	22	Z	PP8P120	91	1	0	45	64	13
CTF2001	2021-01-28	12:35:00	634	22	Z	PP8P120	91	2	0	48	21	10
CTF2001	2021-01-28	12:35:00	635	22	Z	PP8P120	91	3	0	226	45	69
CTF2001	2021-01-28	12:35:00	636	22	Z	PP8P120	91	4	18	68	34	19
CTF2001	2021-01-28	12:35:00	637	22	Z	PP8P120	91	5	0	81	44	19
CTF2001	2021-01-28	12:35:00	626	21	Z	PP8P120	91	6	10	60	34	18
CTF2001	2021-01-28	12:35:00	627	21	Z	PP8P120	91	7	39	105	4	45
CTF2001	2021-01-28	12:35:00	633	22	Z	NOSTIM	92	1	5	40	29	11
CTF2001	2021-01-28	12:35:00	634	22	Z	NOSTIM	92	2	2	48	47	17
CTF2001	2021-01-28	12:35:00	635	22	Z	NOSTIM	92	3	0	232	39	69
CTF2001	2021-01-28	12:35:00	636	22	Z	NOSTIM	92	4	6	53	54	18
CTF2001	2021-01-28	12:35:00	637	22	Z	NOSTIM	92	5	15	39	54	12
CTF2001	2021-01-28	12:35:00	626	21	Z	NOSTIM	92	6	9	32	53	12
CTF2001	2021-01-28	12:35:00	627	21	Z	NOSTIM	92	7	0	38	35	10
CTF2001	2021-01-28	12:35:00	633	22	Z	PP4P120	93	1	15	60	23	12
CTF2001	2021-01-28	12:35:00	634	22	Z	PP4P120	93	2	2	505	17	138
CTF2001	2021-01-28	12:35:00	635	22	Z	PP4P120	93	3	0	336	25	95
CTF2001	2021-01-28	12:35:00	636	22	Z	PP4P120	93	4	0	80	19	19
CTF2001	2021-01-28	12:35:00	637	22	Z	PP4P120	93	5	3	121	46	47
CTF2001	2021-01-28	12:35:00	626	21	Z	PP4P120	93	6	3	100	64	27
CTF2001	2021-01-28	12:35:00	627	21	Z	PP4P120	93	7	7	83	33	24
CTF2001	2021-01-28	12:35:00	633	22	Z	NOSTIM	94	1	8	23	40	7
CTF2001	2021-01-28	12:35:00	634	22	Z	NOSTIM	94	2	10	14	16	4
CTF2001	2021-01-28	12:35:00	635	22	Z	NOSTIM	94	3	245	245	1	63
CTF2001	2021-01-28	12:35:00	636	22	Z	NOSTIM	94	4	12	27	59	6
CTF2001	2021-01-28	12:35:00	637	22	Z	NOSTIM	94	5	8	134	29	44
CTF2001	2021-01-28	12:35:00	626	21	Z	NOSTIM	94	6	16	56	64	18
CTF2001	2021-01-28	12:35:00	627	21	Z	NOSTIM	94	7	0	16	46	4
CTF2001	2021-01-28	12:35:00	633	22	Z	P120	95	1	4	151	17	49
CTF2001	2021-01-28	12:35:00	634	22	Z	P120	95	2	6	75	17	29
CTF2001	2021-01-28	12:35:00	635	22	Z	P120	95	3	0	245	59	74
CTF2001	2021-01-28	12:35:00	636	22	Z	P120	95	4	4	275	17	79
CTF2001	2021-01-28	12:35:00	637	22	Z	P120	95	5	17	363	31	103
CTF2001	2021-01-28	12:35:00	626	21	Z	P120	95	6	0	325	17	93
CTF2001	2021-01-28	12:35:00	627	21	Z	P120	95	7	0	453	16	97
CTF2001	2021-01-28	12:35:00	633	22	Z	NOSTIM	96	1	0	15	4	4
CTF2001	2021-01-28	12:35:00	634	22	Z	NOSTIM	96	2	13	42	64	15
CTF2001	2021-01-28	12:35:00	635	22	Z	NOSTIM	96	3	68	237	64	68
CTF2001	2021-01-28	12:35:00	636	22	Z	NOSTIM	96	4	32	88	56	25
CTF2001	2021-01-28	12:35:00	637	22	Z	NOSTIM	96	5	19	32	63	9
CTF2001	2021-01-28	12:35:00	626	21	Z	NOSTIM	96	6	0	51	62	13
CTF2001	2021-01-28	12:35:00	627	21	Z	NOSTIM	96	7	9	14	27	5
CTF2001	2021-01-28	12:35:00	633	22	Z	P120	97	1	1	75	23	18
CTF2001	2021-01-28	12:35:00	634	22	Z	P120	97	2	11	121	22	46
CTF2001	2021-01-28	12:35:00	635	22	Z	P120	97	3	0	265	25	77
CTF2001	2021-01-28	12:35:00	636	22	Z	P120	97	4	29	132	31	38
CTF2001	2021-01-28	12:35:00	637	22	Z	P120	97	5	0	163	21	50
CTF2001	2021-01-28	12:35:00	626	21	Z	P120	97	6	15	89	33	24
CTF2001	2021-01-28	12:35:00	627	21	Z	P120	97	7	3	546	16	119
CTF2001	2021-01-28	12:35:00	633	22	Z	NOSTIM	98	1	0	22	50	6
CTF2001	2021-01-28	12:35:00	634	22	Z	NOSTIM	98	2	0	29	54	8
CTF2001	2021-01-28	12:35:00	635	22	Z	NOSTIM	98	3	239	239	1	64
CTF2001	2021-01-28	12:35:00	636	22	Z	NOSTIM	98	4	22	72	49	20
CTF2001	2021-01-28	12:35:00	637	22	Z	NOSTIM	98	5	0	20	48	2
CTF2001	2021-01-28	12:35:00	626	21	Z	NOSTIM	98	6	0	57	5	16
CTF2001	2021-01-28	12:35:00	627	21	Z	NOSTIM	98	7	0	30	13	9
CTF2001	2021-01-28	12:35:00	633	22	Z	P120	99	1	0	493	17	101
CTF2001	2021-01-28	12:35:00	634	22	Z	P120	99	2	21	170	17	68
CTF2001	2021-01-28	12:35:00	635	22	Z	P120	99	3	0	272	40	82
CTF2001	2021-01-28	12:35:00	636	22	Z	P120	99	4	11	57	20	18
CTF2001	2021-01-28	12:35:00	637	22	Z	P120	99	5	1	274	28	64
CTF2001	2021-01-28	12:35:00	626	21	Z	P120	99	6	14	160	30	47
CTF2001	2021-01-28	12:35:00	627	21	Z	P120	99	7	2	40	49	13
CTF2001	2021-01-28	12:35:00	633	22	Z	NOSTIM	100	1	5	19	54	5
CTF2001	2021-01-28	12:35:00	634	22	Z	NOSTIM	100	2	9	47	46	17
CTF2001	2021-01-28	12:35:00	635	22	Z	NOSTIM	100	3	187	235	3	70
CTF2001	2021-01-28	12:35:00	636	22	Z	NOSTIM	100	4	38	50	30	14
CTF2001	2021-01-28	12:35:00	637	22	Z	NOSTIM	100	5	19	46	18	12
CTF2001	2021-01-28	12:35:00	626	21	Z	NOSTIM	100	6	12	66	50	21
CTF2001	2021-01-28	12:35:00	627	21	Z	NOSTIM	100	7	27	39	22	10
CTF2001	2021-01-28	12:35:00	633	22	Z	P120	101	1	5	538	17	136
CTF2001	2021-01-28	12:35:00	634	22	Z	P120	101	2	7	494	17	117
CTF2001	2021-01-28	12:35:00	635	22	Z	P120	101	3	0	297	26	93
CTF2001	2021-01-28	12:35:00	636	22	Z	P120	101	4	52	170	26	56
CTF2001	2021-01-28	12:35:00	637	22	Z	P120	101	5	2	520	16	99
CTF2001	2021-01-28	12:35:00	626	21	Z	P120	101	6	10	100	35	30
CTF2001	2021-01-28	12:35:00	627	21	Z	P120	101	7	13	81	28	29
CTF2001	2021-01-28	12:35:00	633	22	Z	NOSTIM	102	1	2	21	20	7
CTF2001	2021-01-28	12:35:00	634	22	Z	NOSTIM	102	2	8	16	3	4
CTF2001	2021-01-28	12:35:00	635	22	Z	NOSTIM	102	3	210	240	3	68
CTF2001	2021-01-28	12:35:00	636	22	Z	NOSTIM	102	4	0	38	35	11
CTF2001	2021-01-28	12:35:00	637	22	Z	NOSTIM	102	5	11	62	46	17
CTF2001	2021-01-28	12:35:00	626	21	Z	NOSTIM	102	6	16	46	34	13
CTF2001	2021-01-28	12:35:00	627	21	Z	NOSTIM	102	7	14	31	50	7
CTF2001	2021-01-28	12:35:00	633	22	Z	P120	103	1	1	173	19	69
CTF2001	2021-01-28	12:35:00	634	22	Z	P120	103	2	0	96	27	33
CTF2001	2021-01-28	12:35:00	635	22	Z	P120	103	3	156	258	48	73
CTF2001	2021-01-28	12:35:00	636	22	Z	P120	103	4	51	95	16	35
CTF2001	2021-01-28	12:35:00	637	22	Z	P120	103	5	7	285	16	68
CTF2001	2021-01-28	12:35:00	626	21	Z	P120	103	6	15	136	16	40
CTF2001	2021-01-28	12:35:00	627	21	Z	P120	103	7	3	135	16	29
CTF2001	2021-01-28	12:35:00	633	22	Z	NOSTIM	104	1	16	31	51	14
CTF2001	2021-01-28	12:35:00	634	22	Z	NOSTIM	104	2	23	38	42	12
CTF2001	2021-01-28	12:35:00	635	22	Z	NOSTIM	104	3	126	224	21	69
CTF2001	2021-01-28	12:35:00	636	22	Z	NOSTIM	104	4	0	117	65	24
CTF2001	2021-01-28	12:35:00	637	22	Z	NOSTIM	104	5	18	21	59	4
CTF2001	2021-01-28	12:35:00	626	21	Z	NOSTIM	104	6	83	91	2	35
CTF2001	2021-01-28	12:35:00	627	21	Z	NOSTIM	104	7	19	55	47	23
CTF2001	2021-01-28	12:35:00	633	22	Z	P120	105	1	66	239	22	83
CTF2001	2021-01-28	12:35:00	634	22	Z	P120	105	2	5	407	17	106
CTF2001	2021-01-28	12:35:00	635	22	Z	P120	105	3	0	295	28	92
CTF2001	2021-01-28	12:35:00	636	22	Z	P120	105	4	4	87	21	21
CTF2001	2021-01-28	12:35:00	637	22	Z	P120	105	5	6	177	16	43
CTF2001	2021-01-28	12:35:00	626	21	Z	P120	105	6	13	104	32	32
CTF2001	2021-01-28	12:35:00	627	21	Z	P120	105	7	0	287	15	88
CTF2001	2021-01-28	12:35:00	633	22	Z	NOSTIM	106	1	2	25	6	7
CTF2001	2021-01-28	12:35:00	634	22	Z	NOSTIM	106	2	59	64	65	20
CTF2001	2021-01-28	12:35:00	635	22	Z	NOSTIM	106	3	240	240	1	66
CTF2001	2021-01-28	12:35:00	636	22	Z	NOSTIM	106	4	18	57	15	24
CTF2001	2021-01-28	12:35:00	637	22	Z	NOSTIM	106	5	5	55	26	10
CTF2001	2021-01-28	12:35:00	626	21	Z	NOSTIM	106	6	1	31	14	10
CTF2001	2021-01-28	12:35:00	627	21	Z	NOSTIM	106	7	0	35	47	8
CTF2001	2021-01-28	12:35:00	633	22	Z	P120	107	1	2	376	17	99
CTF2001	2021-01-28	12:35:00	634	22	Z	P120	107	2	2	156	38	56
CTF2001	2021-01-28	12:35:00	635	22	Z	P120	107	3	0	280	38	80
CTF2001	2021-01-28	12:35:00	636	22	Z	P120	107	4	25	249	18	83
CTF2001	2021-01-28	12:35:00	637	22	Z	P120	107	5	0	394	16	94
CTF2001	2021-01-28	12:35:00	626	21	Z	P120	107	6	27	164	17	57
CTF2001	2021-01-28	12:35:00	627	21	Z	P120	107	7	25	48	27	21
CTF2001	2021-01-28	12:35:00	633	22	Z	NOSTIM	108	1	8	62	42	19
CTF2001	2021-01-28	12:35:00	634	22	Z	NOSTIM	108	2	1	17	23	7
CTF2001	2021-01-28	12:35:00	635	22	Z	NOSTIM	108	3	71	225	14	66
CTF2001	2021-01-28	12:35:00	636	22	Z	NOSTIM	108	4	6	56	63	8
CTF2001	2021-01-28	12:35:00	637	22	Z	NOSTIM	108	5	14	169	22	38
CTF2001	2021-01-28	12:35:00	626	21	Z	NOSTIM	108	6	22	30	36	12
CTF2001	2021-01-28	12:35:00	627	21	Z	NOSTIM	108	7	0	26	42	6
CTF2001	2021-01-28	13:03:55	628	21	Z	P120	1	1	16	580	21	127
CTF2001	2021-01-28	13:03:55	629	21	Z	P120	1	2	75	158	23	54
CTF2001	2021-01-28	13:03:55	638	21	Z	P120	1	3	154	265	31	76
CTF2001	2021-01-28	13:03:55	639	22	Z	P120	1	4	0	540	16	143
CTF2001	2021-01-28	13:03:55	640	21	Z	P120	1	5	0	120	46	27
CTF2001	2021-01-28	13:03:55	641	22	Z	P120	1	6	16	851	16	173
CTF2001	2021-01-28	13:03:55	999	99	Z	P120	1	7	5	17	12	5
CTF2001	2021-01-28	13:03:55	628	21	Z	NOSTIM	2	1	11	24	34	7
CTF2001	2021-01-28	13:03:55	629	21	Z	NOSTIM	2	2	8	15	35	5
CTF2001	2021-01-28	13:03:55	638	21	Z	NOSTIM	2	3	216	238	3	67
CTF2001	2021-01-28	13:03:55	639	22	Z	NOSTIM	2	4	24	27	30	9
CTF2001	2021-01-28	13:03:55	640	21	Z	NOSTIM	2	5	13	23	34	3
CTF2001	2021-01-28	13:03:55	641	22	Z	NOSTIM	2	6	53	85	35	23
CTF2001	2021-01-28	13:03:55	999	99	Z	NOSTIM	2	7	0	15	48	4
CTF2001	2021-01-28	13:03:55	628	21	Z	P120	3	1	12	750	15	163
CTF2001	2021-01-28	13:03:55	629	21	Z	P120	3	2	15	506	16	104
CTF2001	2021-01-28	13:03:55	638	21	Z	P120	3	3	0	349	26	89
CTF2001	2021-01-28	13:03:55	639	22	Z	P120	3	4	23	261	31	66
CTF2001	2021-01-28	13:03:55	640	21	Z	P120	3	5	0	115	23	29
CTF2001	2021-01-28	13:03:55	641	22	Z	P120	3	6	0	873	17	187
CTF2001	2021-01-28	13:03:55	999	99	Z	P120	3	7	0	14	32	3
CTF2001	2021-01-28	13:03:55	628	21	Z	NOSTIM	4	1	13	22	32	6
CTF2001	2021-01-28	13:03:55	629	21	Z	NOSTIM	4	2	0	22	25	5
CTF2001	2021-01-28	13:03:55	638	21	Z	NOSTIM	4	3	258	258	1	63
CTF2001	2021-01-28	13:03:55	639	22	Z	NOSTIM	4	4	11	31	33	9
CTF2001	2021-01-28	13:03:55	640	21	Z	NOSTIM	4	5	0	24	4	8
CTF2001	2021-01-28	13:03:55	641	22	Z	NOSTIM	4	6	0	36	14	12
CTF2001	2021-01-28	13:03:55	999	99	Z	NOSTIM	4	7	0	14	13	5
CTF2001	2021-01-28	13:03:55	628	21	Z	P120	5	1	11	259	15	96
CTF2001	2021-01-28	13:03:55	629	21	Z	P120	5	2	18	790	16	174
CTF2001	2021-01-28	13:03:55	638	21	Z	P120	5	3	154	368	18	111
CTF2001	2021-01-28	13:03:55	639	22	Z	P120	5	4	14	688	17	163
CTF2001	2021-01-28	13:03:55	640	21	Z	P120	5	5	2	668	16	153
CTF2001	2021-01-28	13:03:55	641	22	Z	P120	5	6	43	721	15	155
CTF2001	2021-01-28	13:03:55	999	99	Z	P120	5	7	5	16	16	4
CTF2001	2021-01-28	13:03:55	628	21	Z	NOSTIM	6	1	10	17	25	5
CTF2001	2021-01-28	13:03:55	629	21	Z	NOSTIM	6	2	2	21	41	8
CTF2001	2021-01-28	13:03:55	638	21	Z	NOSTIM	6	3	0	226	42	69
CTF2001	2021-01-28	13:03:55	639	22	Z	NOSTIM	6	4	7	29	57	7
CTF2001	2021-01-28	13:03:55	640	21	Z	NOSTIM	6	5	12	39	58	15
CTF2001	2021-01-28	13:03:55	641	22	Z	NOSTIM	6	6	0	30	64	11
CTF2001	2021-01-28	13:03:55	999	99	Z	NOSTIM	6	7	0	18	22	4
CTF2001	2021-01-28	13:03:55	628	21	Z	P120	7	1	0	720	15	155
CTF2001	2021-01-28	13:03:55	629	21	Z	P120	7	2	7	473	16	107
CTF2001	2021-01-28	13:03:55	638	21	Z	P120	7	3	86	330	15	90
CTF2001	2021-01-28	13:03:55	639	22	Z	P120	7	4	0	973	16	204
CTF2001	2021-01-28	13:03:55	640	21	Z	P120	7	5	11	730	16	165
CTF2001	2021-01-28	13:03:55	641	22	Z	P120	7	6	32	343	17	83
CTF2001	2021-01-28	13:03:55	999	99	Z	P120	7	7	3	16	41	5
CTF2001	2021-01-28	13:03:55	628	21	Z	NOSTIM	8	1	4	20	57	6
CTF2001	2021-01-28	13:03:55	629	21	Z	NOSTIM	8	2	4	25	34	8
CTF2001	2021-01-28	13:03:55	638	21	Z	NOSTIM	8	3	269	269	1	65
CTF2001	2021-01-28	13:03:55	639	22	Z	NOSTIM	8	4	10	30	33	6
CTF2001	2021-01-28	13:03:55	640	21	Z	NOSTIM	8	5	0	14	16	2
CTF2001	2021-01-28	13:03:55	641	22	Z	NOSTIM	8	6	8	28	33	8
CTF2001	2021-01-28	13:03:55	999	99	Z	NOSTIM	8	7	0	12	56	3
CTF2001	2021-01-28	13:03:55	628	21	Z	P120	9	1	16	441	15	112
CTF2001	2021-01-28	13:03:55	629	21	Z	P120	9	2	4	622	16	145
CTF2001	2021-01-28	13:03:55	638	21	Z	P120	9	3	0	325	24	98
CTF2001	2021-01-28	13:03:55	639	22	Z	P120	9	4	16	504	16	114
CTF2001	2021-01-28	13:03:55	640	21	Z	P120	9	5	0	922	16	198
CTF2001	2021-01-28	13:03:55	641	22	Z	P120	9	6	6	867	16	161
CTF2001	2021-01-28	13:03:55	999	99	Z	P120	9	7	0	21	39	5
CTF2001	2021-01-28	13:03:55	628	21	Z	NOSTIM	10	1	0	20	38	5
CTF2001	2021-01-28	13:03:55	629	21	Z	NOSTIM	10	2	0	18	23	7
CTF2001	2021-01-28	13:03:55	638	21	Z	NOSTIM	10	3	137	226	48	66
CTF2001	2021-01-28	13:03:55	639	22	Z	NOSTIM	10	4	0	32	14	7
CTF2001	2021-01-28	13:03:55	640	21	Z	NOSTIM	10	5	6	21	19	4
CTF2001	2021-01-28	13:03:55	641	22	Z	NOSTIM	10	6	6	29	12	8
CTF2001	2021-01-28	13:03:55	999	99	Z	NOSTIM	10	7	3	16	61	4
CTF2001	2021-01-28	13:03:55	628	21	Z	P120	11	1	4	360	15	95
CTF2001	2021-01-28	13:03:55	629	21	Z	P120	11	2	3	1174	16	274
CTF2001	2021-01-28	13:03:55	638	21	Z	P120	11	3	242	390	16	128
CTF2001	2021-01-28	13:03:55	639	22	Z	P120	11	4	27	553	16	120
CTF2001	2021-01-28	13:03:55	640	21	Z	P120	11	5	0	733	16	157
CTF2001	2021-01-28	13:03:55	641	22	Z	P120	11	6	0	337	16	82
CTF2001	2021-01-28	13:03:55	999	99	Z	P120	11	7	2	19	41	5
CTF2001	2021-01-28	13:03:55	628	21	Z	NOSTIM	12	1	9	20	9	6
CTF2001	2021-01-28	13:03:55	629	21	Z	NOSTIM	12	2	0	17	42	4
CTF2001	2021-01-28	13:03:55	638	21	Z	NOSTIM	12	3	0	224	43	68
CTF2001	2021-01-28	13:03:55	639	22	Z	NOSTIM	12	4	23	28	24	9
CTF2001	2021-01-28	13:03:55	640	21	Z	NOSTIM	12	5	0	20	9	4
CTF2001	2021-01-28	13:03:55	641	22	Z	NOSTIM	12	6	8	38	24	12
CTF2001	2021-01-28	13:03:55	999	99	Z	NOSTIM	12	7	0	15	57	5
CTF2001	2021-01-28	13:03:55	628	21	Z	PP8P120	13	1	12	144	21	45
CTF2001	2021-01-28	13:03:55	629	21	Z	PP8P120	13	2	6	297	16	66
CTF2001	2021-01-28	13:03:55	638	21	Z	PP8P120	13	3	35	266	31	78
CTF2001	2021-01-28	13:03:55	639	22	Z	PP8P120	13	4	0	130	33	33
CTF2001	2021-01-28	13:03:55	640	21	Z	PP8P120	13	5	13	133	16	45
CTF2001	2021-01-28	13:03:55	641	22	Z	PP8P120	13	6	25	175	24	50
CTF2001	2021-01-28	13:03:55	999	99	Z	PP8P120	13	7	8	15	11	5
CTF2001	2021-01-28	13:03:55	628	21	Z	NOSTIM	14	1	0	21	28	4
CTF2001	2021-01-28	13:03:55	629	21	Z	NOSTIM	14	2	5	39	40	12
CTF2001	2021-01-28	13:03:55	638	21	Z	NOSTIM	14	3	217	235	3	68
CTF2001	2021-01-28	13:03:55	639	22	Z	NOSTIM	14	4	24	27	2	7
CTF2001	2021-01-28	13:03:55	640	21	Z	NOSTIM	14	5	18	25	51	5
CTF2001	2021-01-28	13:03:55	641	22	Z	NOSTIM	14	6	24	46	17	12
CTF2001	2021-01-28	13:03:55	999	99	Z	NOSTIM	14	7	11	14	16	5
CTF2001	2021-01-28	13:03:55	628	21	Z	P120	15	1	7	288	15	94
CTF2001	2021-01-28	13:03:55	629	21	Z	P120	15	2	0	725	16	182
CTF2001	2021-01-28	13:03:55	638	21	Z	P120	15	3	0	342	24	105
CTF2001	2021-01-28	13:03:55	639	22	Z	P120	15	4	15	225	33	72
CTF2001	2021-01-28	13:03:55	640	21	Z	P120	15	5	0	455	16	97
CTF2001	2021-01-28	13:03:55	641	22	Z	P120	15	6	0	382	16	81
CTF2001	2021-01-28	13:03:55	999	99	Z	P120	15	7	0	17	38	5
CTF2001	2021-01-28	13:03:55	628	21	Z	NOSTIM	16	1	1	19	65	4
CTF2001	2021-01-28	13:03:55	629	21	Z	NOSTIM	16	2	6	16	36	6
CTF2001	2021-01-28	13:03:55	638	21	Z	NOSTIM	16	3	138	223	48	65
CTF2001	2021-01-28	13:03:55	639	22	Z	NOSTIM	16	4	0	31	14	9
CTF2001	2021-01-28	13:03:55	640	21	Z	NOSTIM	16	5	1	24	30	5
CTF2001	2021-01-28	13:03:55	641	22	Z	NOSTIM	16	6	13	27	36	10
CTF2001	2021-01-28	13:03:55	999	99	Z	NOSTIM	16	7	0	17	28	5
CTF2001	2021-01-28	13:03:55	628	21	Z	PP4P120	17	1	3	184	20	46
CTF2001	2021-01-28	13:03:55	629	21	Z	PP4P120	17	2	8	622	16	153
CTF2001	2021-01-28	13:03:55	638	21	Z	PP4P120	17	3	250	370	16	97
CTF2001	2021-01-28	13:03:55	639	22	Z	PP4P120	17	4	0	175	32	60
CTF2001	2021-01-28	13:03:55	640	21	Z	PP4P120	17	5	0	206	16	59
CTF2001	2021-01-28	13:03:55	641	22	Z	PP4P120	17	6	0	138	17	36
CTF2001	2021-01-28	13:03:55	999	99	Z	PP4P120	17	7	0	17	41	5
CTF2001	2021-01-28	13:03:55	628	21	Z	NOSTIM	18	1	16	19	2	4
CTF2001	2021-01-28	13:03:55	629	21	Z	NOSTIM	18	2	3	25	34	9
CTF2001	2021-01-28	13:03:55	638	21	Z	NOSTIM	18	3	256	261	2	67
CTF2001	2021-01-28	13:03:55	639	22	Z	NOSTIM	18	4	18	26	35	9
CTF2001	2021-01-28	13:03:55	640	21	Z	NOSTIM	18	5	20	27	50	4
CTF2001	2021-01-28	13:03:55	641	22	Z	NOSTIM	18	6	18	26	40	10
CTF2001	2021-01-28	13:03:55	999	99	Z	NOSTIM	18	7	4	13	32	4
CTF2001	2021-01-28	13:03:55	628	21	Z	PP16P120	19	1	0	73	18	22
CTF2001	2021-01-28	13:03:55	629	21	Z	PP16P120	19	2	2	75	23	22
CTF2001	2021-01-28	13:03:55	638	21	Z	PP16P120	19	3	0	245	23	70
CTF2001	2021-01-28	13:03:55	639	22	Z	PP16P120	19	4	51	76	32	19
CTF2001	2021-01-28	13:03:55	640	21	Z	PP16P120	19	5	21	75	32	18
CTF2001	2021-01-28	13:03:55	641	22	Z	PP16P120	19	6	13	103	36	34
CTF2001	2021-01-28	13:03:55	999	99	Z	PP16P120	19	7	8	21	37	7
CTF2001	2021-01-28	13:03:55	628	21	Z	NOSTIM	20	1	1	17	60	3
CTF2001	2021-01-28	13:03:55	629	21	Z	NOSTIM	20	2	5	22	7	7
CTF2001	2021-01-28	13:03:55	638	21	Z	NOSTIM	20	3	0	226	9	69
CTF2001	2021-01-28	13:03:55	639	22	Z	NOSTIM	20	4	4	28	18	7
CTF2001	2021-01-28	13:03:55	640	21	Z	NOSTIM	20	5	0	22	40	3
CTF2001	2021-01-28	13:03:55	641	22	Z	NOSTIM	20	6	0	38	24	13
CTF2001	2021-01-28	13:03:55	999	99	Z	NOSTIM	20	7	0	16	6	5
CTF2001	2021-01-28	13:03:55	628	21	Z	P120	21	1	0	421	15	118
CTF2001	2021-01-28	13:03:55	629	21	Z	P120	21	2	10	426	15	84
CTF2001	2021-01-28	13:03:55	638	21	Z	P120	21	3	0	306	14	87
CTF2001	2021-01-28	13:03:55	639	22	Z	P120	21	4	0	429	16	119
CTF2001	2021-01-28	13:03:55	640	21	Z	P120	21	5	1	422	16	95
CTF2001	2021-01-28	13:03:55	641	22	Z	P120	21	6	17	278	16	63
CTF2001	2021-01-28	13:03:55	999	99	Z	P120	21	7	8	13	34	5
CTF2001	2021-01-28	13:03:55	628	21	Z	NOSTIM	22	1	0	20	6	8
CTF2001	2021-01-28	13:03:55	629	21	Z	NOSTIM	22	2	1	18	14	4
CTF2001	2021-01-28	13:03:55	638	21	Z	NOSTIM	22	3	232	232	1	63
CTF2001	2021-01-28	13:03:55	639	22	Z	NOSTIM	22	4	5	28	48	8
CTF2001	2021-01-28	13:03:55	640	21	Z	NOSTIM	22	5	0	22	65	4
CTF2001	2021-01-28	13:03:55	641	22	Z	NOSTIM	22	6	0	30	14	11
CTF2001	2021-01-28	13:03:55	999	99	Z	NOSTIM	22	7	0	15	46	5
CTF2001	2021-01-28	13:03:55	628	21	Z	PP4P120	23	1	24	240	19	54
CTF2001	2021-01-28	13:03:55	629	21	Z	PP4P120	23	2	15	350	21	73
CTF2001	2021-01-28	13:03:55	638	21	Z	PP4P120	23	3	278	296	17	84
CTF2001	2021-01-28	13:03:55	639	22	Z	PP4P120	23	4	16	84	34	24
CTF2001	2021-01-28	13:03:55	640	21	Z	PP4P120	23	5	12	104	17	36
CTF2001	2021-01-28	13:03:55	641	22	Z	PP4P120	23	6	25	64	64	16
CTF2001	2021-01-28	13:03:55	999	99	Z	PP4P120	23	7	4	14	22	3
CTF2001	2021-01-28	13:03:55	628	21	Z	NOSTIM	24	1	6	18	3	4
CTF2001	2021-01-28	13:03:55	629	21	Z	NOSTIM	24	2	46	49	53	14
CTF2001	2021-01-28	13:03:55	638	21	Z	NOSTIM	24	3	212	242	3	69
CTF2001	2021-01-28	13:03:55	639	22	Z	NOSTIM	24	4	34	34	1	8
CTF2001	2021-01-28	13:03:55	640	21	Z	NOSTIM	24	5	18	30	18	6
CTF2001	2021-01-28	13:03:55	641	22	Z	NOSTIM	24	6	25	30	34	11
CTF2001	2021-01-28	13:03:55	999	99	Z	NOSTIM	24	7	9	15	33	5
CTF2001	2021-01-28	13:03:55	628	21	Z	P120	25	1	6	508	20	112
CTF2001	2021-01-28	13:03:55	629	21	Z	P120	25	2	1	641	16	151
CTF2001	2021-01-28	13:03:55	638	21	Z	P120	25	3	11	334	22	108
CTF2001	2021-01-28	13:03:55	639	22	Z	P120	25	4	11	224	34	64
CTF2001	2021-01-28	13:03:55	640	21	Z	P120	25	5	0	380	16	96
CTF2001	2021-01-28	13:03:55	641	22	Z	P120	25	6	22	381	21	81
CTF2001	2021-01-28	13:03:55	999	99	Z	P120	25	7	9	16	26	4
CTF2001	2021-01-28	13:03:55	628	21	Z	NOSTIM	26	1	1	33	64	9
CTF2001	2021-01-28	13:03:55	629	21	Z	NOSTIM	26	2	10	14	21	5
CTF2001	2021-01-28	13:03:55	638	21	Z	NOSTIM	26	3	0	224	40	68
CTF2001	2021-01-28	13:03:55	639	22	Z	NOSTIM	26	4	0	29	39	7
CTF2001	2021-01-28	13:03:55	640	21	Z	NOSTIM	26	5	8	14	39	3
CTF2001	2021-01-28	13:03:55	641	22	Z	NOSTIM	26	6	0	33	5	11
CTF2001	2021-01-28	13:03:55	999	99	Z	NOSTIM	26	7	4	12	53	4
CTF2001	2021-01-28	13:03:55	628	21	Z	PP8P120	27	1	1	112	21	22
CTF2001	2021-01-28	13:03:55	629	21	Z	PP8P120	27	2	7	234	20	65
CTF2001	2021-01-28	13:03:55	638	21	Z	PP8P120	27	3	0	269	26	82
CTF2001	2021-01-28	13:03:55	639	22	Z	PP8P120	27	4	31	178	27	46
CTF2001	2021-01-28	13:03:55	640	21	Z	PP8P120	27	5	2	139	26	38
CTF2001	2021-01-28	13:03:55	641	22	Z	PP8P120	27	6	12	148	26	29
CTF2001	2021-01-28	13:03:55	999	99	Z	PP8P120	27	7	0	17	15	5
CTF2001	2021-01-28	13:03:55	628	21	Z	NOSTIM	28	1	1	18	45	6
CTF2001	2021-01-28	13:03:55	629	21	Z	NOSTIM	28	2	5	16	43	5
CTF2001	2021-01-28	13:03:55	638	21	Z	NOSTIM	28	3	0	225	45	68
CTF2001	2021-01-28	13:03:55	639	22	Z	NOSTIM	28	4	10	29	60	8
CTF2001	2021-01-28	13:03:55	640	21	Z	NOSTIM	28	5	0	22	26	4
CTF2001	2021-01-28	13:03:55	641	22	Z	NOSTIM	28	6	15	31	50	11
CTF2001	2021-01-28	13:03:55	999	99	Z	NOSTIM	28	7	8	13	25	4
CTF2001	2021-01-28	13:03:55	628	21	Z	PP16P120	29	1	5	68	31	24
CTF2001	2021-01-28	13:03:55	629	21	Z	PP16P120	29	2	17	78	20	27
CTF2001	2021-01-28	13:03:55	638	21	Z	PP16P120	29	3	72	236	64	70
CTF2001	2021-01-28	13:03:55	639	22	Z	PP16P120	29	4	19	140	17	36
CTF2001	2021-01-28	13:03:55	640	21	Z	PP16P120	29	5	0	96	19	22
CTF2001	2021-01-28	13:03:55	641	22	Z	PP16P120	29	6	2	150	19	42
CTF2001	2021-01-28	13:03:55	999	99	Z	PP16P120	29	7	8	18	44	5
CTF2001	2021-01-28	13:03:55	628	21	Z	NOSTIM	30	1	2	19	40	6
CTF2001	2021-01-28	13:03:55	629	21	Z	NOSTIM	30	2	3	37	33	15
CTF2001	2021-01-28	13:03:55	638	21	Z	NOSTIM	30	3	239	239	1	66
CTF2001	2021-01-28	13:03:55	639	22	Z	NOSTIM	30	4	6	26	49	7
CTF2001	2021-01-28	13:03:55	640	21	Z	NOSTIM	30	5	0	17	14	2
CTF2001	2021-01-28	13:03:55	641	22	Z	NOSTIM	30	6	0	56	54	12
CTF2001	2021-01-28	13:03:55	999	99	Z	NOSTIM	30	7	1	13	38	4
CTF2001	2021-01-28	13:03:55	628	21	Z	P120	31	1	6	230	19	72
CTF2001	2021-01-28	13:03:55	629	21	Z	P120	31	2	6	821	16	197
CTF2001	2021-01-28	13:03:55	638	21	Z	P120	31	3	228	381	17	111
CTF2001	2021-01-28	13:03:55	639	22	Z	P120	31	4	18	249	15	73
CTF2001	2021-01-28	13:03:55	640	21	Z	P120	31	5	19	443	16	112
CTF2001	2021-01-28	13:03:55	641	22	Z	P120	31	6	20	731	16	153
CTF2001	2021-01-28	13:03:55	999	99	Z	P120	31	7	4	20	32	6
CTF2001	2021-01-28	13:03:55	628	21	Z	NOSTIM	32	1	10	20	12	6
CTF2001	2021-01-28	13:03:55	629	21	Z	NOSTIM	32	2	2	16	36	4
CTF2001	2021-01-28	13:03:55	638	21	Z	NOSTIM	32	3	0	223	38	67
CTF2001	2021-01-28	13:03:55	639	22	Z	NOSTIM	32	4	9	34	20	9
CTF2001	2021-01-28	13:03:55	640	21	Z	NOSTIM	32	5	0	31	20	9
CTF2001	2021-01-28	13:03:55	641	22	Z	NOSTIM	32	6	14	30	36	11
CTF2001	2021-01-28	13:03:55	999	99	Z	NOSTIM	32	7	12	15	34	4
CTF2001	2021-01-28	13:03:55	628	21	Z	PP8P120	33	1	10	97	26	19
CTF2001	2021-01-28	13:03:55	629	21	Z	PP8P120	33	2	5	44	21	15
CTF2001	2021-01-28	13:03:55	638	21	Z	PP8P120	33	3	0	233	23	70
CTF2001	2021-01-28	13:03:55	639	22	Z	PP8P120	33	4	53	119	25	39
CTF2001	2021-01-28	13:03:55	640	21	Z	PP8P120	33	5	0	140	32	40
CTF2001	2021-01-28	13:03:55	641	22	Z	PP8P120	33	6	6	148	18	38
CTF2001	2021-01-28	13:03:55	999	99	Z	PP8P120	33	7	3	18	12	5
CTF2001	2021-01-28	13:03:55	628	21	Z	NOSTIM	34	1	8	27	32	7
CTF2001	2021-01-28	13:03:55	629	21	Z	NOSTIM	34	2	0	40	58	13
CTF2001	2021-01-28	13:03:55	638	21	Z	NOSTIM	34	3	0	233	59	70
CTF2001	2021-01-28	13:03:55	639	22	Z	NOSTIM	34	4	20	25	43	7
CTF2001	2021-01-28	13:03:55	640	21	Z	NOSTIM	34	5	3	20	7	3
CTF2001	2021-01-28	13:03:55	641	22	Z	NOSTIM	34	6	0	33	57	10
CTF2001	2021-01-28	13:03:55	999	99	Z	NOSTIM	34	7	3	13	6	4
CTF2001	2021-01-28	13:03:55	628	21	Z	PP16P120	35	1	0	60	43	15
CTF2001	2021-01-28	13:03:55	629	21	Z	PP16P120	35	2	27	147	18	47
CTF2001	2021-01-28	13:03:55	638	21	Z	PP16P120	35	3	0	249	28	78
CTF2001	2021-01-28	13:03:55	639	22	Z	PP16P120	35	4	47	123	18	34
CTF2001	2021-01-28	13:03:55	640	21	Z	PP16P120	35	5	5	92	27	31
CTF2001	2021-01-28	13:03:55	641	22	Z	PP16P120	35	6	22	102	27	24
CTF2001	2021-01-28	13:03:55	999	99	Z	PP16P120	35	7	12	20	24	5
CTF2001	2021-01-28	13:03:55	628	21	Z	NOSTIM	36	1	2	24	47	7
CTF2001	2021-01-28	13:03:55	629	21	Z	NOSTIM	36	2	1	17	12	3
CTF2001	2021-01-28	13:03:55	638	21	Z	NOSTIM	36	3	32	224	47	66
CTF2001	2021-01-28	13:03:55	639	22	Z	NOSTIM	36	4	0	24	12	7
CTF2001	2021-01-28	13:03:55	640	21	Z	NOSTIM	36	5	11	19	11	3
CTF2001	2021-01-28	13:03:55	641	22	Z	NOSTIM	36	6	28	32	35	11
CTF2001	2021-01-28	13:03:55	999	99	Z	NOSTIM	36	7	10	15	43	4
CTF2001	2021-01-28	13:03:55	628	21	Z	PP4P120	37	1	6	309	30	78
CTF2001	2021-01-28	13:03:55	629	21	Z	PP4P120	37	2	10	437	16	113
CTF2001	2021-01-28	13:03:55	638	21	Z	PP4P120	37	3	207	339	16	93
CTF2001	2021-01-28	13:03:55	639	22	Z	PP4P120	37	4	0	133	27	39
CTF2001	2021-01-28	13:03:55	640	21	Z	PP4P120	37	5	1	285	16	87
CTF2001	2021-01-28	13:03:55	641	22	Z	PP4P120	37	6	0	136	16	51
CTF2001	2021-01-28	13:03:55	999	99	Z	PP4P120	37	7	6	20	30	6
CTF2001	2021-01-28	13:03:55	628	21	Z	NOSTIM	38	1	21	21	1	5
CTF2001	2021-01-28	13:03:55	629	21	Z	NOSTIM	38	2	13	23	22	9
CTF2001	2021-01-28	13:03:55	638	21	Z	NOSTIM	38	3	276	276	1	64
CTF2001	2021-01-28	13:03:55	639	22	Z	NOSTIM	38	4	18	25	33	7
CTF2001	2021-01-28	13:03:55	640	21	Z	NOSTIM	38	5	9	21	39	4
CTF2001	2021-01-28	13:03:55	641	22	Z	NOSTIM	38	6	15	31	65	10
CTF2001	2021-01-28	13:03:55	999	99	Z	NOSTIM	38	7	3	15	14	4
CTF2001	2021-01-28	13:03:55	628	21	Z	PP8P120	39	1	15	67	21	21
CTF2001	2021-01-28	13:03:55	629	21	Z	PP8P120	39	2	10	265	21	44
CTF2001	2021-01-28	13:03:55	638	21	Z	PP8P120	39	3	212	287	20	80
CTF2001	2021-01-28	13:03:55	639	22	Z	PP8P120	39	4	8	95	26	26
CTF2001	2021-01-28	13:03:55	640	21	Z	PP8P120	39	5	22	140	26	42
CTF2001	2021-01-28	13:03:55	641	22	Z	PP8P120	39	6	30	123	33	37
CTF2001	2021-01-28	13:03:55	999	99	Z	PP8P120	39	7	5	15	33	4
CTF2001	2021-01-28	13:03:55	628	21	Z	NOSTIM	40	1	16	21	38	5
CTF2001	2021-01-28	13:03:55	629	21	Z	NOSTIM	40	2	0	16	19	6
CTF2001	2021-01-28	13:03:55	638	21	Z	NOSTIM	40	3	0	225	22	67
CTF2001	2021-01-28	13:03:55	639	22	Z	NOSTIM	40	4	1	23	20	6
CTF2001	2021-01-28	13:03:55	640	21	Z	NOSTIM	40	5	8	40	61	11
CTF2001	2021-01-28	13:03:55	641	22	Z	NOSTIM	40	6	19	26	2	11
CTF2001	2021-01-28	13:03:55	999	99	Z	NOSTIM	40	7	12	12	1	4
CTF2001	2021-01-28	13:03:55	628	21	Z	PP4P120	41	1	0	174	20	35
CTF2001	2021-01-28	13:03:55	629	21	Z	PP4P120	41	2	12	461	16	78
CTF2001	2021-01-28	13:03:55	638	21	Z	PP4P120	41	3	0	341	23	85
CTF2001	2021-01-28	13:03:55	639	22	Z	PP4P120	41	4	2	111	27	29
CTF2001	2021-01-28	13:03:55	640	21	Z	PP4P120	41	5	2	206	31	62
CTF2001	2021-01-28	13:03:55	641	22	Z	PP4P120	41	6	4	59	51	22
CTF2001	2021-01-28	13:03:55	999	99	Z	PP4P120	41	7	6	15	13	5
CTF2001	2021-01-28	13:03:55	628	21	Z	NOSTIM	42	1	13	22	59	6
CTF2001	2021-01-28	13:03:55	629	21	Z	NOSTIM	42	2	24	52	25	16
CTF2001	2021-01-28	13:03:55	638	21	Z	NOSTIM	42	3	0	237	26	71
CTF2001	2021-01-28	13:03:55	639	22	Z	NOSTIM	42	4	16	34	58	8
CTF2001	2021-01-28	13:03:55	640	21	Z	NOSTIM	42	5	1	15	24	3
CTF2001	2021-01-28	13:03:55	641	22	Z	NOSTIM	42	6	6	38	7	12
CTF2001	2021-01-28	13:03:55	999	99	Z	NOSTIM	42	7	0	18	22	4
CTF2001	2021-01-28	13:03:55	628	21	Z	PP16P120	43	1	20	70	42	21
CTF2001	2021-01-28	13:03:55	629	21	Z	PP16P120	43	2	28	79	48	30
CTF2001	2021-01-28	13:03:55	638	21	Z	PP16P120	43	3	0	247	45	75
CTF2001	2021-01-28	13:03:55	639	22	Z	PP16P120	43	4	16	97	32	41
CTF2001	2021-01-28	13:03:55	640	21	Z	PP16P120	43	5	0	168	23	45
CTF2001	2021-01-28	13:03:55	641	22	Z	PP16P120	43	6	7	142	19	46
CTF2001	2021-01-28	13:03:55	999	99	Z	PP16P120	43	7	4	15	17	6
CTF2001	2021-01-28	13:03:55	628	21	Z	NOSTIM	44	1	0	31	49	8
CTF2001	2021-01-28	13:03:55	629	21	Z	NOSTIM	44	2	2	12	48	4
CTF2001	2021-01-28	13:03:55	638	21	Z	NOSTIM	44	3	227	227	1	63
CTF2001	2021-01-28	13:03:55	639	22	Z	NOSTIM	44	4	0	24	49	7
CTF2001	2021-01-28	13:03:55	640	21	Z	NOSTIM	44	5	0	22	65	4
CTF2001	2021-01-28	13:03:55	641	22	Z	NOSTIM	44	6	0	29	30	11
CTF2001	2021-01-28	13:03:55	999	99	Z	NOSTIM	44	7	0	15	12	4
CTF2001	2021-01-28	13:03:55	628	21	Z	P120	45	1	13	417	20	104
CTF2001	2021-01-28	13:03:55	629	21	Z	P120	45	2	25	589	22	105
CTF2001	2021-01-28	13:03:55	638	21	Z	P120	45	3	226	341	17	96
CTF2001	2021-01-28	13:03:55	639	22	Z	P120	45	4	21	224	28	66
CTF2001	2021-01-28	13:03:55	640	21	Z	P120	45	5	8	517	16	130
CTF2001	2021-01-28	13:03:55	641	22	Z	P120	45	6	33	333	16	70
CTF2001	2021-01-28	13:03:55	999	99	Z	P120	45	7	8	19	48	4
CTF2001	2021-01-28	13:03:55	628	21	Z	NOSTIM	46	1	12	23	62	8
CTF2001	2021-01-28	13:03:55	629	21	Z	NOSTIM	46	2	1	11	4	2
CTF2001	2021-01-28	13:03:55	638	21	Z	NOSTIM	46	3	0	221	22	67
CTF2001	2021-01-28	13:03:55	639	22	Z	NOSTIM	46	4	0	30	31	11
CTF2001	2021-01-28	13:03:55	640	21	Z	NOSTIM	46	5	1	22	36	3
CTF2001	2021-01-28	13:03:55	641	22	Z	NOSTIM	46	6	26	34	52	10
CTF2001	2021-01-28	13:03:55	999	99	Z	NOSTIM	46	7	14	15	60	5
CTF2001	2021-01-28	13:03:55	628	21	Z	PP8P120	47	1	4	84	20	21
CTF2001	2021-01-28	13:03:55	629	21	Z	PP8P120	47	2	13	335	16	88
CTF2001	2021-01-28	13:03:55	638	21	Z	PP8P120	47	3	0	317	23	86
CTF2001	2021-01-28	13:03:55	639	22	Z	PP8P120	47	4	1	130	26	32
CTF2001	2021-01-28	13:03:55	640	21	Z	PP8P120	47	5	0	138	33	34
CTF2001	2021-01-28	13:03:55	641	22	Z	PP8P120	47	6	0	62	39	19
CTF2001	2021-01-28	13:03:55	999	99	Z	PP8P120	47	7	4	14	3	4
CTF2001	2021-01-28	13:03:55	628	21	Z	NOSTIM	48	1	8	32	37	9
CTF2001	2021-01-28	13:03:55	629	21	Z	NOSTIM	48	2	1	20	38	6
CTF2001	2021-01-28	13:03:55	638	21	Z	NOSTIM	48	3	0	222	24	68
CTF2001	2021-01-28	13:03:55	639	22	Z	NOSTIM	48	4	8	24	23	8
CTF2001	2021-01-28	13:03:55	640	21	Z	NOSTIM	48	5	3	23	39	3
CTF2001	2021-01-28	13:03:55	641	22	Z	NOSTIM	48	6	4	35	21	11
CTF2001	2021-01-28	13:03:55	999	99	Z	NOSTIM	48	7	4	12	4	5
CTF2001	2021-01-28	13:03:55	628	21	Z	PP16P120	49	1	16	62	24	16
CTF2001	2021-01-28	13:03:55	629	21	Z	PP16P120	49	2	11	33	20	11
CTF2001	2021-01-28	13:03:55	638	21	Z	PP16P120	49	3	0	227	24	69
CTF2001	2021-01-28	13:03:55	639	22	Z	PP16P120	49	4	12	131	18	31
CTF2001	2021-01-28	13:03:55	640	21	Z	PP16P120	49	5	10	43	31	11
CTF2001	2021-01-28	13:03:55	641	22	Z	PP16P120	49	6	54	166	18	70
CTF2001	2021-01-28	13:03:55	999	99	Z	PP16P120	49	7	0	17	21	5
CTF2001	2021-01-28	13:03:55	628	21	Z	NOSTIM	50	1	6	20	42	6
CTF2001	2021-01-28	13:03:55	629	21	Z	NOSTIM	50	2	4	27	24	8
CTF2001	2021-01-28	13:03:55	638	21	Z	NOSTIM	50	3	0	229	25	69
CTF2001	2021-01-28	13:03:55	639	22	Z	NOSTIM	50	4	9	30	23	8
CTF2001	2021-01-28	13:03:55	640	21	Z	NOSTIM	50	5	0	18	40	3
CTF2001	2021-01-28	13:03:55	641	22	Z	NOSTIM	50	6	0	37	30	14
CTF2001	2021-01-28	13:03:55	999	99	Z	NOSTIM	50	7	1	13	37	4
CTF2001	2021-01-28	13:03:55	628	21	Z	P120	51	1	7	440	20	106
CTF2001	2021-01-28	13:03:55	629	21	Z	P120	51	2	0	217	23	58
CTF2001	2021-01-28	13:03:55	638	21	Z	P120	51	3	0	297	25	84
CTF2001	2021-01-28	13:03:55	639	22	Z	P120	51	4	7	439	21	117
CTF2001	2021-01-28	13:03:55	640	21	Z	P120	51	5	0	643	16	146
CTF2001	2021-01-28	13:03:55	641	22	Z	P120	51	6	0	295	16	78
CTF2001	2021-01-28	13:03:55	999	99	Z	P120	51	7	0	17	47	3
CTF2001	2021-01-28	13:03:55	628	21	Z	NOSTIM	52	1	11	18	59	6
CTF2001	2021-01-28	13:03:55	629	21	Z	NOSTIM	52	2	0	52	50	19
CTF2001	2021-01-28	13:03:55	638	21	Z	NOSTIM	52	3	0	232	59	71
CTF2001	2021-01-28	13:03:55	639	22	Z	NOSTIM	52	4	11	38	59	13
CTF2001	2021-01-28	13:03:55	640	21	Z	NOSTIM	52	5	7	20	24	3
CTF2001	2021-01-28	13:03:55	641	22	Z	NOSTIM	52	6	0	40	40	12
CTF2001	2021-01-28	13:03:55	999	99	Z	NOSTIM	52	7	0	16	22	5
CTF2001	2021-01-28	13:03:55	628	21	Z	PP4P120	53	1	21	222	21	54
CTF2001	2021-01-28	13:03:55	629	21	Z	PP4P120	53	2	9	72	26	27
CTF2001	2021-01-28	13:03:55	638	21	Z	PP4P120	53	3	0	246	27	73
CTF2001	2021-01-28	13:03:55	639	22	Z	PP4P120	53	4	28	177	25	37
CTF2001	2021-01-28	13:03:55	640	21	Z	PP4P120	53	5	0	252	16	84
CTF2001	2021-01-28	13:03:55	641	22	Z	PP4P120	53	6	14	194	25	35
CTF2001	2021-01-28	13:03:55	999	99	Z	PP4P120	53	7	9	18	40	5
CTF2001	2021-01-28	13:03:55	628	21	Z	NOSTIM	54	1	2	22	46	6
CTF2001	2021-01-28	13:03:55	629	21	Z	NOSTIM	54	2	12	15	18	5
CTF2001	2021-01-28	13:03:55	638	21	Z	NOSTIM	54	3	0	223	46	67
CTF2001	2021-01-28	13:03:55	639	22	Z	NOSTIM	54	4	4	26	46	9
CTF2001	2021-01-28	13:03:55	640	21	Z	NOSTIM	54	5	2	36	45	8
CTF2001	2021-01-28	13:03:55	641	22	Z	NOSTIM	54	6	24	24	1	9
CTF2001	2021-01-28	13:03:55	999	99	Z	NOSTIM	54	7	12	14	42	5
CTF2001	2021-01-28	13:03:55	628	21	Z	P120	55	1	0	387	20	109
CTF2001	2021-01-28	13:03:55	629	21	Z	P120	55	2	11	229	22	54
CTF2001	2021-01-28	13:03:55	638	21	Z	P120	55	3	176	265	15	76
CTF2001	2021-01-28	13:03:55	639	22	Z	P120	55	4	0	359	21	103
CTF2001	2021-01-28	13:03:55	640	21	Z	P120	55	5	9	457	16	116
CTF2001	2021-01-28	13:03:55	641	22	Z	P120	55	6	8	287	20	68
CTF2001	2021-01-28	13:03:55	999	99	Z	P120	55	7	0	17	63	5
CTF2001	2021-01-28	13:03:55	628	21	Z	NOSTIM	56	1	24	24	1	6
CTF2001	2021-01-28	13:03:55	629	21	Z	NOSTIM	56	2	26	29	14	11
CTF2001	2021-01-28	13:03:55	638	21	Z	NOSTIM	56	3	273	273	1	65
CTF2001	2021-01-28	13:03:55	639	22	Z	NOSTIM	56	4	11	22	60	7
CTF2001	2021-01-28	13:03:55	640	21	Z	NOSTIM	56	5	6	24	49	4
CTF2001	2021-01-28	13:03:55	641	22	Z	NOSTIM	56	6	0	37	65	11
CTF2001	2021-01-28	13:03:55	999	99	Z	NOSTIM	56	7	0	16	55	5
CTF2001	2021-01-28	13:03:55	628	21	Z	PP8P120	57	1	23	61	33	16
CTF2001	2021-01-28	13:03:55	629	21	Z	PP8P120	57	2	18	67	34	31
CTF2001	2021-01-28	13:03:55	638	21	Z	PP8P120	57	3	247	260	2	73
CTF2001	2021-01-28	13:03:55	639	22	Z	PP8P120	57	4	37	91	34	26
CTF2001	2021-01-28	13:03:55	640	21	Z	PP8P120	57	5	0	153	24	33
CTF2001	2021-01-28	13:03:55	641	22	Z	PP8P120	57	6	24	128	26	25
CTF2001	2021-01-28	13:03:55	999	99	Z	PP8P120	57	7	7	24	31	5
CTF2001	2021-01-28	13:03:55	628	21	Z	NOSTIM	58	1	8	21	44	5
CTF2001	2021-01-28	13:03:55	629	21	Z	NOSTIM	58	2	3	28	36	8
CTF2001	2021-01-28	13:03:55	638	21	Z	NOSTIM	58	3	103	228	38	69
CTF2001	2021-01-28	13:03:55	639	22	Z	NOSTIM	58	4	0	29	52	7
CTF2001	2021-01-28	13:03:55	640	21	Z	NOSTIM	58	5	7	15	42	2
CTF2001	2021-01-28	13:03:55	641	22	Z	NOSTIM	58	6	26	62	26	13
CTF2001	2021-01-28	13:03:55	999	99	Z	NOSTIM	58	7	14	14	1	5
CTF2001	2021-01-28	13:03:55	628	21	Z	PP16P120	59	1	8	91	18	19
CTF2001	2021-01-28	13:03:55	629	21	Z	PP16P120	59	2	3	93	18	42
CTF2001	2021-01-28	13:03:55	638	21	Z	PP16P120	59	3	0	256	39	75
CTF2001	2021-01-28	13:03:55	639	22	Z	PP16P120	59	4	27	104	37	26
CTF2001	2021-01-28	13:03:55	640	21	Z	PP16P120	59	5	8	81	24	19
CTF2001	2021-01-28	13:03:55	641	22	Z	PP16P120	59	6	2	79	39	29
CTF2001	2021-01-28	13:03:55	999	99	Z	PP16P120	59	7	14	17	21	5
CTF2001	2021-01-28	13:03:55	628	21	Z	NOSTIM	60	1	0	19	65	6
CTF2001	2021-01-28	13:03:55	629	21	Z	NOSTIM	60	2	29	48	7	15
CTF2001	2021-01-28	13:03:55	638	21	Z	NOSTIM	60	3	0	236	7	71
CTF2001	2021-01-28	13:03:55	639	22	Z	NOSTIM	60	4	10	28	23	7
CTF2001	2021-01-28	13:03:55	640	21	Z	NOSTIM	60	5	0	17	39	3
CTF2001	2021-01-28	13:03:55	641	22	Z	NOSTIM	60	6	10	25	21	10
CTF2001	2021-01-28	13:03:55	999	99	Z	NOSTIM	60	7	2	13	20	4
CTF2001	2021-01-28	13:03:55	628	21	Z	PP4P120	61	1	2	262	20	51
CTF2001	2021-01-28	13:03:55	629	21	Z	PP4P120	61	2	3	442	17	103
CTF2001	2021-01-28	13:03:55	638	21	Z	PP4P120	61	3	0	300	25	88
CTF2001	2021-01-28	13:03:55	639	22	Z	PP4P120	61	4	8	120	23	26
CTF2001	2021-01-28	13:03:55	640	21	Z	PP4P120	61	5	2	289	16	105
CTF2001	2021-01-28	13:03:55	641	22	Z	PP4P120	61	6	11	169	32	51
CTF2001	2021-01-28	13:03:55	999	99	Z	PP4P120	61	7	0	16	40	5
CTF2001	2021-01-28	13:03:55	628	21	Z	NOSTIM	62	1	9	20	44	6
CTF2001	2021-01-28	13:03:55	629	21	Z	NOSTIM	62	2	14	16	50	6
CTF2001	2021-01-28	13:03:55	638	21	Z	NOSTIM	62	3	0	224	28	68
CTF2001	2021-01-28	13:03:55	639	22	Z	NOSTIM	62	4	7	31	61	9
CTF2001	2021-01-28	13:03:55	640	21	Z	NOSTIM	62	5	8	25	10	5
CTF2001	2021-01-28	13:03:55	641	22	Z	NOSTIM	62	6	10	25	59	9
CTF2001	2021-01-28	13:03:55	999	99	Z	NOSTIM	62	7	9	14	25	4
CTF2001	2021-01-28	13:03:55	628	21	Z	P120	63	1	0	509	30	112
CTF2001	2021-01-28	13:03:55	629	21	Z	P120	63	2	9	529	16	110
CTF2001	2021-01-28	13:03:55	638	21	Z	P120	63	3	184	346	16	90
CTF2001	2021-01-28	13:03:55	639	22	Z	P120	63	4	14	127	28	41
CTF2001	2021-01-28	13:03:55	640	21	Z	P120	63	5	0	692	15	157
CTF2001	2021-01-28	13:03:55	641	22	Z	P120	63	6	4	424	16	120
CTF2001	2021-01-28	13:03:55	999	99	Z	P120	63	7	0	20	31	6
CTF2001	2021-01-28	13:03:55	628	21	Z	NOSTIM	64	1	20	23	2	5
CTF2001	2021-01-28	13:03:55	629	21	Z	NOSTIM	64	2	5	21	57	7
CTF2001	2021-01-28	13:03:55	638	21	Z	NOSTIM	64	3	268	268	1	66
CTF2001	2021-01-28	13:03:55	639	22	Z	NOSTIM	64	4	25	25	1	8
CTF2001	2021-01-28	13:03:55	640	21	Z	NOSTIM	64	5	17	17	1	3
CTF2001	2021-01-28	13:03:55	641	22	Z	NOSTIM	64	6	17	51	65	15
CTF2001	2021-01-28	13:03:55	999	99	Z	NOSTIM	64	7	6	15	48	4
CTF2001	2021-01-28	13:03:55	628	21	Z	PP4P120	65	1	0	133	21	28
CTF2001	2021-01-28	13:03:55	629	21	Z	PP4P120	65	2	3	397	21	81
CTF2001	2021-01-28	13:03:55	638	21	Z	PP4P120	65	3	0	344	22	86
CTF2001	2021-01-28	13:03:55	639	22	Z	PP4P120	65	4	0	144	23	32
CTF2001	2021-01-28	13:03:55	640	21	Z	PP4P120	65	5	11	256	15	55
CTF2001	2021-01-28	13:03:55	641	22	Z	PP4P120	65	6	10	175	16	52
CTF2001	2021-01-28	13:03:55	999	99	Z	PP4P120	65	7	7	16	19	5
CTF2001	2021-01-28	13:03:55	628	21	Z	NOSTIM	66	1	8	26	58	7
CTF2001	2021-01-28	13:03:55	629	21	Z	NOSTIM	66	2	6	19	65	5
CTF2001	2021-01-28	13:03:55	638	21	Z	NOSTIM	66	3	0	222	24	68
CTF2001	2021-01-28	13:03:55	639	22	Z	NOSTIM	66	4	4	30	23	7
CTF2001	2021-01-28	13:03:55	640	21	Z	NOSTIM	66	5	5	17	57	3
CTF2001	2021-01-28	13:03:55	641	22	Z	NOSTIM	66	6	2	35	5	10
CTF2001	2021-01-28	13:03:55	999	99	Z	NOSTIM	66	7	4	15	54	5
CTF2001	2021-01-28	13:03:55	628	21	Z	PP16P120	67	1	21	150	33	55
CTF2001	2021-01-28	13:03:55	629	21	Z	PP16P120	67	2	21	60	50	23
CTF2001	2021-01-28	13:03:55	638	21	Z	PP16P120	67	3	0	233	40	73
CTF2001	2021-01-28	13:03:55	639	22	Z	PP16P120	67	4	34	89	15	29
CTF2001	2021-01-28	13:03:55	640	21	Z	PP16P120	67	5	12	63	19	22
CTF2001	2021-01-28	13:03:55	641	22	Z	PP16P120	67	6	11	196	18	65
CTF2001	2021-01-28	13:03:55	999	99	Z	PP16P120	67	7	8	19	37	5
CTF2001	2021-01-28	13:03:55	628	21	Z	NOSTIM	68	1	5	19	40	5
CTF2001	2021-01-28	13:03:55	629	21	Z	NOSTIM	68	2	10	61	47	27
CTF2001	2021-01-28	13:03:55	638	21	Z	NOSTIM	68	3	0	247	57	72
CTF2001	2021-01-28	13:03:55	639	22	Z	NOSTIM	68	4	8	32	39	8
CTF2001	2021-01-28	13:03:55	640	21	Z	NOSTIM	68	5	5	16	12	3
CTF2001	2021-01-28	13:03:55	641	22	Z	NOSTIM	68	6	29	57	4	15
CTF2001	2021-01-28	13:03:55	999	99	Z	NOSTIM	68	7	5	13	3	5
CTF2001	2021-01-28	13:03:55	628	21	Z	PP8P120	69	1	2	283	16	56
CTF2001	2021-01-28	13:03:55	629	21	Z	PP8P120	69	2	15	121	56	55
CTF2001	2021-01-28	13:03:55	638	21	Z	PP8P120	69	3	0	269	58	82
CTF2001	2021-01-28	13:03:55	639	22	Z	PP8P120	69	4	59	114	35	37
CTF2001	2021-01-28	13:03:55	640	21	Z	PP8P120	69	5	0	75	24	11
CTF2001	2021-01-28	13:03:55	641	22	Z	PP8P120	69	6	0	59	25	19
CTF2001	2021-01-28	13:03:55	999	99	Z	PP8P120	69	7	0	15	36	5
CTF2001	2021-01-28	13:03:55	628	21	Z	NOSTIM	70	1	9	17	25	6
CTF2001	2021-01-28	13:03:55	629	21	Z	NOSTIM	70	2	0	24	56	6
CTF2001	2021-01-28	13:03:55	638	21	Z	NOSTIM	70	3	0	228	59	68
[truncated: 2,538 more rows]

## Sheet: Fear Conditioning Day 1
Fear Conditioning Day 1
Animal	Group	Component Name	Freeze Cnt	Time Freezing	Pct Total Time Freezing	Pct Component Time Freezing	Avg Motion Index	Min Motion Index	Max Motion Index
658	11	Postshock1	1	1.333	0.19	3.33	123.48	0	887
658	11	Postshock2	8	17.6	2.44	44	62.25	0	1021
658	11	Postshock3	8	25.133	3.49	62.83	19.87	0	1271
658	11	Postshock4	6	27.233	3.78	68.08	18.7	0	916
658	11	Postshock5	7	16	2.22	40	36.78	0	386
658	11	Postshock6	4	9.067	1.26	22.67	119.78	0	2909
658	11	Postshock7	3	4.867	0.68	12.17	174.67	0	4524
658	11	Postshock8	6	13.6	1.89	34	174.63	0	3209
658	11	Postshock9	8	17.1	2.38	42.75	153.19	0	4647
658	11	Postshock10	5	21.867	3.04	54.67	82.76	0	5001
658	11	CS1	0	0	0	0	194.79	0	1626
658	11	CS2	1	1.467	0.2	7.33	70.5	0	2333
658	11	CS3	6	13.867	1.93	69.33	33.29	0	1860
658	11	CS4	2	10.767	1.5	53.83	44.74	0	2610
658	11	CS5	4	15.433	2.14	77.17	36.69	0	1311
658	11	CS6	5	9.833	1.37	49.17	36.39	0	1513
658	11	CS7	4	8.833	1.23	44.17	100.24	0	2758
658	11	CS8	3	7.867	1.09	39.33	78.37	0	2054
658	11	CS9	4	7.567	1.05	37.83	33.2	0	713
658	11	CS10	4	17.167	2.38	85.83	26.02	0	1716
659	12	Postshock1	0	0	0	0	281.95	0	1477
659	12	Postshock2	0	0	0	0	153.97	0	2222
659	12	Postshock3	2	5.833	0.81	14.58	268.18	0	1770
659	12	Postshock4	4	9.067	1.26	22.67	103.92	0	3830
659	12	Postshock5	6	24.533	3.41	61.33	31.55	0	1650
659	12	Postshock6	5	19.667	2.73	49.17	42.69	0	3846
659	12	Postshock7	4	20.567	2.86	51.42	78.11	0	2468
659	12	Postshock8	2	21.4	2.97	53.5	88.92	0	1440
659	12	Postshock9	1	4.967	0.69	12.42	61.84	0	752
659	12	Postshock10	5	28.933	4.02	72.33	33.73	0	2054
659	12	CS1	0	0	0	0	324.71	0	3084
659	12	CS2	0	0	0	0	309.81	0	3605
659	12	CS3	0	0	0	0	139.9	0	2044
659	12	CS4	2	3.6	0.5	18	162.54	0	4991
659	12	CS5	1	4.633	0.64	23.17	92.09	0	2246
659	12	CS6	0	0	0	0	156.79	0	1925
659	12	CS7	4	7.9	1.1	39.5	118.85	0	3417
659	12	CS8	3	16.733	2.32	83.67	71.09	0	3298
659	12	CS9	1	5.167	0.72	25.83	95.02	0	1752
659	12	CS10	3	10.4	1.44	52	61.21	0	2639
660	11	Postshock1	0	0	0	0	196.19	0	1154
660	11	Postshock2	1	1.167	0.16	2.92	67.15	0	452
660	11	Postshock3	4	11.433	1.59	28.58	66.5	0	2523
660	11	Postshock4	4	14.767	2.05	36.92	80.52	0	2436
660	11	Postshock5	5	30.1	4.18	75.25	49.64	0	1422
660	11	Postshock6	5	22.133	3.07	55.33	58.29	0	739
660	11	Postshock7	7	28.867	4.01	72.17	46.78	0	1282
660	11	Postshock8	7	28.3	3.93	70.75	13.35	0	958
660	11	Postshock9	6	18.767	2.61	46.92	27.18	0	1385
660	11	Postshock10	5	20.767	2.88	51.92	29.97	0	938
660	11	CS1	0	0	0	0	268.79	0	2707
660	11	CS2	3	5.3	0.74	26.5	107.88	0	1938
660	11	CS3	4	10.933	1.52	54.67	72.87	0	1694
660	11	CS4	4	14.3	1.99	71.5	42.86	0	1626
660	11	CS5	4	12.2	1.69	61	52.66	0	1892
660	11	CS6	5	14.867	2.06	74.33	52.48	0	1848
660	11	CS7	2	19.167	2.66	95.83	54.7	0	2775
660	11	CS8	4	12.833	1.78	64.17	54.85	0	1830
660	11	CS9	5	16.533	2.3	82.67	54.23	0	4322
660	11	CS10	7	15.233	2.12	76.17	48.32	0	2533
661	12	Postshock1	1	1.033	0.14	2.58	145.75	0	1263
661	12	Postshock2	5	12.7	1.76	31.75	99.94	0	2044
661	12	Postshock3	6	24.733	3.44	61.83	22.64	0	1344
661	12	Postshock4	6	15.2	2.11	38	63.71	0	2287
661	12	Postshock5	2	33.167	4.61	82.92	20.5	0	1412
661	12	Postshock6	4	32.1	4.46	80.25	21.93	0	1013
661	12	Postshock7	4	29.167	4.05	72.92	39.08	0	3731
661	12	Postshock8	5	33.767	4.69	84.42	13.35	0	721
661	12	Postshock9	3	33.367	4.63	83.42	14.86	0	847
661	12	Postshock10	5	33.933	4.71	84.83	25	0	828
661	12	CS1	0	0	0	0	220.87	0	2685
661	12	CS2	3	3.267	0.45	16.33	159.15	0	2089
661	12	CS3	0	0	0	0	174.67	0	2040
661	12	CS4	1	6.367	0.88	31.83	109.27	0	1748
661	12	CS5	2	6.1	0.85	30.5	77.52	0	1527
661	12	CS6	1	15.3	2.13	76.5	66.26	0	3243
661	12	CS7	1	17.333	2.41	86.67	23.14	0	960
661	12	CS8	2	18.767	2.61	93.83	41.49	0	1566
661	12	CS9	2	17.9	2.49	89.5	68.91	0	5115
661	12	CS10	2	14.633	2.03	73.17	58.91	0	3236
622	21	Postshock1	0	0	0	0	159.6	0	1342
622	21	Postshock2	9	13.133	1.82	32.83	86.47	0	2090
622	21	Postshock3	4	11.333	1.57	28.33	80.58	0	629
622	21	Postshock4	4	13.3	1.85	33.25	43.93	0	2273
622	21	Postshock5	6	21.967	3.05	54.92	30.67	0	2020
622	21	Postshock6	4	12.367	1.72	30.92	78.88	0	2592
622	21	Postshock7	5	24.933	3.46	62.33	17.12	0	300
622	21	Postshock8	3	9.167	1.27	22.92	90.59	0	5003
622	21	Postshock9	2	5.1	0.71	12.75	118.32	0	5016
622	21	Postshock10	2	36.167	5.02	90.42	14.38	0	1388
622	21	CS1	0	0	0	0	221.38	0	2461
622	21	CS2	0	0	0	0	189.49	0	2897
622	21	CS3	1	1.533	0.21	7.67	142.42	0	2496
622	21	CS4	3	6.9	0.96	34.5	118.04	0	4435
622	21	CS5	3	8.467	1.18	42.33	49.59	0	1886
622	21	CS6	4	13.633	1.89	68.17	50.86	0	2999
622	21	CS7	2	8.833	1.23	44.17	58.94	0	1534
622	21	CS8	4	10.267	1.43	51.33	34.04	0	992
622	21	CS9	3	16.2	2.25	81	42.28	0	2393
622	21	CS10	4	16.4	2.28	82	32.15	0	2099
623	21	Postshock1	1	1.033	0.14	2.58	247.9	0	1444
623	21	Postshock2	5	6.033	0.84	15.08	103.16	0	2770
623	21	Postshock3	0	0	0	0	200.11	0	3965
623	21	Postshock4	7	22.367	3.11	55.92	74.76	0	2109
623	21	Postshock5	8	18.233	2.53	45.58	40.93	0	1586
623	21	Postshock6	9	26	3.61	65	41.6	0	2603
623	21	Postshock7	6	11.867	1.65	29.67	119	0	3441
623	21	Postshock8	9	20.2	2.81	50.5	42.97	0	2604
623	21	Postshock9	6	24.567	3.41	61.42	49.26	0	3696
623	21	Postshock10	6	18.433	2.56	46.08	64.11	0	4484
623	21	CS1	0	0	0	0	359.26	0	4372
623	21	CS2	0	0	0	0	268.65	0	3825
623	21	CS3	2	3.633	0.5	18.17	214.18	0	3636
623	21	CS4	2	3.5	0.49	17.5	151.2	0	2933
623	21	CS5	4	13.2	1.83	66	127.06	0	4582
623	21	CS6	3	7.2	1	36	120.03	0	2505
623	21	CS7	2	8.8	1.22	44	125.02	0	5858
623	21	CS8	2	2.467	0.34	12.33	121.59	0	3340
623	21	CS9	2	4.633	0.64	23.17	223.85	0	4229
623	21	CS10	2	7.933	1.1	39.67	265.21	0	4872
624	21	Postshock1	1	40	5.56	100	0	0	0
624	21	Postshock2	1	40	5.56	100	0	0	0
624	21	Postshock3	1	40	5.56	100	0	0	0
624	21	Postshock4	1	40	5.56	100	0	0	0
624	21	Postshock5	1	40	5.56	100	0	0	0
624	21	Postshock6	1	40	5.56	100	0	0	0
624	21	Postshock7	1	40	5.56	100	0	0	0
624	21	Postshock8	1	40	5.56	100	0	0	0
624	21	Postshock9	1	40	5.56	100	0	0	0
624	21	Postshock10	1	40	5.56	100	0	0	0
624	21	CS1	1	20	2.78	100	0	0	0
624	21	CS2	1	20	2.78	100	0	0	0
624	21	CS3	1	20	2.78	100	0	0	0
624	21	CS4	1	20	2.78	100	0	0	0
624	21	CS5	1	20	2.78	100	0	0	0
624	21	CS6	1	20	2.78	100	0	0	0
624	21	CS7	1	20	2.78	100	0	0	0
624	21	CS8	1	20	2.78	100	0	0	0
624	21	CS9	1	20	2.78	100	0	0	0
624	21	CS10	1	20	2.78	100	0	0	0
625	21	Postshock1	2	2.433	0.34	6.08	195.26	0	1305
625	21	Postshock2	2	3.9	0.54	9.75	124.44	0	1160
625	21	Postshock3	2	2.833	0.39	7.08	101.16	0	801
625	21	Postshock4	1	2	0.28	5	86.45	0	615
625	21	Postshock5	2	3.6	0.5	9	124.78	0	833
625	21	Postshock6	4	6.567	0.91	16.42	86.48	0	629
625	21	Postshock7	8	11.4	1.58	28.5	72.25	0	567
625	21	Postshock8	3	5.167	0.72	12.92	126.6	0	1064
625	21	Postshock9	4	6.633	0.92	16.58	47.84	0	636
625	21	Postshock10	3	7.7	1.07	19.25	120.17	0	1381
625	21	CS1	1	1	0.14	5	245.49	0	1330
625	21	CS2	0	0	0	0	167.38	0	703
625	21	CS3	0	0	0	0	229.13	0	967
625	21	CS4	0	0	0	0	167.1	0	935
625	21	CS5	0	0	0	0	247.72	0	1334
625	21	CS6	1	1.8	0.25	9	86.38	0	527
625	21	CS7	1	1.067	0.15	5.33	115.61	0	721
625	21	CS8	0	0	0	0	126.09	0	924
625	21	CS9	5	7.967	1.11	39.83	14.88	0	174
625	21	CS10	3	4.467	0.62	22.33	53.21	0	418
626	21	Postshock1	4	4.933	0.69	12.33	161.36	0	1949
626	21	Postshock2	4	11.233	1.56	28.08	106.68	0	1483
626	21	Postshock3	6	13.467	1.87	33.67	68.31	0	1207
626	21	Postshock4	6	15.1	2.1	37.75	52.49	0	896
626	21	Postshock5	6	12.433	1.73	31.08	62.08	0	601
626	21	Postshock6	5	12.5	1.74	31.25	106.15	0	1162
626	21	Postshock7	7	14.067	1.95	35.17	57.92	0	525
626	21	Postshock8	5	28.1	3.9	70.25	23.28	0	1331
626	21	Postshock9	7	19.767	2.75	49.42	27.9	0	526
626	21	Postshock10	9	31.333	4.35	78.33	32.13	0	2746
626	21	CS1	1	1	0.14	5	159.94	0	3199
626	21	CS2	2	3.4	0.47	17	184.17	0	6306
626	21	CS3	5	7.367	1.02	36.83	133.91	0	2045
626	21	CS4	4	7	0.97	35	128.74	0	2408
626	21	CS5	4	9.767	1.36	48.83	141.98	0	4188
626	21	CS6	4	8.3	1.15	41.5	67.59	0	2137
626	21	CS7	3	11.333	1.57	56.67	93.74	0	2806
626	21	CS8	5	11.8	1.64	59	74.82	0	2469
626	21	CS9	4	14.833	2.06	74.17	65.54	0	3122
626	21	CS10	3	9.767	1.36	48.83	60.04	0	1949
627	21	Postshock1	0	0	0	0	263.23	0	1306
627	21	Postshock2	5	11.233	1.56	28.08	79.47	0	2404
627	21	Postshock3	2	12.067	1.68	30.17	68.26	0	1344
627	21	Postshock4	3	22.3	3.1	55.75	39.57	0	904
627	21	Postshock5	5	23.5	3.26	58.75	49.37	0	1161
627	21	Postshock6	4	26.333	3.66	65.83	51.29	0	5123
627	21	Postshock7	3	28.867	4.01	72.17	67.45	0	2552
627	21	Postshock8	4	29.867	4.15	74.67	41.53	0	1983
627	21	Postshock9	3	24.467	3.4	61.17	109.32	0	4093
627	21	Postshock10	1	38.267	5.31	95.67	47.44	0	2248
627	21	CS1	0	0	0	0	412.86	0	4333
627	21	CS2	0	0	0	0	339.34	0	2767
627	21	CS3	4	12.6	1.75	63	86.88	0	3632
627	21	CS4	3	12.433	1.73	62.17	61.91	0	1731
627	21	CS5	2	12.233	1.7	61.17	77.34	0	2745
627	21	CS6	2	13	1.81	65	67.28	0	2696
627	21	CS7	2	18.567	2.58	92.83	74.24	0	3211
627	21	CS8	2	18.967	2.63	94.83	88.02	0	6421
627	21	CS9	2	17.367	2.41	86.83	53.38	0	3620
627	21	CS10	1	18.333	2.55	91.67	90.29	0	4431
628	21	Postshock1	0	0	0	0	190.46	0	1251
628	21	Postshock2	2	4.7	0.65	11.75	138.95	0	1240
628	21	Postshock3	3	6.267	0.87	15.67	126.56	0	796
628	21	Postshock4	5	31.233	4.34	78.08	18.09	0	1758
628	21	Postshock5	5	16.1	2.24	40.25	52.19	0	822
628	21	Postshock6	2	19.567	2.72	48.92	61.84	0	6505
628	21	Postshock7	5	25.433	3.53	63.58	50.77	0	3878
628	21	Postshock8	2	36	5	90	34.55	0	1626
628	21	Postshock9	4	26	3.61	65	24.98	0	667
628	21	Postshock10	4	24.333	3.38	60.83	51.47	0	5454
628	21	CS1	0	0	0	0	273.83	0	3511
628	21	CS2	2	2.1	0.29	10.5	125.11	0	2294
628	21	CS3	0	0	0	0	231.66	0	7239
628	21	CS4	2	2.567	0.36	12.83	159.11	0	2136
628	21	CS5	4	9.033	1.25	45.17	39.47	0	1283
628	21	CS6	3	10.467	1.45	52.33	105.73	0	2484
628	21	CS7	1	5.467	0.76	27.33	107.79	0	5306
628	21	CS8	2	8.233	1.14	41.17	143.21	0	6380
628	21	CS9	2	17.267	2.4	86.33	44.08	0	2834
628	21	CS10	3	12.9	1.79	64.5	60.95	0	2604
629	21	Postshock1	0	0	0	0	279.26	0	2395
629	21	Postshock2	1	1.767	0.25	4.42	235.78	0	1216
629	21	Postshock3	4	5.533	0.77	13.83	163.18	0	1068
629	21	Postshock4	5	9.933	1.38	24.83	102.41	0	871
629	21	Postshock5	2	5.4	0.75	13.5	145.7	0	1319
629	21	Postshock6	6	25.733	3.57	64.33	57.25	0	1187
629	21	Postshock7	8	26.667	3.7	66.67	23.13	0	685
629	21	Postshock8	6	26.133	3.63	65.33	32.68	0	951
629	21	Postshock9	5	12.333	1.71	30.83	124.07	0	986
629	21	Postshock10	6	28.1	3.9	70.25	16.31	0	542
629	21	CS1	0	0	0	0	275.7	0	3215
629	21	CS2	0	0	0	0	262.81	0	1537
629	21	CS3	1	1.167	0.16	5.83	228.97	0	2983
629	21	CS4	2	4.767	0.66	23.83	141.67	0	1803
629	21	CS5	2	6.167	0.86	30.83	159.51	0	2328
629	21	CS6	4	10.2	1.42	51	60.99	0	1568
629	21	CS7	3	14.867	2.06	74.33	48.27	0	2033
629	21	CS8	2	13.967	1.94	69.83	80.08	0	3791
629	21	CS9	2	17.767	2.47	88.83	55.09	0	2423
629	21	CS10	4	8.633	1.2	43.17	128.01	0	2415
630	22	Postshock1	3	4.6	0.64	11.5	131.93	0	1346
630	22	Postshock2	2	3.267	0.45	8.17	141.93	0	723
630	22	Postshock3	5	10.4	1.44	26	88.27	0	793
630	22	Postshock4	6	17.067	2.37	42.67	70.11	0	1576
630	22	Postshock5	4	12.5	1.74	31.25	59.47	0	1019
630	22	Postshock6	8	16.067	2.23	40.17	99.36	0	3252
630	22	Postshock7	4	16.7	2.32	41.75	42.8	0	1177
630	22	Postshock8	4	20.967	2.91	52.42	52.21	0	606
630	22	Postshock9	7	30.933	4.3	77.33	43.64	0	2141
630	22	Postshock10	7	30.8	4.28	77	36.8	0	1610
630	22	CS1	0	0	0	0	243.75	0	2969
630	22	CS2	2	2.1	0.29	10.5	156.53	0	2137
630	22	CS3	2	2.133	0.3	10.67	94.16	0	1261
630	22	CS4	3	4.8	0.67	24	106.56	0	2566
630	22	CS5	1	2.033	0.28	10.17	131.37	0	812
630	22	CS6	1	5.533	0.77	27.67	84.04	0	2905
630	22	CS7	3	14.233	1.98	71.17	33.84	0	1483
630	22	CS8	2	10.033	1.39	50.17	150.48	0	1474
630	22	CS9	2	15.2	2.11	76	29.15	0	1338
630	22	CS10	4	17.933	2.49	89.67	33.67	0	2003
631	22	Postshock1	0	0	0	0	259.9	0	1214
631	22	Postshock2	0	0	0	0	265.3	0	1769
631	22	Postshock3	3	4.067	0.56	10.17	130.65	0	3850
631	22	Postshock4	1	1.4	0.19	3.5	232.33	0	2057
631	22	Postshock5	2	6.9	0.96	17.25	105.23	0	1504
631	22	Postshock6	2	3.9	0.54	9.75	185.62	0	860
631	22	Postshock7	0	0	0	0	208.26	0	3948
631	22	Postshock8	4	21.267	2.95	53.17	62.89	0	1969
631	22	Postshock9	4	13.8	1.92	34.5	64.96	0	1974
631	22	Postshock10	5	10.9	1.51	27.25	109.37	0	2018
631	22	CS1	0	0	0	0	436.09	0	4276
631	22	CS2	0	0	0	0	239.22	0	2340
631	22	CS3	1	1.033	0.14	5.17	295.96	0	4082
631	22	CS4	2	4.833	0.67	24.17	189.34	0	5815
631	22	CS5	2	4.467	0.62	22.33	192.35	0	3694
631	22	CS6	1	3.1	0.43	15.5	194.04	0	1983
631	22	CS7	2	5.467	0.76	27.33	170.16	0	2004
631	22	CS8	1	3.467	0.48	17.33	184.16	0	2543
631	22	CS9	2	14.5	2.01	72.5	50.17	0	2628
631	22	CS10	3	14.433	2	72.17	120.66	0	5318
632	22	Postshock1	1	1.1	0.15	2.75	232	0	1652
632	22	Postshock2	3	4.933	0.69	12.33	175.47	0	3190
632	22	Postshock3	7	17.333	2.41	43.33	94.45	0	1334
632	22	Postshock4	7	21.8	3.03	54.5	35.09	0	750
632	22	Postshock5	6	15.667	2.18	39.17	56.71	0	1137
632	22	Postshock6	4	22.633	3.14	56.58	31.14	0	1873
632	22	Postshock7	4	32.667	4.54	81.67	11.8	0	455
632	22	Postshock8	3	33.3	4.63	83.25	9.91	0	512
632	22	Postshock9	3	37	5.14	92.5	10.4	0	517
632	22	Postshock10	1	38.233	5.31	95.58	7.62	0	460
632	22	CS1	0	0	0	0	339	0	3433
632	22	CS2	1	1.6	0.22	8	255.83	0	3269
632	22	CS3	4	5.1	0.71	25.5	153.76	0	1965
632	22	CS4	1	4.967	0.69	24.83	126.79	0	4387
632	22	CS5	3	15	2.08	75	73.32	0	3963
632	22	CS6	3	15.2	2.11	76	63.57	0	2004
632	22	CS7	1	17.3	2.4	86.5	57.58	0	2997
632	22	CS8	2	17.467	2.43	87.33	53.46	0	3190
632	22	CS9	2	18.133	2.52	90.67	97.62	0	6544
632	22	CS10	1	16.967	2.36	84.83	61.81	0	3502
633	22	Postshock1	0	0	0	0	274.94	0	1332
633	22	Postshock2	0	0	0	0	244.55	0	3619
633	22	Postshock3	2	3.633	0.5	9.08	151.85	0	810
633	22	Postshock4	2	4.7	0.65	11.75	169	0	2978
633	22	Postshock5	7	13.033	1.81	32.58	87	0	1081
633	22	Postshock6	2	2.833	0.39	7.08	251.13	0	3789
633	22	Postshock7	2	3.667	0.51	9.17	208.19	0	5936
633	22	Postshock8	2	3.1	0.43	7.75	201.03	0	4527
633	22	Postshock9	4	15.5	2.15	38.75	67.61	0	615
633	22	Postshock10	5	23.067	3.2	57.67	66.38	0	4131
633	22	CS1	0	0	0	0	312.24	0	2351
633	22	CS2	0	0	0	0	231.36	0	5047
633	22	CS3	0	0	0	0	252.73	0	2933
633	22	CS4	3	5.767	0.8	28.83	200.32	0	5306
633	22	CS5	3	5.4	0.75	27	163.15	0	7381
633	22	CS6	4	7.2	1	36	93.47	0	2514
633	22	CS7	2	5.7	0.79	28.5	124.76	0	3775
633	22	CS8	2	5.2	0.72	26	149.01	0	3527
633	22	CS9	3	7.7	1.07	38.5	81.66	0	3156
633	22	CS10	2	4.567	0.63	22.83	234.44	0	5962
634	22	Postshock1	0	0	0	0	208.07	0	6387
634	22	Postshock2	3	3.467	0.48	8.67	165.22	0	1833
634	22	Postshock3	5	7.6	1.06	19	130.47	0	1724
634	22	Postshock4	8	20.933	2.91	52.33	42.14	0	1734
634	22	Postshock5	5	13.533	1.88	33.83	70.01	0	4300
634	22	Postshock6	5	26.233	3.64	65.58	32.15	0	2719
634	22	Postshock7	5	16	2.22	40	101.08	0	6384
634	22	Postshock8	6	14.833	2.06	37.08	161.21	0	7256
634	22	Postshock9	4	12.767	1.77	31.92	80.14	0	795
634	22	Postshock10	4	30.533	4.24	76.33	14.28	0	349
634	22	CS1	0	0	0	0	225.01	0	2592
634	22	CS2	0	0	0	0	242.6	0	3273
634	22	CS3	0	0	0	0	179	0	2808
634	22	CS4	2	3.667	0.51	18.33	178.82	0	2993
634	22	CS5	3	5.933	0.82	29.67	67.39	0	1052
634	22	CS6	0	0	0	0	225.52	0	2548
634	22	CS7	2	16.3	2.26	81.5	66.62	0	5098
634	22	CS8	2	7.433	1.03	37.17	99.71	0	1394
634	22	CS9	5	12.767	1.77	63.83	83.06	0	4372
634	22	CS10	4	7.7	1.07	38.5	132.34	0	3123
635	22	Postshock1	0	0	0	0	306.1	0	1326
635	22	Postshock2	0	0	0	0	252.74	0	1285
635	22	Postshock3	4	7.367	1.02	18.42	146.3	0	3567
635	22	Postshock4	3	16.567	2.3	41.42	149.18	0	3439
635	22	Postshock5	6	13.033	1.81	32.58	65.64	0	2424
635	22	Postshock6	6	24.233	3.37	60.58	56.84	0	3183
635	22	Postshock7	4	18.967	2.63	47.42	74.18	0	3849
635	22	Postshock8	2	22.933	3.19	57.33	68.51	0	1474
635	22	Postshock9	4	21.9	3.04	54.75	68.02	0	1422
635	22	Postshock10	4	29.867	4.15	74.67	64.13	0	1397
635	22	CS1	0	0	0	0	285.27	0	1943
635	22	CS2	0	0	0	0	288.33	0	1892
635	22	CS3	1	2.067	0.29	10.33	231.74	0	5525
635	22	CS4	5	10.2	1.42	51	39.36	0	2042
635	22	CS5	2	10.433	1.45	52.17	108.59	0	5228
635	22	CS6	2	5.933	0.82	29.67	95.55	0	2042
635	22	CS7	2	16.767	2.33	83.83	78.66	0	4232
635	22	CS8	2	16.333	2.27	81.67	52.3	0	2961
635	22	CS9	3	16.367	2.27	81.83	55.73	0	2823
635	22	CS10	2	7.7	1.07	38.5	138.03	0	2708
636	22	Postshock1	0	0	0	0	248.29	0	3614
636	22	Postshock2	0	0	0	0	216.29	0	1056
636	22	Postshock3	2	3.3	0.46	8.25	175.78	0	1387
636	22	Postshock4	3	4.133	0.57	10.33	222.15	0	4094
636	22	Postshock5	3	7.233	1	18.08	112.07	0	3794
636	22	Postshock6	6	20.3	2.82	50.75	58.23	0	4218
636	22	Postshock7	3	6.1	0.85	15.25	71.84	0	1191
636	22	Postshock8	2	5.267	0.73	13.17	163.73	0	3309
636	22	Postshock9	5	14.033	1.95	35.08	64.52	0	6213
636	22	Postshock10	6	24.7	3.43	61.75	64.15	0	4125
636	22	CS1	0	0	0	0	263.72	0	2712
636	22	CS2	0	0	0	0	229.48	0	2710
636	22	CS3	1	1.333	0.19	6.67	156.75	0	2188
636	22	CS4	1	2.267	0.31	11.33	258.88	0	3868
636	22	CS5	3	3.7	0.51	18.5	158.94	0	2162
636	22	CS6	2	4.3	0.6	21.5	219.73	0	2948
636	22	CS7	2	6	0.83	30	227.47	0	5166
636	22	CS8	2	3.9	0.54	19.5	119.32	0	5485
636	22	CS9	3	8.533	1.19	42.67	208.85	0	5355
636	22	CS10	3	8.767	1.22	43.83	87.08	0	2064
637	22	Postshock1	0	0	0	0	236.9	0	1071
637	22	Postshock2	1	1.233	0.17	3.08	181.1	0	1217
637	22	Postshock3	3	5.1	0.71	12.75	150.48	0	1802
637	22	Postshock4	2	2.3	0.32	5.75	169.55	0	2709
637	22	Postshock5	3	6.5	0.9	16.25	135.47	0	1082
637	22	Postshock6	2	9.7	1.35	24.25	110.15	0	1157
637	22	Postshock7	3	9.4	1.31	23.5	94.26	0	2373
637	22	Postshock8	2	9.833	1.37	24.58	125.45	0	4273
637	22	Postshock9	3	10.933	1.52	27.33	142.07	0	6904
637	22	Postshock10	4	22.233	3.09	55.58	77.23	0	6540
637	22	CS1	0	0	0	0	307.77	0	4469
637	22	CS2	0	0	0	0	289.73	0	1694
637	22	CS3	2	2.9	0.4	14.5	110.84	0	2713
637	22	CS4	3	6.467	0.9	32.33	225.39	0	5966
637	22	CS5	2	3.367	0.47	16.83	155.96	0	2224
637	22	CS6	2	2.533	0.35	12.67	265.1	0	8441
637	22	CS7	4	12.033	1.67	60.17	46.4	0	2284
637	22	CS8	2	8.533	1.19	42.67	99.26	0	2417
637	22	CS9	1	6.933	0.96	34.67	125.38	0	2772
637	22	CS10	1	12.033	1.67	60.17	73.51	0	2596
638	21	Postshock1	0	0	0	0	165.62	0	664
638	21	Postshock2	0	0	0	0	113.64	0	616
638	21	Postshock3	2	4.433	0.62	11.08	75.46	0	3880
638	21	Postshock4	2	4.933	0.69	12.33	117.83	0	1163
638	21	Postshock5	3	4.833	0.67	12.08	76.01	0	627
638	21	Postshock6	5	12.8	1.78	32	105.9	0	1502
638	21	Postshock7	8	18.867	2.62	47.17	23.81	0	361
638	21	Postshock8	5	12.867	1.79	32.17	28.12	0	449
638	21	Postshock9	7	17.433	2.42	43.58	25.56	0	1237
638	21	Postshock10	4	10.4	1.44	26	38.9	0	2309
638	21	CS1	0	0	0	0	206.55	0	2570
638	21	CS2	0	0	0	0	180.6	0	3645
638	21	CS3	2	3.567	0.5	17.83	110.06	0	1933
638	21	CS4	3	6.3	0.88	31.5	58.38	0	1415
638	21	CS5	1	1.733	0.24	8.67	183.42	0	4532
638	21	CS6	2	3.733	0.52	18.67	87.2	0	3283
638	21	CS7	3	10.2	1.42	51	86.93	0	2598
638	21	CS8	2	15.133	2.1	75.67	55.52	0	2865
638	21	CS9	3	5.833	0.81	29.17	50.37	0	1113
638	21	CS10	3	11	1.53	55	62.75	0	2911
639	22	Postshock1	0	0	0	0	279.2	0	1332
639	22	Postshock2	2	2.067	0.29	5.17	144.77	0	946
639	22	Postshock3	7	21.133	2.94	52.83	45.88	0	1735
639	22	Postshock4	1	3.267	0.45	8.17	57.95	0	996
639	22	Postshock5	5	28.3	3.93	70.75	54.17	0	1589
639	22	Postshock6	1	34.5	4.79	86.25	11.36	0	602
639	22	Postshock7	2	35.433	4.92	88.58	51.99	0	1764
639	22	Postshock8	1	37.867	5.26	94.67	7.36	0	1055
639	22	Postshock9	1	38.333	5.32	95.83	21.65	0	2551
639	22	Postshock10	3	33.033	4.59	82.58	29.29	0	5251
639	22	CS1	0	0	0	0	355.31	0	2595
639	22	CS2	0	0	0	0	265.79	0	1679
639	22	CS3	1	3.6	0.5	18	213.69	0	1720
639	22	CS4	1	11.2	1.56	56	81.63	0	1706
639	22	CS5	3	12.7	1.76	63.5	72.74	0	1944
639	22	CS6	2	18.2	2.53	91	74.28	0	4006
639	22	CS7	1	18.767	2.61	93.83	70.24	0	4330
639	22	CS8	1	18.8	2.61	94	65.42	0	3399
639	22	CS9	2	17.567	2.44	87.83	37.94	0	2853
639	22	CS10	2	17.967	2.5	89.83	68.24	0	4866
640	21	Postshock1	0	0	0	0	250.02	0	3639
640	21	Postshock2	1	1.133	0.16	2.83	232.07	0	1443
640	21	Postshock3	1	2.833	0.39	7.08	221.12	0	2008
640	21	Postshock4	2	6.033	0.84	15.08	159.97	0	1719
640	21	Postshock5	5	11.667	1.62	29.17	95.8	0	1129
640	21	Postshock6	7	21.533	2.99	53.83	70.27	0	3412
640	21	Postshock7	3	30.467	4.23	76.17	36.55	0	2587
640	21	Postshock8	2	26.133	3.63	65.33	33.56	0	1624
640	21	Postshock9	3	19.233	2.67	48.08	26.96	0	721
640	21	Postshock10	1	33.967	4.72	84.92	25.81	0	1238
640	21	CS1	0	0	0	0	285.56	0	5577
640	21	CS2	0	0	0	0	209.6	0	2902
640	21	CS3	2	4.433	0.62	22.17	221.71	0	8518
640	21	CS4	1	6.4	0.89	32	176.8	0	1512
640	21	CS5	2	7.267	1.01	36.33	140.01	0	1911
640	21	CS6	1	7.833	1.09	39.17	189.37	0	4428
640	21	CS7	2	16.1	2.24	80.5	39.12	0	1936
640	21	CS8	2	9.267	1.29	46.33	146.25	0	6430
640	21	CS9	3	10.633	1.48	53.17	29.63	0	1355
640	21	CS10	2	5.167	0.72	25.83	142.78	0	3084
641	22	Postshock1	0	0	0	0	224.08	0	1317
641	22	Postshock2	8	13.3	1.85	33.25	72.35	0	1163
641	22	Postshock3	7	23.233	3.23	58.08	24.92	0	529
641	22	Postshock4	7	20.433	2.84	51.08	49.25	0	1008
641	22	Postshock5	7	22.067	3.06	55.17	42.39	0	522
641	22	Postshock6	2	36.967	5.13	92.42	17.57	0	3626
641	22	Postshock7	2	36.533	5.07	91.33	40.15	0	5872
641	22	Postshock8	3	33.7	4.68	84.25	22.1	0	1643
641	22	Postshock9	5	28.467	3.95	71.17	13.43	0	711
641	22	Postshock10	4	33.133	4.6	82.83	33.34	0	3111
641	22	CS1	0	0	0	0	290.82	0	1976
641	22	CS2	1	1.167	0.16	5.83	215.77	0	1388
641	22	CS3	3	4.733	0.66	23.67	113.27	0	2478
641	22	CS4	4	15.467	2.15	77.33	73.16	0	4943
641	22	CS5	2	14.833	2.06	74.17	73.84	0	3537
641	22	CS6	4	13	1.81	65	89.05	0	3963
641	22	CS7	2	15.9	2.21	79.5	86.38	0	4812
641	22	CS8	3	18.667	2.59	93.33	54.95	0	4097
641	22	CS9	1	18.467	2.56	92.33	71.17	0	3770
641	22	CS10	3	18.1	2.51	90.5	134.79	0	6729
642	11	Postshock1	0	0	0	0	204.43	0	6326
642	11	Postshock2	4	8.633	1.2	21.58	54.12	0	1035
642	11	Postshock3	4	12.4	1.72	31	48.13	0	473
642	11	Postshock4	6	16.667	2.31	41.67	55.77	0	1383
642	11	Postshock5	4	30.833	4.28	77.08	38.1	0	993
642	11	Postshock6	2	30.367	4.22	75.92	13.19	0	1457
642	11	Postshock7	1	39.4	5.47	98.5	2.89	0	525
642	11	Postshock8	2	37	5.14	92.5	5.69	0	554
642	11	Postshock9	1	27.167	3.77	67.92	52.61	0	739
642	11	Postshock10	4	36.1	5.01	90.25	7.78	0	621
642	11	CS1	0	0	0	0	230.49	0	3027
642	11	CS2	0	0	0	0	162.88	0	2687
642	11	CS3	3	8.867	1.23	44.33	38.52	0	1033
642	11	CS4	1	9.967	1.38	49.83	58.49	0	884
642	11	CS5	1	9.633	1.34	48.17	75.03	0	1193
642	11	CS6	2	16.067	2.23	80.33	36.7	0	1410
642	11	CS7	1	19.1	2.65	95.5	16.31	0	583
642	11	CS8	1	19.167	2.66	95.83	48.25	0	2505
642	11	CS9	3	17.633	2.45	88.17	33.13	0	1328
642	11	CS10	3	10.933	1.52	54.67	87.28	0	3238
643	11	Postshock1	0	0	0	0	225.6	0	2789
643	11	Postshock2	5	8.033	1.12	20.08	142.61	0	3908
643	11	Postshock3	4	6.367	0.88	15.92	145.89	0	2581
643	11	Postshock4	5	9.467	1.31	23.67	302.73	0	5896
643	11	Postshock5	5	20.1	2.79	50.25	73.5	0	1892
643	11	Postshock6	7	20.333	2.82	50.83	152.83	0	6108
643	11	Postshock7	2	34.633	4.81	86.58	18.14	0	2729
643	11	Postshock8	4	32.733	4.55	81.83	61.31	0	3841
643	11	Postshock9	2	26.833	3.73	67.08	38.35	0	4285
643	11	Postshock10	5	16.733	2.32	41.83	83.95	0	2406
643	11	CS1	0	0	0	0	257.31	0	1842
643	11	CS2	0	0	0	0	168.02	0	4443
643	11	CS3	2	6.4	0.89	32	174.47	0	3798
643	11	CS4	3	10.967	1.52	54.83	89.11	0	1379
643	11	CS5	4	6.767	0.94	33.83	155.17	0	3670
643	11	CS6	1	8.667	1.2	43.33	173.18	0	3602
643	11	CS7	2	9.867	1.37	49.33	124.31	0	3949
643	11	CS8	3	10.3	1.43	51.5	113.18	0	5055
643	11	CS9	1	18.533	2.57	92.67	53.45	0	2813
643	11	CS10	3	12.7	1.76	63.5	218.76	0	5022
644	11	Postshock1	0	0	0	0	387.92	0	2057
644	11	Postshock2	0	0	0	0	136.43	0	1429
644	11	Postshock3	7	13.733	1.91	34.33	57.33	0	1767
644	11	Postshock4	12	25.4	3.53	63.5	35.36	0	935
644	11	Postshock5	4	12.6	1.75	31.5	75.53	0	1096
644	11	Postshock6	5	20.667	2.87	51.67	39.13	0	1819
644	11	Postshock7	9	13.333	1.85	33.33	73.4	0	1396
644	11	Postshock8	7	18.1	2.51	45.25	54.95	0	799
644	11	Postshock9	4	15.833	2.2	39.58	94.66	0	1074
644	11	Postshock10	7	24.7	3.43	61.75	29.93	0	1145
644	11	CS1	0	0	0	0	327.13	1	4235
644	11	CS2	0	0	0	0	312.11	9	4091
644	11	CS3	2	2.6	0.36	13	102.09	0	3246
644	11	CS4	3	7.067	0.98	35.33	94.66	0	2429
644	11	CS5	6	11.467	1.59	57.33	50.35	0	1506
644	11	CS6	5	13.1	1.82	65.5	53.51	0	3074
644	11	CS7	5	13.7	1.9	68.5	41.07	0	1996
644	11	CS8	2	3.2	0.44	16	88.9	0	1638
644	11	CS9	4	10.833	1.5	54.17	84.79	0	3206
644	11	CS10	2	3.933	0.55	19.67	98.43	0	2681
645	11	Postshock1	0	0	0	0	235.71	0	1156
645	11	Postshock2	2	5.933	0.82	14.83	129.2	0	1344
645	11	Postshock3	5	27.233	3.78	68.08	22.42	0	1883
645	11	Postshock4	6	23.867	3.31	59.67	34.19	0	1052
645	11	Postshock5	6	22	3.06	55	27	0	672
645	11	Postshock6	4	19.233	2.67	48.08	81.37	0	1443
645	11	Postshock7	3	33.867	4.7	84.67	28.51	0	2878
645	11	Postshock8	6	27.733	3.85	69.33	26.18	0	1804
645	11	Postshock9	6	21.833	3.03	54.58	45.51	0	1587
645	11	Postshock10	3	10.533	1.46	26.33	105.7	0	2992
645	11	CS1	0	0	0	0	240.19	0	2354
645	11	CS2	1	1.667	0.23	8.33	149.19	0	1597
645	11	CS3	1	1.967	0.27	9.83	130.57	0	2314
645	11	CS4	4	15.6	2.17	78	38.35	0	1270
645	11	CS5	3	16.9	2.35	84.5	62.05	0	3662
645	11	CS6	3	16	2.22	80	65.69	0	4096
645	11	CS7	3	16.667	2.31	83.33	68.33	0	2484
645	11	CS8	4	14.967	2.08	74.83	27.78	0	1810
645	11	CS9	2	17.4	2.42	87	59.21	0	2622
645	11	CS10	3	17.4	2.42	87	35.47	0	1903
646	11	Postshock1	0	0	0	0	184.45	0	1193
646	11	Postshock2	1	1.067	0.15	2.67	141.16	0	2503
646	11	Postshock3	4	5.8	0.81	14.5	146.15	0	1557
646	11	Postshock4	7	12.267	1.7	30.67	69.13	0	2848
646	11	Postshock5	10	18.167	2.52	45.42	23.8	0	1155
646	11	Postshock6	8	24.467	3.4	61.17	29.99	0	1121
646	11	Postshock7	11	24.433	3.39	61.08	49.76	0	2154
646	11	Postshock8	9	12.633	1.75	31.58	48.64	0	1488
646	11	Postshock9	7	20.767	2.88	51.92	77.69	0	6654
646	11	Postshock10	6	12.833	1.78	32.08	63.96	0	1756
646	11	CS1	0	0	0	0	259.4	0	3065
646	11	CS2	0	0	0	0	209.38	0	1397
646	11	CS3	2	2.067	0.29	10.33	67.11	0	1664
646	11	CS4	3	4.333	0.6	21.67	59.81	0	959
646	11	CS5	4	9.767	1.36	48.83	76.43	0	2734
646	11	CS6	4	11	1.53	55	60.9	0	2806
646	11	CS7	6	14.2	1.97	71	50.46	0	2039
646	11	CS8	2	11.167	1.55	55.83	54.44	0	3603
646	11	CS9	5	9.767	1.36	48.83	28.39	0	2571
646	11	CS10	6	11.133	1.55	55.67	82.69	0	4568
647	11	Postshock1	6	7.833	1.09	19.58	26.6	0	1159
647	11	Postshock2	4	8.8	1.22	22	29.94	0	1163
647	11	Postshock3	8	30.367	4.22	75.92	42.65	0	1432
647	11	Postshock4	9	29.133	4.05	72.83	24.72	0	543
647	11	Postshock5	9	36.4	5.06	91	10.01	0	503
647	11	Postshock6	6	33.367	4.63	83.42	17.11	0	1662
647	11	Postshock7	8	26.433	3.67	66.08	19.8	0	1414
647	11	Postshock8	1	35.867	4.98	89.67	54.85	0	4844
647	11	Postshock9	2	36.133	5.02	90.33	34.7	0	3032
647	11	Postshock10	12	24.567	3.41	61.42	20.37	0	1082
647	11	CS1	1	1.267	0.18	6.33	329.79	0	4202
647	11	CS2	1	3.9	0.54	19.5	161.17	0	1560
647	11	CS3	6	11.967	1.66	59.83	28.08	0	873
647	11	CS4	2	18.767	2.61	93.83	60.06	0	2509
647	11	CS5	4	17.567	2.44	87.83	25.09	0	1251
647	11	CS6	2	15.767	2.19	78.83	30.7	0	2051
647	11	CS7	3	12.733	1.77	63.67	140.41	0	2600
647	11	CS8	2	19	2.64	95	30.71	0	1126
647	11	CS9	3	18.433	2.56	92.17	35.16	0	1482
647	11	CS10	1	19.167	2.66	95.83	31.95	0	1524
648	11	Postshock1	0	0	0	0	292.37	0	1545
648	11	Postshock2	2	3.733	0.52	9.33	156.41	0	1042
648	11	Postshock3	5	9.033	1.25	22.58	108.52	0	2456
648	11	Postshock4	7	16.567	2.3	41.42	57.29	0	1224
648	11	Postshock5	0	0	0	0	228.75	0	1747
648	11	Postshock6	7	21.9	3.04	54.75	62.42	0	2006
648	11	Postshock7	8	24.267	3.37	60.67	29.36	0	1743
648	11	Postshock8	3	8.4	1.17	21	187.5	0	1701
648	11	Postshock9	4	11.367	1.58	28.42	122.26	0	1550
648	11	Postshock10	0	0	0	0	218.21	0	1918
648	11	CS1	0	0	0	0	313.76	0	2752
648	11	CS2	0	0	0	0	184.53	0	2846
648	11	CS3	2	2.5	0.35	12.5	141.6	0	2915
648	11	CS4	7	13.633	1.89	68.17	62.71	0	3020
648	11	CS5	5	10.233	1.42	51.17	70.44	0	3414
648	11	CS6	1	1.067	0.15	5.33	135.72	0	2321
648	11	CS7	4	13	1.81	65	40.55	0	1978
648	11	CS8	6	13.633	1.89	68.17	112.4	0	6143
648	11	CS9	4	15.4	2.14	77	62.31	0	3907
648	11	CS10	7	14.8	2.06	74	49.58	0	2673
649	11	Postshock1	0	0	0	0	196.57	0	1189
649	11	Postshock2	0	0	0	0	162.99	0	1572
649	11	Postshock3	3	8.833	1.23	22.08	148.19	0	1349
649	11	Postshock4	9	19.033	2.64	47.58	66.36	0	1231
649	11	Postshock5	9	21.967	3.05	54.92	26.75	0	427
649	11	Postshock6	5	26.467	3.68	66.17	20.18	0	646
649	11	Postshock7	2	5.233	0.73	13.08	74.78	0	2304
649	11	Postshock8	5	11	1.53	27.5	70.4	0	1629
649	11	Postshock9	4	8.8	1.22	22	144.29	0	1588
649	11	Postshock10	7	24.767	3.44	61.92	21.39	0	859
649	11	CS1	1	1.167	0.16	5.83	229.51	0	2392
649	11	CS2	0	0	0	0	172.21	0	1179
649	11	CS3	4	8.067	1.12	40.33	76.09	0	840
649	11	CS4	2	5.433	0.75	27.17	135.6	0	1120
649	11	CS5	2	10.967	1.52	54.83	62.87	0	1542
649	11	CS6	4	15.867	2.2	79.33	37.02	0	1116
649	11	CS7	3	16.267	2.26	81.33	11.05	0	371
649	11	CS8	3	11.267	1.56	56.33	44.1	0	633
649	11	CS9	2	9.333	1.3	46.67	78.65	0	901
649	11	CS10	4	5.067	0.7	25.33	94.88	0	1784
650	12	Postshock1	0	0	0	0	216.1	0	1751
650	12	Postshock2	1	1.2	0.17	3	290.79	0	1446
650	12	Postshock3	3	3.867	0.54	9.67	72.84	0	610
650	12	Postshock4	6	9.933	1.38	24.83	121.19	0	1159
650	12	Postshock5	1	2.6	0.36	6.5	508.91	0	8433
650	12	Postshock6	4	4.533	0.63	11.33	461.62	0	8180
650	12	Postshock7	4	8.5	1.18	21.25	324.96	0	5985
650	12	Postshock8	8	24	3.33	60	128.4	0	7365
650	12	Postshock9	2	5.367	0.75	13.42	133.07	0	5419
650	12	Postshock10	9	30.4	4.22	76	10.62	0	595
650	12	CS1	0	0	0	0	225.84	0	1866
650	12	CS2	0	0	0	0	239.71	0	1764
650	12	CS3	0	0	0	0	113.11	0	2958
650	12	CS4	4	10.267	1.43	51.33	78.5	0	1727
650	12	CS5	7	13.433	1.87	67.17	59.08	0	3085
650	12	CS6	4	7.233	1	36.17	142.58	0	5438
650	12	CS7	5	15.433	2.14	77.17	62.28	0	3613
650	12	CS8	4	5.033	0.7	25.17	226.62	0	4184
650	12	CS9	5	12.333	1.71	61.67	26.38	0	636
650	12	CS10	6	14.933	2.07	74.67	50.51	0	3215
651	12	Postshock1	0	0	0	0	225.28	0	1403
651	12	Postshock2	5	8.967	1.25	22.42	98.47	0	1573
651	12	Postshock3	3	4.633	0.64	11.58	161.57	0	4801
651	12	Postshock4	6	28.267	3.93	70.67	51.51	0	3506
651	12	Postshock5	6	32.333	4.49	80.83	20.12	0	1508
651	12	Postshock6	5	9.8	1.36	24.5	143.84	0	2818
651	12	Postshock7	8	22.6	3.14	56.5	35.75	0	2107
651	12	Postshock8	7	20.933	2.91	52.33	78.03	0	1358
651	12	Postshock9	7	20.5	2.85	51.25	111.52	0	4700
651	12	Postshock10	4	18.133	2.52	45.33	92.23	0	4139
651	12	CS1	0	0	0	0	294.6	0	2411
651	12	CS2	0	0	0	0	244.81	0	1965
651	12	CS3	5	12.367	1.72	61.83	74.77	0	2891
651	12	CS4	3	11.333	1.57	56.67	94.73	0	3669
651	12	CS5	4	16.367	2.27	81.83	87.08	0	4478
651	12	CS6	3	17.933	2.49	89.67	65.5	0	3296
651	12	CS7	5	12.167	1.69	60.83	97.51	0	3987
651	12	CS8	3	11.567	1.61	57.83	117.7	0	5581
651	12	CS9	3	15.2	2.11	76	84.81	0	3356
651	12	CS10	3	7.7	1.07	38.5	125.05	0	4467
652	12	Postshock1	0	0	0	0	182.58	0	1744
652	12	Postshock2	3	7.267	1.01	18.17	69.31	0	832
652	12	Postshock3	7	21	2.92	52.5	29.47	0	1405
652	12	Postshock4	4	10	1.39	25	75.26	0	2488
652	12	Postshock5	9	22	3.06	55	69.34	0	3243
652	12	Postshock6	4	28.2	3.92	70.5	22.74	0	1129
652	12	Postshock7	6	9.4	1.31	23.5	166.55	0	3085
652	12	Postshock8	4	14.933	2.07	37.33	84.69	0	2774
652	12	Postshock9	5	19.767	2.75	49.42	69.54	0	2052
652	12	Postshock10	9	24.933	3.46	62.33	32.2	0	2407
652	12	CS1	0	0	0	0	252.63	0	2566
652	12	CS2	0	0	0	0	168.61	0	1820
652	12	CS3	2	4.067	0.56	20.33	104.27	0	3197
652	12	CS4	5	13.3	1.85	66.5	54.97	0	3343
652	12	CS5	2	4.267	0.59	21.33	119.34	0	2855
652	12	CS6	1	5	0.69	25	75.66	0	1878
652	12	CS7	2	15	2.08	75	60.16	0	3519
652	12	CS8	6	12.067	1.68	60.33	30.2	0	783
652	12	CS9	5	13.867	1.93	69.33	109.64	0	5469
652	12	CS10	4	9.433	1.31	47.17	81.67	0	1195
653	12	Postshock1	0	0	0	0	239.83	0	1683
653	12	Postshock2	7	9.6	1.33	24	58.38	0	752
653	12	Postshock3	5	10.667	1.48	26.67	123.47	0	2354
653	12	Postshock4	8	12.633	1.75	31.58	68.83	0	2678
653	12	Postshock5	5	14.767	2.05	36.92	99.84	0	1197
653	12	Postshock6	8	17.3	2.4	43.25	66.67	0	1480
653	12	Postshock7	1	1.4	0.19	3.5	289	0	6431
653	12	Postshock8	5	12.967	1.8	32.42	138.44	0	1037
653	12	Postshock9	8	17.9	2.49	44.75	114.36	0	5550
653	12	Postshock10	6	9.3	1.29	23.25	216.96	0	8187
653	12	CS1	0	0	0	0	277.19	0	3319
653	12	CS2	1	1.033	0.14	5.17	184.99	0	3174
653	12	CS3	3	10.233	1.42	51.17	67.2	0	1705
653	12	CS4	4	6.567	0.91	32.83	88.6	0	2326
653	12	CS5	5	11.833	1.64	59.17	61.44	0	1740
653	12	CS6	5	9.233	1.28	46.17	113.83	0	2888
653	12	CS7	6	15.333	2.13	76.67	77.95	0	4396
653	12	CS8	3	4.6	0.64	23	181.22	0	1599
653	12	CS9	4	8.6	1.19	43	177.16	0	4454
653	12	CS10	4	17.533	2.44	87.67	86.58	0	4472
654	12	Postshock1	0	0	0	0	145.63	0	1276
654	12	Postshock2	1	1.267	0.18	3.17	79.48	0	2028
654	12	Postshock3	6	9.667	1.34	24.17	68.13	0	832
654	12	Postshock4	6	14.167	1.97	35.42	23.86	0	586
654	12	Postshock5	2	5.8	0.81	14.5	72.55	0	598
654	12	Postshock6	3	19.267	2.68	48.17	59.14	0	1811
654	12	Postshock7	7	21.267	2.95	53.17	22.73	0	3427
654	12	Postshock8	7	15.333	2.13	38.33	69.26	0	3235
654	12	Postshock9	6	15.333	2.13	38.33	53.55	0	2464
654	12	Postshock10	2	2.9	0.4	7.25	156.1	0	5256
654	12	CS1	0	0	0	0	220.99	0	3924
654	12	CS2	0	0	0	0	113.31	0	1003
654	12	CS3	0	0	0	0	154.99	0	995
654	12	CS4	6	10.267	1.43	51.33	70.26	0	2216
654	12	CS5	4	15.167	2.11	75.83	38.48	0	1366
654	12	CS6	3	9.6	1.33	48	37.24	0	1659
654	12	CS7	5	14.433	2	72.17	69.58	0	4359
654	12	CS8	4	17.067	2.37	85.33	57.96	0	3819
654	12	CS9	4	16.233	2.25	81.17	16.06	0	1166
654	12	CS10	4	11.5	1.6	57.5	69.94	0	4556
655	12	Postshock1	11	26.133	3.63	65.33	29.89	0	1705
655	12	Postshock2	5	24.833	3.45	62.08	27.08	0	770
655	12	Postshock3	4	25.667	3.56	64.17	44.5	0	1142
655	12	Postshock4	6	32.333	4.49	80.83	26.39	0	905
655	12	Postshock5	4	34.467	4.79	86.17	15.94	0	927
655	12	Postshock6	5	12.2	1.69	30.5	109.44	0	879
655	12	Postshock7	4	34.367	4.77	85.92	42.35	0	1756
655	12	Postshock8	5	23.733	3.3	59.33	43.05	0	2514
655	12	Postshock9	4	26.933	3.74	67.33	36.02	0	734
655	12	Postshock10	8	19.9	2.76	49.75	37.25	0	1705
655	12	CS1	0	0	0	0	260.34	0	3457
655	12	CS2	2	5.7	0.79	28.5	127.44	0	1434
655	12	CS3	3	15.933	2.21	79.67	42.48	0	1629
655	12	CS4	2	16.033	2.23	80.17	63.99	0	3624
655	12	CS5	3	18.933	2.63	94.67	40.39	0	1436
655	12	CS6	1	19.067	2.65	95.33	64.71	0	4754
655	12	CS7	4	10.7	1.49	53.5	66.4	0	3390
655	12	CS8	2	18.6	2.58	93	45.37	0	3598
655	12	CS9	3	10.9	1.51	54.5	148.61	0	6523
655	12	CS10	2	12.6	1.75	63	127.82	0	5122
656	12	Postshock1	0	0	0	0	133.32	0	1469
656	12	Postshock2	8	14.1	1.96	35.25	46.63	0	1334
656	12	Postshock3	7	16.9	2.35	42.25	69.07	0	911
656	12	Postshock4	7	19.133	2.66	47.83	37.86	0	597
656	12	Postshock5	7	25.733	3.57	64.33	36.58	0	953
656	12	Postshock6	8	25.033	3.48	62.58	35.24	0	1224
656	12	Postshock7	3	14.633	2.03	36.58	112.14	0	5326
656	12	Postshock8	4	28.5	3.96	71.25	26.4	0	2791
656	12	Postshock9	4	31.7	4.4	79.25	17.24	0	2547
656	12	Postshock10	6	21.533	2.99	53.83	29.17	0	1488
656	12	CS1	0	0	0	0	248.14	0	4080
656	12	CS2	0	0	0	0	218.39	0	1922
656	12	CS3	1	1.6	0.22	8	163.7	0	856
656	12	CS4	3	11.367	1.58	56.83	59.38	0	1870
656	12	CS5	3	15.2	2.11	76	35.6	0	1865
656	12	CS6	1	19.1	2.65	95.5	27.21	0	1239
656	12	CS7	3	18.5	2.57	92.5	24.17	0	1596
656	12	CS8	2	18.667	2.59	93.33	26.59	0	949
656	12	CS9	4	16.667	2.31	83.33	56.22	0	4892
656	12	CS10	1	18.4	2.56	92	46.78	0	3788
657	12	Postshock1	0	0	0	0	234.62	0	2697
657	12	Postshock2	0	0	0	0	139.13	0	1331
657	12	Postshock3	1	1.433	0.2	3.58	136.2	0	998
657	12	Postshock4	7	18.367	2.55	45.92	52.77	0	1009
657	12	Postshock5	5	14.533	2.02	36.33	210.18	0	5525
657	12	Postshock6	6	23.2	3.22	58	90.43	0	3511
657	12	Postshock7	4	31.967	4.44	79.92	65.58	0	4926
657	12	Postshock8	7	27.967	3.88	69.92	45.37	0	1624
657	12	Postshock9	9	22.8	3.17	57	36.89	0	1436
657	12	Postshock10	4	31.033	4.31	77.58	29.88	0	2668
657	12	CS1	0	0	0	0	322.87	0	3073
657	12	CS2	1	1.167	0.16	5.83	208.24	0	1515
657	12	CS3	0	0	0	0	234.46	0	3386
657	12	CS4	0	0	0	0	137.54	0	2201
657	12	CS5	2	10.1	1.4	50.5	48.38	0	1659
657	12	CS6	1	8.667	1.2	43.33	259.24	0	7337
657	12	CS7	3	8	1.11	40	215.77	0	5498
657	12	CS8	2	14.333	1.99	71.67	92.85	0	3031
657	12	CS9	3	6.567	0.91	32.83	272.61	0	6333
657	12	CS10	2	9.833	1.37	49.17	266.24	0	5890

## Sheet: Fear Conditioning Day 2
Fear Conditioning Day 2
Animal	Group	Component Name	Freeze Cnt	Time Freezing	Pct Total Time Freezing	Pct Component Time Freezing	Avg Motion Index	Min Motion Index	Max Motion Index
658	11	Min0-2	25	67.133	6.99	55.94	38.37	0	969
658	11	Min2-4	9	22.5	2.34	18.75	100.92	0	1423
658	11	Min4-6	15	30.033	3.13	25.03	82.29	0	1041
658	11	Min6-8	16	38.867	4.05	32.39	70.68	0	917
658	11	Min8-10	13	19.8	2.06	16.5	110.03	0	1155
658	11	Min10-12	17	28.567	2.98	23.81	94.13	0	1259
658	11	Min12-14	13	21.267	2.22	17.72	104.07	0	1311
658	11	Min14-16	9	18.567	1.93	15.47	108.22	0	1442
659	12	Min0-2	6	9.567	1	7.97	134.83	0	1634
659	12	Min2-4	7	21.933	2.28	18.28	90.31	0	1241
659	12	Min4-6	4	8.767	0.91	7.31	103.01	0	980
659	12	Min6-8	9	30.9	3.22	25.75	54.68	0	918
659	12	Min8-10	12	16.4	1.71	13.67	79.95	0	1095
659	12	Min10-12	8	13.933	1.45	11.61	96.97	0	990
659	12	Min12-14	10	25.067	2.61	20.89	58.02	0	790
659	12	Min14-16	1	2.567	0.27	2.14	92.1	0	1278
660	11	Min0-2	15	37.767	3.93	31.47	79.51	0	1144
660	11	Min2-4	8	28.633	2.98	23.86	103.48	0	1215
660	11	Min4-6	15	78.4	8.17	65.33	17.74	0	449
660	11	Min6-8	18	103.567	10.79	86.31	3.31	0	189
660	11	Min8-10	15	64.033	6.67	53.36	48.81	0	1296
660	11	Min10-12	5	6.633	0.69	5.53	130.05	0	1175
660	11	Min12-14	11	26.367	2.75	21.97	93.18	0	1063
660	11	Min14-16	10	39.1	4.07	32.58	53.86	0	989
661	12	Min0-2	9	31.467	3.28	26.22	86.97	0	1049
661	12	Min2-4	12	74.567	7.77	62.14	25.27	0	1104
661	12	Min4-6	17	101.2	10.54	84.33	3.27	0	497
661	12	Min6-8	20	86.2	8.98	71.83	5.63	0	454
661	12	Min8-10	6	8.933	0.93	7.44	120.66	0	1031
661	12	Min10-12	12	19.633	2.05	16.36	102.51	0	1042
661	12	Min12-14	12	22.733	2.37	18.94	59.65	0	729
661	12	Min14-16	9	29.1	3.03	24.25	90.06	0	953
622	21	Min0-2	26	56.733	5.91	47.28	27.02	0	606
622	21	Min2-4	21	62.133	6.47	51.78	45.19	0	1163
622	21	Min4-6	18	34.733	3.62	28.94	100.95	0	1373
622	21	Min6-8	25	81.867	8.53	68.22	24.37	0	707
622	21	Min8-10	29	72.3	7.53	60.25	13.82	0	370
622	21	Min10-12	6	7.367	0.77	6.14	122.53	0	1452
622	21	Min12-14	4	6.7	0.7	5.58	130.68	0	1630
622	21	Min14-16	7	9.3	0.97	7.75	147.65	0	1543
623	21	Min0-2	31	57.733	6.01	48.11	71.5	0	1551
623	21	Min2-4	15	23.567	2.45	19.64	127.79	0	1180
623	21	Min4-6	16	31.6	3.29	26.33	85.37	0	1403
623	21	Min6-8	23	52.433	5.46	43.69	83.48	0	1502
623	21	Min8-10	13	21.767	2.27	18.14	91.99	0	1374
623	21	Min10-12	8	13.9	1.45	11.58	95.68	0	1317
623	21	Min12-14	17	43.1	4.49	35.92	96.89	0	1106
623	21	Min14-16	11	25.5	2.66	21.25	133.43	0	1243
625	21	Min0-2	3	3.3	0.34	2.75	124.56	0	1662
625	21	Min2-4	2	2.4	0.25	2	188.97	0	1342
625	21	Min4-6	7	9.067	0.94	7.56	150.13	0	1532
625	21	Min6-8	12	16.867	1.76	14.06	146	0	1368
625	21	Min8-10	3	4.867	0.51	4.06	81.98	0	582
625	21	Min10-12	3	6.133	0.64	5.11	143.3	0	1351
625	21	Min12-14	3	3.533	0.37	2.94	204.96	0	1758
625	21	Min14-16	5	7.233	0.75	6.03	138.01	0	1602
626	21	Min0-2	15	23.333	2.43	19.44	111.29	0	1294
626	21	Min2-4	21	47.7	4.97	39.75	80.84	0	1349
626	21	Min4-6	14	32.2	3.35	26.83	85.8	0	1193
626	21	Min6-8	13	24.9	2.59	20.75	112.68	0	1422
626	21	Min8-10	14	29.6	3.08	24.67	108.29	0	1249
626	21	Min10-12	13	24.8	2.58	20.67	101.87	0	1171
626	21	Min12-14	13	21.1	2.2	17.58	116.27	0	1592
626	21	Min14-16	14	21.567	2.25	17.97	119.17	0	1473
627	21	Min0-2	16	64.467	6.72	53.72	50.45	0	987
627	21	Min2-4	12	104.6	10.9	87.17	5.51	0	247
627	21	Min4-6	17	83.067	8.65	69.22	10.5	0	300
627	21	Min6-8	9	21.767	2.27	18.14	136.79	0	1697
627	21	Min8-10	1	1.1	0.11	0.92	196.4	0	1307
627	21	Min10-12	3	4.7	0.49	3.92	134.72	0	1099
627	21	Min12-14	6	18.633	1.94	15.53	148.77	0	1017
627	21	Min14-16	4	7.467	0.78	6.22	100.93	0	991
628	21	Min0-2	12	69.567	7.25	57.97	32.79	0	510
628	21	Min2-4	16	69.667	7.26	58.06	22.35	0	426
628	21	Min4-6	8	109.9	11.45	91.58	2.81	0	128
628	21	Min6-8	3	112.5	11.72	93.75	1.11	0	87
628	21	Min8-10	11	99.867	10.4	83.22	4.66	0	216
628	21	Min10-12	17	77.633	8.09	64.69	18.21	0	687
628	21	Min12-14	1	1.033	0.11	0.86	154.37	0	1250
628	21	Min14-16	19	34	3.54	28.33	54.06	0	898
629	21	Min0-2	12	52.7	5.49	43.92	98.14	0	1269
629	21	Min2-4	12	107	11.15	89.17	3.01	0	417
629	21	Min4-6	11	59.767	6.23	49.81	56.91	0	1441
629	21	Min6-8	14	42	4.38	35	95.29	0	1184
629	21	Min8-10	10	21.867	2.28	18.22	125.1	0	1355
629	21	Min10-12	23	42.667	4.44	35.56	58.74	0	1257
629	21	Min12-14	5	6.7	0.7	5.58	98.64	0	1470
629	21	Min14-16	15	29.833	3.11	24.86	111.21	0	1109
630	22	Min0-2	17	36.033	3.75	30.03	72.95	0	1270
630	22	Min2-4	8	10.8	1.13	9	129.71	0	1414
630	22	Min4-6	8	17.067	1.78	14.22	84.6	0	1519
630	22	Min6-8	13	26.5	2.76	22.08	53.64	0	1223
630	22	Min8-10	7	10.7	1.11	8.92	62.27	0	503
630	22	Min10-12	14	35.8	3.73	29.83	55.06	0	1007
630	22	Min12-14	8	13.667	1.42	11.39	93.03	0	1384
630	22	Min14-16	15	28.367	2.95	23.64	41.84	0	1126
631	22	Min0-2	10	39.733	4.14	33.11	110	0	1223
631	22	Min2-4	20	80.633	8.4	67.19	16.03	0	396
631	22	Min4-6	5	7.933	0.83	6.61	149.41	0	1332
631	22	Min6-8	15	24.767	2.58	20.64	103.01	0	833
631	22	Min8-10	11	21.067	2.19	17.56	129.61	0	1191
631	22	Min10-12	15	24.167	2.52	20.14	129.32	0	1296
631	22	Min12-14	12	19.467	2.03	16.22	113.65	0	1198
631	22	Min14-16	13	20.867	2.17	17.39	145.94	0	1495
632	22	Min0-2	18	78.767	8.2	65.64	25.67	0	616
632	22	Min2-4	14	106.3	11.07	88.58	3.06	0	240
632	22	Min4-6	11	94.267	9.82	78.56	4.15	0	158
632	22	Min6-8	6	18.967	1.98	15.81	119.67	0	1224
632	22	Min8-10	1	1.3	0.14	1.08	184.09	0	1504
632	22	Min10-12	2	2.267	0.24	1.89	148.42	0	1233
632	22	Min12-14	10	15.2	1.58	12.67	117.44	0	1401
632	22	Min14-16	10	18.8	1.96	15.67	118.72	0	1175
633	22	Min0-2	3	19.1	1.99	15.92	155.49	0	1278
633	22	Min2-4	10	16.3	1.7	13.58	105.09	0	1098
633	22	Min4-6	16	29.9	3.11	24.92	78.71	0	940
633	22	Min6-8	5	10.2	1.06	8.5	166.55	0	1194
633	22	Min8-10	12	22.267	2.32	18.56	97.16	0	1547
633	22	Min10-12	8	13.067	1.36	10.89	125.37	0	1214
633	22	Min12-14	7	10.433	1.09	8.69	147.45	0	1072
633	22	Min14-16	4	4.833	0.5	4.03	99.13	0	837
634	22	Min0-2	17	25.767	2.68	21.47	103.92	0	1178
634	22	Min2-4	12	29.567	3.08	24.64	116.76	0	1447
634	22	Min4-6	13	23.967	2.5	19.97	137.61	0	1540
634	22	Min6-8	20	44.4	4.63	37	82.6	0	788
634	22	Min8-10	11	25.467	2.65	21.22	100.93	0	1365
634	22	Min10-12	8	19	1.98	15.83	103	0	1337
634	22	Min12-14	7	9.267	0.97	7.72	146.55	0	1251
634	22	Min14-16	21	40.767	4.25	33.97	43.28	0	703
635	22	Min0-2	9	27.8	2.9	23.17	152.28	0	1869
635	22	Min2-4	18	61.167	6.37	50.97	36.76	0	1204
635	22	Min4-6	9	21.133	2.2	17.61	135.43	0	1477
635	22	Min6-8	10	32.4	3.38	27	156.49	0	1523
635	22	Min8-10	23	50.433	5.25	42.03	77.8	0	1941
635	22	Min10-12	18	31.667	3.3	26.39	75.68	0	1941
635	22	Min12-14	13	23.2	2.42	19.33	104.51	0	1600
635	22	Min14-16	15	35.033	3.65	29.19	122.84	0	1875
636	22	Min0-2	3	5.167	0.54	4.31	185.31	0	1450
636	22	Min2-4	6	10.233	1.07	8.53	121.34	0	1166
636	22	Min4-6	11	16.3	1.7	13.58	145.21	0	1353
636	22	Min6-8	6	10.333	1.08	8.61	140.13	0	1003
636	22	Min8-10	5	10.267	1.07	8.56	165.06	0	1178
636	22	Min10-12	4	4.767	0.5	3.97	171.17	0	1420
636	22	Min12-14	6	9.133	0.95	7.61	151.75	0	1212
636	22	Min14-16	2	2.633	0.27	2.19	135.02	0	968
637	22	Min0-2	13	41.233	4.3	34.36	116.17	0	1337
637	22	Min2-4	8	46.367	4.83	38.64	75.56	0	1147
637	22	Min4-6	15	67.367	7.02	56.14	50.77	0	1160
637	22	Min6-8	17	70.8	7.38	59	58.43	0	1546
637	22	Min8-10	29	73.4	7.65	61.17	20.99	0	447
637	22	Min10-12	9	19.733	2.06	16.44	124.28	0	1293
637	22	Min12-14	10	24.933	2.6	20.78	126.92	0	1216
637	22	Min14-16	12	23.733	2.47	19.78	132.28	0	1394
638	21	Min0-2	10	16.167	1.68	13.47	84.68	0	1190
638	21	Min2-4	10	16.733	1.74	13.94	119.14	0	1375
638	21	Min4-6	6	9.333	0.97	7.78	141.89	0	1626
638	21	Min6-8	5	7.1	0.74	5.92	113.71	0	1202
638	21	Min8-10	2	2.833	0.3	2.36	124.2	0	1253
638	21	Min10-12	2	2.867	0.3	2.39	166.65	0	1191
638	21	Min12-14	5	8.033	0.84	6.69	123.23	0	1242
638	21	Min14-16	10	16.9	1.76	14.08	112.84	0	1214
639	22	Min0-2	10	61.4	6.4	51.17	43.57	0	1149
639	22	Min2-4	6	44.733	4.66	37.28	101.12	0	1053
639	22	Min4-6	8	116.7	12.16	97.25	1.08	0	270
639	22	Min6-8	13	100.5	10.47	83.75	3.93	0	219
639	22	Min8-10	3	118.167	12.31	98.47	0.23	0	58
639	22	Min10-12	4	11.733	1.22	9.78	175.78	0	1942
639	22	Min12-14	3	3.267	0.34	2.72	156.29	0	1168
639	22	Min14-16	0	0	0	0	183.32	0	1216
640	21	Min0-2	6	13.4	1.4	11.17	152.04	0	1599
640	21	Min2-4	10	33.3	3.47	27.75	99.64	0	825
640	21	Min4-6	9	20.067	2.09	16.72	96.91	0	1050
640	21	Min6-8	9	22.233	2.32	18.53	96.12	0	1113
640	21	Min8-10	10	42.2	4.4	35.17	55.52	0	691
640	21	Min10-12	8	19.633	2.05	16.36	92.92	0	1305
640	21	Min12-14	6	9.333	0.97	7.78	123.93	0	991
640	21	Min14-16	7	11.9	1.24	9.92	107.01	0	1347
641	22	Min0-2	15	42.4	4.42	35.33	77.63	0	1026
641	22	Min2-4	5	7.3	0.76	6.08	124.95	0	1248
641	22	Min4-6	21	38.967	4.06	32.47	92.97	0	1293
641	22	Min6-8	13	31.833	3.32	26.53	71.07	0	907
641	22	Min8-10	13	25.367	2.64	21.14	101.92	0	1239
641	22	Min10-12	11	17.3	1.8	14.42	96.83	0	1021
641	22	Min12-14	19	34.667	3.61	28.89	71.37	0	1166
641	22	Min14-16	2	3.4	0.35	2.83	192.68	0	1240
642	11	Min0-2	3	4.9	0.51	4.08	106.78	0	1097
642	11	Min2-4	9	16.2	1.69	13.5	114.48	0	1125
642	11	Min4-6	7	14.667	1.53	12.22	104.39	0	1148
642	11	Min6-8	10	18.8	1.96	15.67	124.67	0	1101
642	11	Min8-10	5	6.967	0.73	5.81	143.01	0	1218
642	11	Min10-12	7	11.533	1.2	9.61	114.05	0	1123
642	11	Min12-14	12	21.4	2.23	17.83	96.83	0	2045
642	11	Min14-16	13	17	1.77	14.17	80.36	0	1474
643	11	Min0-2	19	56.033	5.84	46.69	65.39	0	1428
643	11	Min2-4	19	60.567	6.31	50.47	63.55	0	864
643	11	Min4-6	8	12.7	1.32	10.58	167.21	0	1246
643	11	Min6-8	10	20.533	2.14	17.11	127.53	0	1416
643	11	Min8-10	10	18.833	1.96	15.69	129.23	0	1211
643	11	Min10-12	20	41.7	4.34	34.75	98.05	0	1564
643	11	Min12-14	8	10.567	1.1	8.81	126.23	0	1388
643	11	Min14-16	14	19.767	2.06	16.47	96.89	0	1018
644	11	Min0-2	7	8.733	0.91	7.28	157.01	0	1471
644	11	Min2-4	14	36.067	3.76	30.06	101.3	0	1199
644	11	Min4-6	7	10.533	1.1	8.78	164.78	0	1841
644	11	Min6-8	7	13.533	1.41	11.28	137.26	0	1451
644	11	Min8-10	17	27.667	2.88	23.06	123.53	0	1284
644	11	Min10-12	13	26.8	2.79	22.33	113.39	0	1327
644	11	Min12-14	1	1	0.1	0.83	142.21	0	1608
644	11	Min14-16	18	34	3.54	28.33	116.73	0	1274
645	11	Min0-2	9	24.733	2.58	20.61	167.45	0	1459
645	11	Min2-4	19	54.233	5.65	45.19	64.88	0	1195
645	11	Min4-6	17	40.333	4.2	33.61	96.52	0	1484
645	11	Min6-8	15	40.467	4.22	33.72	79.94	0	1104
645	11	Min8-10	23	72.4	7.54	60.33	50.04	0	1686
645	11	Min10-12	15	42.8	4.46	35.67	93.07	0	1103
645	11	Min12-14	19	32.633	3.4	27.19	98.56	0	1480
645	11	Min14-16	14	33	3.44	27.5	123.81	0	1269
646	11	Min0-2	4	5.267	0.55	4.39	142.57	0	1217
646	11	Min2-4	11	16.433	1.71	13.69	99.06	0	1459
646	11	Min4-6	23	38.567	4.02	32.14	93.75	0	1497
646	11	Min6-8	5	7.067	0.74	5.89	132.3	0	1156
646	11	Min8-10	1	1.733	0.18	1.44	136.81	0	1033
646	11	Min10-12	1	1.067	0.11	0.89	115.11	0	944
646	11	Min12-14	6	7.767	0.81	6.47	141.23	0	958
646	11	Min14-16	5	6.267	0.65	5.22	155.72	0	1307
647	11	Min0-2	8	11.6	1.21	9.67	120.64	0	1082
647	11	Min2-4	3	4.8	0.5	4	115.45	0	1352
647	11	Min4-6	9	18.633	1.94	15.53	140.22	0	1464
647	11	Min6-8	5	8.267	0.86	6.89	127.49	0	1451
647	11	Min8-10	0	0	0	0	103.57	0	741
647	11	Min10-12	11	26.1	2.72	21.75	134.63	0	1265
647	11	Min12-14	6	19.1	1.99	15.92	60.44	0	1972
647	11	Min14-16	6	12	1.25	10	82.7	0	1062
648	11	Min0-2	9	11.833	1.23	9.86	146.62	0	1666
648	11	Min2-4	7	10.233	1.07	8.53	154.42	0	1344
648	11	Min4-6	19	70.767	7.37	58.97	51.76	0	1266
648	11	Min6-8	11	47.4	4.94	39.5	69.59	0	1481
648	11	Min8-10	15	45.933	4.78	38.28	96.21	0	1461
648	11	Min10-12	17	70.833	7.38	59.03	65.13	0	1301
648	11	Min12-14	23	59.1	6.16	49.25	54.57	0	1094
648	11	Min14-16	10	32.933	3.43	27.44	82.24	0	830
649	11	Min0-2	2	2.133	0.22	1.78	233.5	0	1492
649	11	Min2-4	1	1.267	0.13	1.06	199.86	0	1446
649	11	Min4-6	0	0	0	0	148.86	0	1374
649	11	Min6-8	1	1.367	0.14	1.14	173.75	0	1451
649	11	Min8-10	1	1.167	0.12	0.97	213.91	0	1707
649	11	Min10-12	1	1.467	0.15	1.22	208.8	0	1387
649	11	Min12-14	0	0	0	0	150.51	0	1640
649	11	Min14-16	2	2.167	0.23	1.81	152.82	0	1364
650	12	Min0-2	19	43.7	4.55	36.42	53.63	0	896
650	12	Min2-4	19	45.4	4.73	37.83	55.55	0	993
650	12	Min4-6	15	31.667	3.3	26.39	84.49	0	1036
650	12	Min6-8	17	31	3.23	25.83	68.46	0	837
650	12	Min8-10	20	47.433	4.94	39.53	57.2	0	1274
650	12	Min10-12	20	38.833	4.05	32.36	66.76	0	1212
650	12	Min12-14	17	66.833	6.96	55.69	44.75	0	980
650	12	Min14-16	10	13.233	1.38	11.03	91.86	0	993
651	12	Min0-2	20	37.267	3.88	31.06	78.58	0	1483
651	12	Min2-4	27	69.367	7.23	57.81	30.89	0	1051
651	12	Min4-6	21	56.833	5.92	47.36	58.25	0	1609
651	12	Min6-8	22	59.1	6.16	49.25	55.77	0	1290
651	12	Min8-10	13	31.733	3.31	26.44	78.54	0	1474
651	12	Min10-12	21	44.367	4.62	36.97	85.92	0	1023
651	12	Min12-14	13	23.033	2.4	19.19	106.81	0	1171
651	12	Min14-16	10	15.1	1.57	12.58	98.85	0	1347
652	12	Min0-2	16	40.533	4.22	33.78	67.52	0	798
652	12	Min2-4	15	66.433	6.92	55.36	51.01	0	1551
652	12	Min4-6	16	83.967	8.75	69.97	7.36	0	422
652	12	Min6-8	13	61.967	6.45	51.64	35.18	0	728
652	12	Min8-10	13	29.1	3.03	24.25	79.24	0	935
652	12	Min10-12	24	70.2	7.31	58.5	15.52	0	484
652	12	Min12-14	21	45.033	4.69	37.53	37.95	0	756
652	12	Min14-16	26	72.4	7.54	60.33	32.76	0	1488
653	12	Min0-2	17	54.567	5.68	45.47	64.59	0	1200
653	12	Min2-4	16	49.267	5.13	41.06	38.11	0	600
653	12	Min4-6	19	41.833	4.36	34.86	53.43	0	917
653	12	Min6-8	11	25	2.6	20.83	74.25	0	1103
653	12	Min8-10	14	98.067	10.22	81.72	11.47	0	1070
653	12	Min10-12	19	91.9	9.57	76.58	10.21	0	463
653	12	Min12-14	14	75.833	7.9	63.19	21.07	0	985
653	12	Min14-16	13	68.9	7.18	57.42	30.86	0	937
654	12	Min0-2	21	56.667	5.9	47.22	35.01	0	961
654	12	Min2-4	14	34.033	3.55	28.36	61.83	0	1127
654	12	Min4-6	11	28.933	3.01	24.11	43.13	0	422
654	12	Min6-8	10	18.333	1.91	15.28	101.21	0	1227
654	12	Min8-10	11	16.767	1.75	13.97	90.08	0	965
654	12	Min10-12	11	18.733	1.95	15.61	81.3	0	1122
654	12	Min12-14	15	26.033	2.71	21.69	49.77	0	693
654	12	Min14-16	15	24	2.5	20	97.82	0	922
655	12	Min0-2	12	34.8	3.62	29	58.13	0	863
655	12	Min2-4	13	30.433	3.17	25.36	75.98	0	881
655	12	Min4-6	6	9.233	0.96	7.69	173.05	0	1245
655	12	Min6-8	8	13.633	1.42	11.36	145.7	0	1404
655	12	Min8-10	7	10.433	1.09	8.69	145.56	0	1259
655	12	Min10-12	7	9.267	0.97	7.72	143.92	0	1232
655	12	Min12-14	8	9.967	1.04	8.31	136.22	0	1198
655	12	Min14-16	10	20.733	2.16	17.28	147.93	0	1198
656	12	Min0-2	7	10.133	1.06	8.44	141.11	0	1385
656	12	Min2-4	8	16.933	1.76	14.11	157.15	0	1396
656	12	Min4-6	4	6.733	0.7	5.61	142.83	0	1368
656	12	Min6-8	16	26.333	2.74	21.94	115.99	0	1201
656	12	Min8-10	7	9.067	0.94	7.56	153.04	0	1327
656	12	Min10-12	4	5.933	0.62	4.94	104.97	0	1315
656	12	Min12-14	4	5.367	0.56	4.47	140.1	0	1541
656	12	Min14-16	5	6.8	0.71	5.67	123.85	0	1349
657	12	Min0-2	14	31.833	3.32	26.53	141.76	0	1507
657	12	Min2-4	21	48.933	5.1	40.78	57.35	0	954
657	12	Min4-6	23	41.5	4.32	34.58	55.45	0	1236
657	12	Min6-8	19	31.033	3.23	25.86	89.54	0	1637
657	12	Min8-10	15	26	2.71	21.67	80.95	0	1211
657	12	Min10-12	28	60	6.25	50	48	0	867
657	12	Min12-14	17	40.133	4.18	33.44	50.56	0	1746
657	12	Min14-16	27	60.567	6.31	50.47	39.96	0	876

## Sheet: Fear Conditioning Day 3
Fear Conditioning Day 3
Animal	Group	Component Name	Freeze Cnt	Time Freezing	Pct Total Time Freezing	Pct Component Time Freezing	Avg Motion Index	Min Motion Index	Max Motion Index
658	11	Pretone	0	0	0	0	399.96	0	2123
658	11	CS1	0	0	0	0	356.59	0	1827
658	11	CS2	0	0	0	0	280.08	0	2077
658	11	CS3	0	0	0	0	281.27	0	1462
658	11	CS4	0	0	0	0	306.54	0	1898
658	11	CS5	0	0	0	0	292.51	0	1664
658	11	CS6	0	0	0	0	293.76	0	1795
658	11	CS7	1	1.133	0.12	5.67	337.43	0	1911
658	11	CS8	0	0	0	0	434.77	0	1736
658	11	CS9	1	1	0.11	5	299.16	0	1902
658	11	CS10	0	0	0	0	220.7	0	903
658	11	CS11	0	0	0	0	380.48	0	2090
658	11	CS12	3	3.967	0.43	19.83	174.02	0	1385
658	11	CS13	2	2.467	0.27	12.33	143.99	0	1093
658	11	CS14	2	3.1	0.34	15.5	136.91	0	2137
658	11	CS15	1	1.067	0.12	5.33	208.92	0	1418
658	11	CS16	0	0	0	0	332.27	0	1626
658	11	CS17	0	0	0	0	238.7	0	1286
658	11	CS18	1	1.2	0.13	6	220.45	0	2021
658	11	CS19	0	0	0	0	345.41	0	2053
658	11	CS20	2	2.467	0.27	12.33	247.78	0	2081
658	11	CS21	0	0	0	0	216.05	0	1724
658	11	CS22	0	0	0	0	243.04	0	1699
658	11	CS23	1	1.733	0.19	8.67	214.8	0	1179
658	11	CS24	1	1.133	0.12	5.67	181.47	0	943
658	11	CS25	0	0	0	0	227.6	0	1033
658	11	CS26	0	0	0	0	215.25	0	1354
658	11	CS27	0	0	0	0	325.65	0	1336
658	11	CS28	1	1.167	0.13	5.83	230.82	0	1883
658	11	CS29	0	0	0	0	346.62	0	1789
658	11	CS30	2	2.467	0.27	12.33	160.86	0	1150
658	11	CS31	0	0	0	0	252.31	0	1107
658	11	CS32	0	0	0	0	510.39	0	1801
659	12	Pretone	1	1.4	0.15	1.17	449.83	0	2037
659	12	CS1	1	3.367	0.37	16.83	225.05	0	2127
659	12	CS2	2	5.267	0.57	26.33	77.91	0	868
659	12	CS3	4	10.267	1.12	51.33	19.92	0	365
659	12	CS4	1	11.267	1.22	56.33	126.19	0	2159
659	12	CS5	3	9.033	0.98	45.17	79.45	0	1216
659	12	CS6	2	16.633	1.81	83.17	11.96	0	367
659	12	CS7	2	10.733	1.17	53.67	24.2	0	335
659	12	CS8	5	14.667	1.59	73.33	9.85	0	302
659	12	CS9	3	16.233	1.76	81.17	10.73	0	213
659	12	CS10	1	8.967	0.97	44.83	164.05	0	1434
659	12	CS11	1	1.233	0.13	6.17	43.84	0	399
659	12	CS12	1	13.3	1.45	66.5	11.03	0	352
659	12	CS13	1	1.1	0.12	5.5	219.69	0	1337
659	12	CS14	7	13.333	1.45	66.67	4.26	0	214
659	12	CS15	4	14.267	1.55	71.33	3.5	0	119
659	12	CS16	4	12.033	1.31	60.17	5.65	0	219
659	12	CS17	2	15.133	1.64	75.67	24.12	0	391
659	12	CS18	4	13.367	1.45	66.83	26.4	0	353
659	12	CS19	6	13.267	1.44	66.33	16.93	0	179
659	12	CS20	3	15.567	1.69	77.83	20.25	0	297
659	12	CS21	0	0	0	0	305.32	0	2860
659	12	CS22	1	4.233	0.46	21.17	228.68	0	2169
659	12	CS23	3	5.867	0.64	29.33	85.25	0	996
659	12	CS24	3	4.4	0.48	22	61.95	0	524
659	12	CS25	3	5.933	0.64	29.67	55.67	0	524
659	12	CS26	1	3.7	0.4	18.5	193.49	0	788
659	12	CS27	0	0	0	0	181.3	0	1223
659	12	CS28	1	1.033	0.11	5.17	175.59	0	1027
659	12	CS29	3	10.033	1.09	50.17	52.9	0	868
659	12	CS30	2	3.633	0.39	18.17	141.7	0	1325
659	12	CS31	1	1.133	0.12	5.67	240.81	0	1699
659	12	CS32	0	0	0	0	304.42	0	1407
660	11	Pretone	0	0	0	0	497.45	0	2135
660	11	CS1	3	4.4	0.48	22	249.68	0	2007
660	11	CS2	5	10.633	1.16	53.17	48.11	0	592
660	11	CS3	5	14.167	1.54	70.83	26.29	0	395
660	11	CS4	3	6.7	0.73	33.5	187.35	0	1173
660	11	CS5	5	6.7	0.73	33.5	123.35	0	1174
660	11	CS6	0	0	0	0	189.74	0	1319
660	11	CS7	1	1.667	0.18	8.33	307.65	0	1601
660	11	CS8	3	7.167	0.78	35.83	182.74	0	1535
660	11	CS9	2	4.067	0.44	20.33	182.26	0	1667
660	11	CS10	3	10.3	1.12	51.5	108.75	0	920
660	11	CS11	1	1.033	0.11	5.17	120.82	0	719
660	11	CS12	4	7.967	0.87	39.83	153.31	0	1565
660	11	CS13	1	1.733	0.19	8.67	276.67	0	1581
660	11	CS14	1	1.833	0.2	9.17	264.24	0	1836
660	11	CS15	2	6.467	0.7	32.33	236.6	0	1516
660	11	CS16	2	2.8	0.3	14	170.36	0	1647
660	11	CS17	4	8.333	0.91	41.67	54.19	0	405
660	11	CS18	2	4.367	0.47	21.83	187.76	0	1830
660	11	CS19	2	2.533	0.28	12.67	146.71	0	831
660	11	CS20	1	1	0.11	5	79.07	0	685
660	11	CS21	2	4.6	0.5	23	164.99	0	1418
660	11	CS22	2	4	0.43	20	79.42	0	813
660	11	CS23	1	1.4	0.15	7	280.88	0	1714
660	11	CS24	4	8.9	0.97	44.5	142.58	0	1182
660	11	CS25	1	1.933	0.21	9.67	246.31	0	1487
660	11	CS26	2	4.033	0.44	20.17	300.15	0	1458
660	11	CS27	2	3.4	0.37	17	255.53	0	1394
660	11	CS28	3	6.6	0.72	33	262.83	0	1491
660	11	CS29	2	3.367	0.37	16.83	156.81	0	1236
660	11	CS30	0	0	0	0	454.39	0	1965
660	11	CS31	3	4.3	0.47	21.5	202.47	0	1795
660	11	CS32	2	4.367	0.47	21.83	113.99	0	1109
661	12	Pretone	0	0	0	0	472.19	0	2272
661	12	CS1	1	2.333	0.25	11.67	333.83	0	2384
661	12	CS2	3	5.167	0.56	25.83	166.99	0	1501
661	12	CS3	1	2.167	0.24	10.83	270.66	0	1544
661	12	CS4	1	3	0.33	15	233.29	0	1555
661	12	CS5	4	9.667	1.05	48.33	235.96	0	1611
661	12	CS6	3	8.767	0.95	43.83	116.49	0	2156
661	12	CS7	4	12.933	1.41	64.67	18.52	0	431
661	12	CS8	6	12.767	1.39	63.83	12.71	0	234
661	12	CS9	5	16.167	1.76	80.83	4.67	0	123
661	12	CS10	5	13	1.41	65	43.69	0	700
661	12	CS11	5	10.933	1.19	54.67	43.36	0	663
661	12	CS12	3	7.533	0.82	37.67	30.05	0	360
661	12	CS13	5	14.833	1.61	74.17	19.17	0	416
661	12	CS14	5	16.333	1.78	81.67	13.86	0	335
661	12	CS15	4	11.333	1.23	56.67	39.07	0	463
661	12	CS16	0	0	0	0	234.81	0	1542
661	12	CS17	0	0	0	0	239.53	0	1428
661	12	CS18	4	10.4	1.13	52	156.33	0	1837
661	12	CS19	2	5.5	0.6	27.5	106.07	0	1600
661	12	CS20	3	11.467	1.25	57.33	43.73	0	417
661	12	CS21	2	5.467	0.59	27.33	88.15	0	499
661	12	CS22	2	9.467	1.03	47.33	64.56	0	533
661	12	CS23	4	11.3	1.23	56.5	38.68	0	509
661	12	CS24	3	13.367	1.45	66.83	34.42	0	736
661	12	CS25	3	13.033	1.42	65.17	26.21	0	493
661	12	CS26	5	12.833	1.39	64.17	33.29	0	596
661	12	CS27	3	5.433	0.59	27.17	131.56	0	908
661	12	CS28	2	4.733	0.51	23.67	158.14	0	1316
661	12	CS29	5	16.067	1.75	80.33	19.95	0	437
661	12	CS30	5	12.167	1.32	60.83	26.44	0	500
661	12	CS31	7	15.333	1.67	76.67	9.09	0	297
661	12	CS32	5	16.1	1.75	80.5	9.89	0	353
622	21	Pretone	0	0	0	0	372.61	0	2170
622	21	CS1	7	11.567	1.26	57.83	121.12	0	1546
622	21	CS2	5	14.6	1.59	73	51.83	0	1284
622	21	CS3	6	16.533	1.8	82.67	9.68	0	233
622	21	CS4	5	13.9	1.51	69.5	20.7	0	414
622	21	CS5	3	5.1	0.55	25.5	162.49	0	941
622	21	CS6	7	14.8	1.61	74	20.15	0	552
622	21	CS7	2	2.633	0.29	13.17	203.8	0	1209
622	21	CS8	0	0	0	0	393.2	0	1998
622	21	CS9	3	3.833	0.42	19.17	126.53	0	833
622	21	CS10	0	0	0	0	79.64	0	589
622	21	CS11	4	5.967	0.65	29.83	52.2	0	632
622	21	CS12	6	8.133	0.88	40.67	147.8	0	1464
622	21	CS13	5	6	0.65	30	140.14	0	1481
622	21	CS14	1	1.733	0.19	8.67	184.12	0	769
622	21	CS15	2	2.133	0.23	10.67	131.89	0	1147
622	21	CS16	3	5.667	0.62	28.33	182.71	0	1754
622	21	CS17	4	5.6	0.61	28	271.92	0	1783
622	21	CS18	3	3.8	0.41	19	260.36	0	1959
622	21	CS19	4	4.267	0.46	21.33	254.24	0	1232
622	21	CS20	3	4.067	0.44	20.33	98.35	0	930
622	21	CS21	0	0	0	0	261.08	0	1918
622	21	CS22	1	1.033	0.11	5.17	289.7	0	1885
622	21	CS23	1	1.933	0.21	9.67	218.07	0	1886
622	21	CS24	1	1.7	0.18	8.5	346.19	0	1724
622	21	CS25	1	1.6	0.17	8	188.04	0	2191
622	21	CS26	0	0	0	0	210.35	0	1112
622	21	CS27	1	1	0.11	5	164.47	0	883
622	21	CS28	3	4.6	0.5	23	109.2	0	1017
622	21	CS29	2	4.367	0.47	21.83	186.38	0	1400
622	21	CS30	3	5.633	0.61	28.17	209.97	0	1419
622	21	CS31	2	2.433	0.26	12.17	135.7	0	1377
622	21	CS32	0	0	0	0	525.88	0	1815
623	21	Pretone	1	2.4	0.26	2	411.59	0	2336
623	21	CS1	3	10.433	1.13	52.17	120.49	0	1156
623	21	CS2	2	13.067	1.42	65.33	55.35	0	708
623	21	CS3	3	12.033	1.31	60.17	81.58	0	1374
623	21	CS4	5	14.6	1.59	73	68.94	0	941
623	21	CS5	4	15.367	1.67	76.83	18.21	0	426
623	21	CS6	4	14.833	1.61	74.17	36.42	0	717
623	21	CS7	5	10.267	1.12	51.33	103.92	0	1234
623	21	CS8	5	12.733	1.38	63.67	31.5	0	536
623	21	CS9	3	10.733	1.17	53.67	107.02	0	1020
623	21	CS10	3	5.933	0.64	29.67	60.9	0	629
623	21	CS11	4	11.833	1.29	59.17	47.84	0	609
623	21	CS12	4	11.7	1.27	58.5	36.26	0	688
623	21	CS13	3	4.733	0.51	23.67	178.86	0	1015
623	21	CS14	6	15.767	1.71	78.83	55.82	0	1214
623	21	CS15	4	10.6	1.15	53	65.06	0	1344
623	21	CS16	4	12.767	1.39	63.83	21.32	0	332
623	21	CS17	2	3.3	0.36	16.5	113.53	0	851
623	21	CS18	6	16.2	1.76	81	7.13	0	279
623	21	CS19	3	7.467	0.81	37.33	91.67	0	730
623	21	CS20	2	5.4	0.59	27	219.27	0	1944
623	21	CS21	3	5.6	0.61	28	245.01	0	1621
623	21	CS22	4	8.433	0.92	42.17	157.12	0	1426
623	21	CS23	0	0	0	0	163.51	0	583
623	21	CS24	3	9.067	0.99	45.33	78.96	0	911
623	21	CS25	4	7.133	0.78	35.67	87.51	0	971
623	21	CS26	1	2.3	0.25	11.5	156.23	0	780
623	21	CS27	1	2.567	0.28	12.83	256.69	0	1809
623	21	CS28	5	11.467	1.25	57.33	36.66	0	341
623	21	CS29	1	1.333	0.14	6.67	324.44	0	1454
623	21	CS30	3	4.467	0.49	22.33	148.64	0	833
623	21	CS31	4	9.9	1.08	49.5	59.73	0	545
623	21	CS32	2	4	0.43	20	92.59	0	689
625	21	Pretone	0	0	0	0	683.28	0	3200
625	21	CS1	0	0	0	0	627.36	0	6300
625	21	CS2	0	0	0	0	450.31	0	2197
625	21	CS3	0	0	0	0	404.91	0	2680
625	21	CS4	0	0	0	0	337.67	0	2019
625	21	CS5	0	0	0	0	292.9	0	1319
625	21	CS6	0	0	0	0	468.6	0	2258
625	21	CS7	0	0	0	0	236.48	0	1397
625	21	CS8	0	0	0	0	253.82	0	1406
625	21	CS9	0	0	0	0	275.1	0	1093
625	21	CS10	0	0	0	0	505.74	0	2740
625	21	CS11	0	0	0	0	298.28	0	2221
625	21	CS12	0	0	0	0	577.65	0	2326
625	21	CS13	0	0	0	0	166.23	0	792
625	21	CS14	0	0	0	0	256.77	5	1105
625	21	CS15	1	1.067	0.12	5.33	187.26	0	853
625	21	CS16	1	1.533	0.17	7.67	270.45	0	1844
625	21	CS17	0	0	0	0	177.28	0	754
625	21	CS18	0	0	0	0	259.52	0	1731
625	21	CS19	0	0	0	0	381.7	0	2070
625	21	CS20	0	0	0	0	529.72	0	1921
625	21	CS21	0	0	0	0	294.83	0	1653
625	21	CS22	1	1.367	0.15	6.83	149.6	0	625
625	21	CS23	0	0	0	0	167.15	0	882
625	21	CS24	0	0	0	0	145.03	5	606
625	21	CS25	0	0	0	0	157.94	0	756
625	21	CS26	1	1.267	0.14	6.33	190.78	0	1246
625	21	CS27	0	0	0	0	245.62	0	1024
625	21	CS28	2	2.533	0.28	12.67	277.58	0	1783
625	21	CS29	1	1.2	0.13	6	330.34	0	1710
625	21	CS30	1	2.333	0.25	11.67	320.01	0	2101
625	21	CS31	4	4.867	0.53	24.33	142.61	0	1864
625	21	CS32	3	7.067	0.77	35.33	125.32	0	1172
626	21	Pretone	0	0	0	0	422.6	0	1902
626	21	CS1	1	1.4	0.15	7	248.62	0	1459
626	21	CS2	3	4.133	0.45	20.67	229.64	0	2013
626	21	CS3	2	4.5	0.49	22.5	190.79	0	1365
626	21	CS4	1	1.067	0.12	5.33	275.55	0	1585
626	21	CS5	0	0	0	0	317.84	0	1582
626	21	CS6	2	4	0.43	20	282.73	0	1515
626	21	CS7	4	6.933	0.75	34.67	161.69	0	1162
626	21	CS8	4	5	0.54	25	163.46	0	888
626	21	CS9	5	8.5	0.92	42.5	119.11	0	1079
626	21	CS10	2	4.7	0.51	23.5	185.92	0	1431
626	21	CS11	5	9.8	1.07	49	90.7	0	1246
626	21	CS12	4	11.667	1.27	58.33	53.44	0	730
626	21	CS13	3	5.8	0.63	29	171.53	0	1293
626	21	CS14	2	2.667	0.29	13.33	145.45	0	800
626	21	CS15	5	7.567	0.82	37.83	168.43	0	1516
626	21	CS16	2	4.133	0.45	20.67	132.22	0	1086
626	21	CS17	1	1.133	0.12	5.67	375.16	0	1721
626	21	CS18	2	2.733	0.3	13.67	186.76	0	1360
626	21	CS19	2	3.167	0.34	15.83	206.27	0	1476
626	21	CS20	1	1.367	0.15	6.83	276.42	0	1521
626	21	CS21	0	0	0	0	280.55	0	1981
626	21	CS22	2	2.333	0.25	11.67	249.13	0	1179
626	21	CS23	3	7.133	0.78	35.67	143.23	0	1082
626	21	CS24	0	0	0	0	157.94	0	934
626	21	CS25	3	5.4	0.59	27	169.73	0	1435
626	21	CS26	4	5.733	0.62	28.67	186.3	0	1516
626	21	CS27	4	5.833	0.63	29.17	154.37	0	1542
626	21	CS28	2	2.333	0.25	11.67	291.44	0	1535
626	21	CS29	0	0	0	0	361.28	0	2047
626	21	CS30	1	2.333	0.25	11.67	172.53	0	992
626	21	CS31	2	4.2	0.46	21	83.72	0	598
626	21	CS32	1	1.533	0.17	7.67	183.45	0	1536
627	21	Pretone	1	1.133	0.12	0.94	428.14	0	2202
627	21	CS1	5	12.367	1.34	61.83	72.1	0	1426
627	21	CS2	2	16.467	1.79	82.33	5.53	0	212
627	21	CS3	3	13.833	1.5	69.17	14.24	0	300
627	21	CS4	2	14.367	1.56	71.83	12.46	0	239
627	21	CS5	3	11.033	1.2	55.17	85.78	0	1118
627	21	CS6	1	1.7	0.18	8.5	187.93	0	1045
627	21	CS7	3	7.233	0.79	36.17	137.12	0	1754
627	21	CS8	3	7.2	0.78	36	74.81	0	677
627	21	CS9	4	8.833	0.96	44.17	77.96	0	734
627	21	CS10	3	4.633	0.5	23.17	107.83	0	1133
627	21	CS11	2	3.667	0.4	18.33	265.7	0	1873
627	21	CS12	0	0	0	0	206.03	0	1580
627	21	CS13	1	1.067	0.12	5.33	396.26	0	1618
627	21	CS14	2	3.367	0.37	16.83	121.99	0	1215
627	21	CS15	4	10.233	1.11	51.17	53.18	0	679
627	21	CS16	0	0	0	0	131.33	0	615
627	21	CS17	2	3.433	0.37	17.17	164.41	0	922
627	21	CS18	2	2.533	0.28	12.67	423.19	0	2029
627	21	CS19	1	2.233	0.24	11.17	223.12	0	1326
627	21	CS20	4	7.2	0.78	36	99.12	0	1046
627	21	CS21	3	5.1	0.55	25.5	155.1	0	1839
627	21	CS22	6	9.667	1.05	48.33	40.67	0	1210
627	21	CS23	7	9.833	1.07	49.17	17.22	0	334
627	21	CS24	2	3.367	0.37	16.83	161.28	0	1475
627	21	CS25	0	0	0	0	269.34	0	1581
627	21	CS26	1	2.5	0.27	12.5	300.04	0	1725
627	21	CS27	0	0	0	0	213.91	0	1318
627	21	CS28	0	0	0	0	250.73	0	1788
627	21	CS29	2	5.767	0.63	28.83	139.55	0	848
627	21	CS30	1	1.8	0.2	9	294.64	0	1591
627	21	CS31	5	7.967	0.87	39.83	87	0	789
627	21	CS32	5	9.467	1.03	47.33	24.66	0	183
628	21	Pretone	4	4.433	0.48	3.69	385.96	0	2351
628	21	CS1	5	12.6	1.37	63	153.98	0	1770
628	21	CS2	2	11.167	1.21	55.83	92.33	0	952
628	21	CS3	2	10.767	1.17	53.83	67.3	0	1227
628	21	CS4	2	12.833	1.39	64.17	59.12	0	575
628	21	CS5	5	16.8	1.83	84	9.63	0	257
628	21	CS6	3	18.467	2.01	92.33	3.82	0	164
628	21	CS7	0	0	0	0	254.47	0	1341
628	21	CS8	2	3.6	0.39	18	196.1	0	2158
628	21	CS9	3	7	0.76	35	51.66	0	752
628	21	CS10	6	9.833	1.07	49.17	29.34	0	336
628	21	CS11	4	16.467	1.79	82.33	12.79	0	320
628	21	CS12	3	19	2.07	95	1.62	0	81
628	21	CS13	1	20	2.17	100	0.06	0	12
628	21	CS14	2	19.933	2.17	99.67	0.17	0	29
628	21	CS15	1	20	2.17	100	0	0	0
628	21	CS16	2	13.667	1.49	68.33	27.65	0	384
628	21	CS17	4	7.133	0.78	35.67	36.18	0	285
628	21	CS18	6	12.067	1.31	60.33	11	0	182
628	21	CS19	6	17.9	1.95	89.5	5.65	0	777
628	21	CS20	5	14.667	1.59	73.33	13.65	0	244
628	21	CS21	1	1.167	0.13	5.83	111.53	0	561
628	21	CS22	0	0	0	0	208.77	0	925
628	21	CS23	0	0	0	0	139.63	0	1145
628	21	CS24	2	5.6	0.61	28	238.04	0	1807
628	21	CS25	1	1.2	0.13	6	115.84	0	1564
628	21	CS26	3	6.7	0.73	33.5	91.42	0	1977
628	21	CS27	2	6.633	0.72	33.17	29.76	0	515
628	21	CS28	2	4.633	0.5	23.17	98.12	0	936
628	21	CS29	0	0	0	0	100.78	0	847
628	21	CS30	1	1.433	0.16	7.17	72.8	0	412
628	21	CS31	3	4	0.43	20	45.69	0	459
628	21	CS32	2	2.933	0.32	14.67	286.35	0	1984
629	21	Pretone	0	0	0	0	458.79	0	2553
629	21	CS1	6	7.633	0.83	38.17	115.69	0	2236
629	21	CS2	4	11.467	1.25	57.33	70.52	0	1319
629	21	CS3	5	12.333	1.34	61.67	125.74	0	1599
629	21	CS4	4	14.967	1.63	74.83	18.21	0	655
629	21	CS5	4	15.533	1.69	77.67	14.08	0	453
629	21	CS6	4	13.5	1.47	67.5	20.6	0	393
629	21	CS7	3	7.867	0.86	39.33	166.1	0	1762
629	21	CS8	3	7.033	0.76	35.17	135.23	0	1181
629	21	CS9	2	2.267	0.25	11.33	297.89	0	1677
629	21	CS10	3	7.467	0.81	37.33	90.39	0	691
629	21	CS11	3	6.2	0.67	31	101.85	0	843
629	21	CS12	4	7.567	0.82	37.83	91.09	0	895
629	21	CS13	1	2.033	0.22	10.17	276.08	0	1611
629	21	CS14	3	6.8	0.74	34	152.07	0	832
629	21	CS15	3	6.967	0.76	34.83	139.84	0	1195
629	21	CS16	3	10.867	1.18	54.33	42.7	0	642
629	21	CS17	2	2.767	0.3	13.83	206.19	0	1811
629	21	CS18	3	11.267	1.22	56.33	122.26	0	1238
629	21	CS19	2	4.333	0.47	21.67	112.89	0	927
629	21	CS20	4	5.867	0.64	29.33	102.46	0	1385
629	21	CS21	3	12.9	1.4	64.5	64.53	0	732
629	21	CS22	4	12.533	1.36	62.67	19.07	0	285
629	21	CS23	2	7.3	0.79	36.5	82.46	0	869
629	21	CS24	4	6.767	0.74	33.83	109.92	0	1001
629	21	CS25	4	7.5	0.82	37.5	59.12	0	675
629	21	CS26	5	10.733	1.17	53.67	40.2	0	508
629	21	CS27	5	13.133	1.43	65.67	9.8	0	137
629	21	CS28	5	15.933	1.73	79.67	8	0	179
629	21	CS29	4	14.933	1.62	74.67	5.64	0	127
629	21	CS30	5	17.267	1.88	86.33	4.02	0	122
629	21	CS31	0	0	0	0	102.71	0	688
629	21	CS32	1	1.267	0.14	6.33	228.75	0	1733
630	22	Pretone	1	1	0.11	0.83	315.81	0	2021
630	22	CS1	4	7.4	0.8	37	179.17	0	1368
630	22	CS2	3	13.8	1.5	69	66.42	0	1683
630	22	CS3	3	11.1	1.21	55.5	125.99	0	1484
630	22	CS4	2	19.967	2.17	99.83	0.07	0	18
630	22	CS5	2	19.967	2.17	99.83	0.14	0	20
630	22	CS6	2	19.967	2.17	99.83	0.18	0	19
630	22	CS7	3	18.767	2.04	93.83	2.19	0	228
630	22	CS8	3	17.933	1.95	89.67	2.85	0	125
630	22	CS9	2	19.967	2.17	99.83	0.11	0	24
630	22	CS10	2	3.433	0.37	17.17	217.6	0	1531
630	22	CS11	2	2.833	0.31	14.17	223.29	0	1400
630	22	CS12	2	4	0.43	20	196.54	0	1272
630	22	CS13	0	0	0	0	175.03	0	1256
630	22	CS14	6	10.733	1.17	53.67	94.86	0	1887
630	22	CS15	3	6.4	0.7	32	65.98	0	646
630	22	CS16	0	0	0	0	74.61	0	597
630	22	CS17	2	2.567	0.28	12.83	70.81	0	481
630	22	CS18	1	2.033	0.22	10.17	53.17	0	467
630	22	CS19	0	0	0	0	230.31	0	1788
630	22	CS20	0	0	0	0	184.91	0	1129
630	22	CS21	0	0	0	0	125.66	0	568
630	22	CS22	0	0	0	0	146.18	0	704
630	22	CS23	1	1.167	0.13	5.83	147.76	0	997
630	22	CS24	0	0	0	0	107.77	0	407
630	22	CS25	0	0	0	0	35.83	0	184
630	22	CS26	0	0	0	0	103.65	0	843
630	22	CS27	0	0	0	0	90.25	0	571
630	22	CS28	1	1.067	0.12	5.33	54.61	0	435
630	22	CS29	1	2.4	0.26	12	27.87	0	460
630	22	CS30	1	1.267	0.14	6.33	55.01	0	319
630	22	CS31	0	0	0	0	195.91	0	2393
630	22	CS32	0	0	0	0	111.37	0	707
631	22	Pretone	1	1.067	0.12	0.89	353.84	0	3583
631	22	CS1	2	12.767	1.39	63.83	83.15	0	734
631	22	CS2	2	11	1.2	55	69.5	0	818
631	22	CS3	1	10.6	1.15	53	25.92	0	343
631	22	CS4	2	8.533	0.93	42.67	111.36	0	1452
631	22	CS5	0	0	0	0	403.59	0	1838
631	22	CS6	2	16.933	1.84	84.67	4.83	0	188
631	22	CS7	2	4.433	0.48	22.17	71.87	0	602
631	22	CS8	3	12.767	1.39	63.83	18.42	0	275
631	22	CS9	7	13.9	1.51	69.5	14.7	0	197
631	22	CS10	3	7	0.76	35	177.22	0	1046
631	22	CS11	1	1.267	0.14	6.33	204.65	0	1301
631	22	CS12	0	0	0	0	241.01	0	1097
631	22	CS13	3	3.867	0.42	19.33	61.17	0	645
631	22	CS14	0	0	0	0	341.95	0	1630
631	22	CS15	3	5.667	0.62	28.33	36.13	0	452
631	22	CS16	5	8.767	0.95	43.83	30.61	0	423
631	22	CS17	0	0	0	0	299.15	0	1415
631	22	CS18	1	2.633	0.29	13.17	159.04	0	1155
631	22	CS19	6	10.4	1.13	52	32.85	0	992
631	22	CS20	3	12.6	1.37	63	25.94	0	499
631	22	CS21	2	3.1	0.34	15.5	126.16	0	1248
631	22	CS22	4	5.633	0.61	28.17	182.57	0	1906
631	22	CS23	1	6.067	0.66	30.33	136.7	0	993
631	22	CS24	2	4.033	0.44	20.17	123.08	0	810
631	22	CS25	5	7.433	0.81	37.17	27.5	0	361
631	22	CS26	2	2.9	0.32	14.5	79.52	0	688
631	22	CS27	0	0	0	0	140.23	0	637
631	22	CS28	1	1.1	0.12	5.5	163.86	0	1032
631	22	CS29	1	1.133	0.12	5.67	174.39	0	1379
631	22	CS30	3	6.367	0.69	31.83	115.42	0	1668
631	22	CS31	7	15.333	1.67	76.67	11.73	0	296
631	22	CS32	2	2.967	0.32	14.83	95.27	0	1350
632	22	Pretone	0	0	0	0	516.7	0	2821
632	22	CS1	2	13.667	1.49	68.33	210.04	0	2463
632	22	CS2	4	13.4	1.46	67	66.87	0	878
632	22	CS3	3	11.833	1.29	59.17	124.42	0	3055
632	22	CS4	3	14.367	1.56	71.83	15.49	0	275
632	22	CS5	2	9.233	1	46.17	109.33	0	717
632	22	CS6	2	5.6	0.61	28	221.89	0	2839
632	22	CS7	4	6.7	0.73	33.5	115.83	0	1184
632	22	CS8	3	10.733	1.17	53.67	71.29	0	533
632	22	CS9	2	9.633	1.05	48.17	90.25	0	1055
632	22	CS10	3	5.033	0.55	25.17	245.37	0	2219
632	22	CS11	1	1.467	0.16	7.33	338.81	0	2656
632	22	CS12	0	0	0	0	135.15	0	1620
632	22	CS13	3	3.767	0.41	18.83	208.63	0	2158
632	22	CS14	1	1.967	0.21	9.83	392.63	0	1993
632	22	CS15	2	4.333	0.47	21.67	151.53	0	825
632	22	CS16	2	9.3	1.01	46.5	87.99	0	605
632	22	CS17	3	14.8	1.61	74	21.44	0	334
632	22	CS18	4	9.2	1	46	55.28	0	408
632	22	CS19	3	6.233	0.68	31.17	147.47	0	702
632	22	CS20	1	1.1	0.12	5.5	397.07	0	1896
632	22	CS21	3	6.133	0.67	30.67	159.94	0	948
632	22	CS22	1	1.4	0.15	7	266.6	0	2354
632	22	CS23	1	2.9	0.32	14.5	157.61	0	832
632	22	CS24	3	4	0.43	20	156.25	0	1221
632	22	CS25	0	0	0	0	307.6	0	1644
632	22	CS26	4	5.833	0.63	29.17	177.87	0	1067
632	22	CS27	1	1.1	0.12	5.5	196.16	0	1239
632	22	CS28	0	0	0	0	204.76	0	1353
632	22	CS29	1	1.2	0.13	6	306.8	0	2089
632	22	CS30	1	1.267	0.14	6.33	235.7	0	2238
632	22	CS31	0	0	0	0	273.83	0	1610
632	22	CS32	1	1.167	0.13	5.83	165.61	0	787
633	22	Pretone	0	0	0	0	427.88	0	2305
633	22	CS1	4	9	0.98	45	120.08	0	1287
633	22	CS2	4	7.333	0.8	36.67	95.35	0	659
633	22	CS3	4	13.767	1.5	68.83	23.51	0	323
633	22	CS4	2	3.233	0.35	16.17	170.2	0	1460
633	22	CS5	5	11.8	1.28	59	43.34	0	462
633	22	CS6	1	1.033	0.11	5.17	210.96	0	1068
633	22	CS7	0	0	0	0	242.69	0	1359
633	22	CS8	4	8.4	0.91	42	90.59	0	912
633	22	CS9	4	8.4	0.91	42	102.19	0	983
633	22	CS10	2	2.733	0.3	13.67	216.26	0	1739
633	22	CS11	2	4.6	0.5	23	175.48	0	1395
633	22	CS12	3	4.933	0.54	24.67	157.8	0	1368
633	22	CS13	2	3.5	0.38	17.5	168.18	0	2018
633	22	CS14	2	3.167	0.34	15.83	181	0	1041
633	22	CS15	4	8.433	0.92	42.17	116.54	0	1297
633	22	CS16	4	6.3	0.68	31.5	125.75	0	1582
633	22	CS17	4	6.967	0.76	34.83	79.21	0	1191
633	22	CS18	3	8.367	0.91	41.83	175.78	0	1458
633	22	CS19	5	7	0.76	35	69.86	0	596
633	22	CS20	2	4	0.43	20	227.97	0	1782
633	22	CS21	2	2.6	0.28	13	154.4	0	1084
633	22	CS22	5	6.467	0.7	32.33	113.96	0	1087
633	22	CS23	2	2.467	0.27	12.33	73.1	0	777
633	22	CS24	0	0	0	0	137.2	0	690
633	22	CS25	5	8.8	0.96	44	26.56	0	263
633	22	CS26	3	6.733	0.73	33.67	30.07	0	426
633	22	CS27	2	3.267	0.36	16.33	164.5	0	1484
633	22	CS28	0	0	0	0	86.64	0	588
633	22	CS29	2	2.133	0.23	10.67	225.91	0	2132
633	22	CS30	1	1.833	0.2	9.17	251.54	0	1531
633	22	CS31	0	0	0	0	269.55	0	1441
633	22	CS32	0	0	0	0	296.88	0	1811
634	22	Pretone	0	0	0	0	371.29	0	2077
634	22	CS1	0	0	0	0	238.73	0	1041
634	22	CS2	0	0	0	0	320.89	0	1941
634	22	CS3	0	0	0	0	330.94	0	1826
634	22	CS4	0	0	0	0	331.51	0	1745
634	22	CS5	0	0	0	0	372	0	1766
634	22	CS6	0	0	0	0	394.46	0	2006
634	22	CS7	0	0	0	0	233.84	0	1088
634	22	CS8	1	1.233	0.13	6.17	84.06	0	393
634	22	CS9	0	0	0	0	259.67	0	1274
634	22	CS10	0	0	0	0	305.12	0	1459
634	22	CS11	0	0	0	0	280.3	0	1679
634	22	CS12	0	0	0	0	251.74	0	1573
634	22	CS13	0	0	0	0	313.93	0	1962
634	22	CS14	0	0	0	0	282.39	0	1689
634	22	CS15	1	1.067	0.12	5.33	286.65	0	1563
634	22	CS16	2	3.2	0.35	16	170.51	0	1569
634	22	CS17	0	0	0	0	195.23	0	1193
634	22	CS18	0	0	0	0	221.64	0	1480
634	22	CS19	3	4.267	0.46	21.33	172.76	0	1106
634	22	CS20	0	0	0	0	126.86	0	472
634	22	CS21	0	0	0	0	115.26	0	593
634	22	CS22	0	0	0	0	168.51	0	1149
634	22	CS23	1	2.767	0.3	13.83	214.96	0	1447
634	22	CS24	1	1	0.11	5	301.13	0	1566
634	22	CS25	0	0	0	0	320.92	0	1656
634	22	CS26	0	0	0	0	366.44	0	1817
634	22	CS27	0	0	0	0	192.71	0	1629
634	22	CS28	0	0	0	0	289.78	0	1688
634	22	CS29	0	0	0	0	236.75	0	1459
634	22	CS30	2	2.267	0.25	11.33	226.41	0	1265
634	22	CS31	2	3.8	0.41	19	140.84	0	1738
634	22	CS32	0	0	0	0	83.02	0	437
635	22	Pretone	0	0	0	0	522.18	0	2216
635	22	CS1	2	3	0.33	15	265.54	0	1444
635	22	CS2	0	0	0	0	624.03	0	2225
635	22	CS3	0	0	0	0	533.15	0	1885
635	22	CS4	0	0	0	0	292.63	0	1361
635	22	CS5	3	3.967	0.43	19.83	228.34	0	1793
635	22	CS6	1	1.233	0.13	6.17	432.92	0	1704
635	22	CS7	1	2.267	0.25	11.33	201.94	0	1389
635	22	CS8	0	0	0	0	284.69	0	1536
635	22	CS9	0	0	0	0	187.78	0	1455
635	22	CS10	1	1.1	0.12	5.5	296.5	0	1277
635	22	CS11	0	0	0	0	324.69	0	1692
635	22	CS12	1	1.267	0.14	6.33	354.06	0	1412
635	22	CS13	0	0	0	0	232.83	0	1322
635	22	CS14	3	6.033	0.66	30.17	177.16	0	971
635	22	CS15	3	4.233	0.46	21.17	132.93	0	961
635	22	CS16	4	6.1	0.66	30.5	174.36	0	1837
635	22	CS17	1	1.1	0.12	5.5	336.07	0	1670
635	22	CS18	1	1.1	0.12	5.5	344.6	0	2549
635	22	CS19	1	1.433	0.16	7.17	428.77	0	1807
635	22	CS20	1	2.767	0.3	13.83	348.58	0	1783
635	22	CS21	0	0	0	0	317.94	0	1849
635	22	CS22	0	0	0	0	396.31	0	1410
635	22	CS23	0	0	0	0	250.03	0	1483
635	22	CS24	3	3.7	0.4	18.5	113.2	0	512
635	22	CS25	0	0	0	0	113.48	0	439
635	22	CS26	1	1.233	0.13	6.17	231.18	0	1138
635	22	CS27	0	0	0	0	367.94	0	1389
635	22	CS28	0	0	0	0	267.6	0	1579
635	22	CS29	2	2.733	0.3	13.67	121.42	0	933
635	22	CS30	0	0	0	0	362.24	0	1606
635	22	CS31	1	1.433	0.16	7.17	301.77	0	1666
635	22	CS32	0	0	0	0	467.91	0	2726
636	22	Pretone	0	0	0	0	480.45	0	2268
636	22	CS1	2	2.3	0.25	11.5	244.86	0	1463
636	22	CS2	3	5.533	0.6	27.67	200.79	0	1141
636	22	CS3	0	0	0	0	325.47	0	1776
636	22	CS4	4	8.333	0.91	41.67	117.94	0	1098
636	22	CS5	2	2.8	0.3	14	191.16	0	1277
636	22	CS6	1	3.433	0.37	17.17	179.12	0	1272
636	22	CS7	3	5.333	0.58	26.67	221.72	0	1740
636	22	CS8	2	2	0.22	10	144.96	0	681
636	22	CS9	2	3.133	0.34	15.67	83.85	0	623
636	22	CS10	2	3.833	0.42	19.17	230.82	0	1062
636	22	CS11	0	0	0	0	277.96	0	1228
636	22	CS12	0	0	0	0	243.22	0	1564
636	22	CS13	5	7.367	0.8	36.83	104.76	0	1020
636	22	CS14	2	5.3	0.58	26.5	102.9	0	723
636	22	CS15	1	1.2	0.13	6	204.07	0	1208
636	22	CS16	0	0	0	0	345.4	0	2568
636	22	CS17	1	2.033	0.22	10.17	163.75	0	1234
636	22	CS18	0	0	0	0	189.92	0	1159
636	22	CS19	1	1.567	0.17	7.83	277.24	0	1513
636	22	CS20	0	0	0	0	251.95	0	1856
636	22	CS21	0	0	0	0	279.77	0	2488
636	22	CS22	3	6.933	0.75	34.67	94.35	0	673
636	22	CS23	3	6.767	0.74	33.83	53.84	0	536
636	22	CS24	2	2.9	0.32	14.5	167.54	0	1169
636	22	CS25	1	1.067	0.12	5.33	92.82	0	413
636	22	CS26	1	1.567	0.17	7.83	290.75	0	2074
636	22	CS27	2	3.233	0.35	16.17	253.74	0	1375
636	22	CS28	1	1.133	0.12	5.67	269.44	0	1410
636	22	CS29	1	1.033	0.11	5.17	240.85	0	1731
636	22	CS30	0	0	0	0	422.9	0	2151
636	22	CS31	2	4	0.43	20	118.73	0	1415
636	22	CS32	0	0	0	0	125.15	0	497
637	22	Pretone	0	0	0	0	487.45	0	2345
637	22	CS1	2	2.933	0.32	14.67	319.25	0	2117
637	22	CS2	2	2.633	0.29	13.17	233.89	0	1555
637	22	CS3	3	5.533	0.6	27.67	252.57	0	1847
637	22	CS4	1	3.633	0.39	18.17	219.44	0	1356
637	22	CS5	3	11.033	1.2	55.17	113.02	0	1763
637	22	CS6	4	10.2	1.11	51	81.5	0	930
637	22	CS7	2	4.8	0.52	24	221.28	0	1225
637	22	CS8	2	3.333	0.36	16.67	177.18	0	1953
637	22	CS9	3	5.367	0.58	26.83	111.74	0	1238
637	22	CS10	4	9.267	1.01	46.33	158.68	0	1518
637	22	CS11	2	6.367	0.69	31.83	122.77	0	731
637	22	CS12	1	1.4	0.15	7	184.79	0	1510
637	22	CS13	3	5.5	0.6	27.5	175.45	0	1802
637	22	CS14	2	4.567	0.5	22.83	110.66	0	854
637	22	CS15	3	5.367	0.58	26.83	193.34	0	1938
637	22	CS16	3	6.4	0.7	32	142.15	0	1434
637	22	CS17	2	3.033	0.33	15.17	162.34	0	1040
637	22	CS18	4	9.667	1.05	48.33	134.63	0	1178
637	22	CS19	5	12.733	1.38	63.67	114.82	0	1913
637	22	CS20	3	6.2	0.67	31	159.34	0	1033
637	22	CS21	3	6.933	0.75	34.67	157.82	0	1682
637	22	CS22	3	8.1	0.88	40.5	200.04	0	1546
637	22	CS23	2	6.5	0.71	32.5	142.58	0	1454
637	22	CS24	1	1.733	0.19	8.67	260.11	0	2181
637	22	CS25	1	1.967	0.21	9.83	232.25	0	1752
637	22	CS26	2	8.2	0.89	41	114.62	0	1129
637	22	CS27	2	4.233	0.46	21.17	140.14	0	1473
637	22	CS28	3	5.367	0.58	26.83	67.13	0	398
637	22	CS29	2	3.8	0.41	19	164.45	0	1163
637	22	CS30	5	10.033	1.09	50.17	76.92	0	1132
637	22	CS31	3	7.5	0.82	37.5	150.09	0	1757
637	22	CS32	1	3.433	0.37	17.17	154.85	0	1053
638	21	Pretone	1	1.1	0.12	0.92	450.17	0	2422
638	21	CS1	2	3.033	0.33	15.17	241.97	0	1673
638	21	CS2	0	0	0	0	184.79	0	1565
638	21	CS3	1	1.167	0.13	5.83	239.53	0	1332
638	21	CS4	1	1.2	0.13	6	195.79	0	1891
638	21	CS5	1	1.7	0.18	8.5	221.29	0	1260
638	21	CS6	0	0	0	0	264.01	0	1737
638	21	CS7	0	0	0	0	205.31	0	1476
638	21	CS8	3	3.667	0.4	18.33	106.83	0	1430
638	21	CS9	0	0	0	0	172.01	0	1114
638	21	CS10	1	1.167	0.13	5.83	152.7	0	1557
638	21	CS11	0	0	0	0	414.9	0	1939
638	21	CS12	0	0	0	0	304.42	0	1817
638	21	CS13	1	1	0.11	5	186.75	0	1443
638	21	CS14	1	1.5	0.16	7.5	286.69	0	2015
638	21	CS15	1	2.067	0.22	10.33	147.91	0	1149
638	21	CS16	0	0	0	0	229.14	0	1535
638	21	CS17	0	0	0	0	103.38	0	638
638	21	CS18	0	0	0	0	82.67	0	445
638	21	CS19	1	2.133	0.23	10.67	188.37	0	1027
638	21	CS20	0	0	0	0	204.79	0	1280
638	21	CS21	0	0	0	0	260.06	0	1299
638	21	CS22	0	0	0	0	235.12	0	1108
638	21	CS23	2	2.633	0.29	13.17	165.31	0	857
638	21	CS24	1	1.067	0.12	5.33	137.88	0	1017
638	21	CS25	0	0	0	0	242.59	1	1115
638	21	CS26	1	2.567	0.28	12.83	133.36	0	828
638	21	CS27	0	0	0	0	325.15	0	2263
638	21	CS28	0	0	0	0	331.89	0	1831
638	21	CS29	1	1.233	0.13	6.17	179.91	0	1216
638	21	CS30	1	1.167	0.13	5.83	74.68	0	475
638	21	CS31	0	0	0	0	137.04	0	674
638	21	CS32	0	0	0	0	118.24	0	837
639	22	Pretone	3	4.233	0.46	3.53	393.67	0	2230
639	22	CS1	3	7.833	0.85	39.17	238.15	0	2287
639	22	CS2	4	11.8	1.28	59	142.9	0	1307
639	22	CS3	5	14.133	1.54	70.67	101.76	0	1877
639	22	CS4	5	15.467	1.68	77.33	35.46	0	793
639	22	CS5	2	18.767	2.04	93.83	5.08	0	387
639	22	CS6	2	10.267	1.12	51.33	173.22	0	2817
639	22	CS7	3	11.3	1.23	56.5	109.32	0	1327
639	22	CS8	3	16.267	1.77	81.33	14.63	0	607
639	22	CS9	2	19.2	2.09	96	4.89	0	316
639	22	CS10	4	15.7	1.71	78.5	11.7	0	375
639	22	CS11	2	18.967	2.06	94.83	3.18	0	256
639	22	CS12	2	12.9	1.4	64.5	74.58	0	745
639	22	CS13	3	18.467	2.01	92.33	8.23	0	465
639	22	CS14	1	18.433	2	92.17	3.99	0	285
639	22	CS15	4	13.167	1.43	65.83	18.27	0	266
639	22	CS16	5	18.133	1.97	90.67	4.25	0	236
639	22	CS17	2	19.1	2.08	95.5	5.2	0	288
639	22	CS18	3	12.333	1.34	61.67	85.08	0	1127
639	22	CS19	0	0	0	0	302.83	0	1455
639	22	CS20	2	8	0.87	40	124.79	0	1256
639	22	CS21	3	7.567	0.82	37.83	74.84	0	596
639	22	CS22	3	12.9	1.4	64.5	14.22	0	181
639	22	CS23	5	17.833	1.94	89.17	5.24	0	159
639	22	CS24	2	2.433	0.26	12.17	129.43	0	808
639	22	CS25	0	0	0	0	424.82	0	2063
639	22	CS26	2	7.733	0.84	38.67	129.92	0	695
639	22	CS27	0	0	0	0	306.55	0	1368
639	22	CS28	1	1	0.11	5	422.83	0	1774
639	22	CS29	4	7.167	0.78	35.83	81.4	0	825
639	22	CS30	6	15.167	1.65	75.83	12.2	0	391
639	22	CS31	4	17.4	1.89	87	3.13	0	168
639	22	CS32	3	5.767	0.63	28.83	75.33	0	690
640	21	Pretone	0	0	0	0	471.27	0	3038
640	21	CS1	3	6.3	0.68	31.5	243.01	0	2112
640	21	CS2	5	13.433	1.46	67.17	19.82	0	227
640	21	CS3	1	3.733	0.41	18.67	240.1	0	1368
640	21	CS4	2	4.8	0.52	24	219.41	0	1731
640	21	CS5	1	6.033	0.66	30.17	164.37	0	1196
640	21	CS6	2	17.233	1.87	86.17	7.32	0	181
640	21	CS7	2	3.333	0.36	16.67	198.07	0	1560
640	21	CS8	3	13.833	1.5	69.17	26.67	0	596
640	21	CS9	3	7.9	0.86	39.5	84.76	0	855
640	21	CS10	3	8.767	0.95	43.83	123.72	0	940
640	21	CS11	2	8.6	0.93	43	33.95	0	664
640	21	CS12	2	5.933	0.64	29.67	205.72	0	1799
640	21	CS13	1	3.467	0.38	17.33	219.25	0	1001
640	21	CS14	3	9.167	1	45.83	61.77	0	1218
640	21	CS15	4	9.867	1.07	49.33	26.35	0	382
640	21	CS16	3	8.933	0.97	44.67	85.38	0	710
640	21	CS17	4	11.033	1.2	55.17	37.68	0	420
640	21	CS18	1	9.4	1.02	47	101.1	0	693
640	21	CS19	3	7	0.76	35	193	0	2031
640	21	CS20	7	13.133	1.43	65.67	16.49	0	297
640	21	CS21	5	15.4	1.67	77	5.25	0	152
640	21	CS22	2	5.3	0.58	26.5	161.1	0	1728
640	21	CS23	1	6.833	0.74	34.17	236.8	0	1911
640	21	CS24	3	9.167	1	45.83	82.31	0	605
640	21	CS25	2	3.6	0.39	18	131.38	0	867
640	21	CS26	0	0	0	0	140.02	0	557
640	21	CS27	0	0	0	0	164.49	0	790
640	21	CS28	0	0	0	0	175.47	0	1001
640	21	CS29	0	0	0	0	468.94	0	1828
640	21	CS30	2	5.367	0.58	26.83	134.78	0	660
640	21	CS31	5	10.267	1.12	51.33	35.08	0	440
640	21	CS32	2	3.6	0.39	18	281.55	0	1775
641	22	Pretone	1	1	0.11	0.83	350.52	0	2171
641	22	CS1	4	10.167	1.11	50.83	126.32	0	1941
641	22	CS2	3	18.267	1.99	91.33	4.38	0	256
641	22	CS3	2	17.533	1.91	87.67	3.55	0	233
641	22	CS4	1	19.167	2.08	95.83	0.73	0	322
641	22	CS5	2	13.533	1.47	67.67	97.2	0	1758
641	22	CS6	2	19.867	2.16	99.33	0.56	0	200
641	22	CS7	1	15.633	1.7	78.17	21.11	0	506
641	22	CS8	5	15.967	1.74	79.83	13.25	0	350
641	22	CS9	4	11.5	1.25	57.5	44.32	0	650
641	22	CS10	4	14.667	1.59	73.33	10.76	0	285
641	22	CS11	1	17.967	1.95	89.83	2.18	0	108
641	22	CS12	2	14.133	1.54	70.67	6.08	0	172
641	22	CS13	3	18.4	2	92	1.35	0	214
641	22	CS14	4	13	1.41	65	35.45	0	534
641	22	CS15	4	7	0.76	35	107.07	0	1013
641	22	CS16	2	5	0.54	25	40.77	0	515
641	22	CS17	5	12.767	1.39	63.83	34.04	0	945
641	22	CS18	1	2.367	0.26	11.83	184	0	1303
641	22	CS19	2	4.733	0.51	23.67	128.49	0	842
641	22	CS20	3	4.433	0.48	22.17	107.53	0	744
641	22	CS21	4	9.8	1.07	49	53.41	0	586
641	22	CS22	2	3.533	0.38	17.67	123.78	0	1069
641	22	CS23	5	9.467	1.03	47.33	124.38	0	1447
641	22	CS24	5	7.5	0.82	37.5	76.24	0	684
641	22	CS25	5	11.767	1.28	58.83	98.87	0	2203
641	22	CS26	3	17.367	1.89	86.83	5.24	0	170
641	22	CS27	3	17.033	1.85	85.17	8.21	0	339
641	22	CS28	4	17.033	1.85	85.17	6.79	0	238
641	22	CS29	5	16.833	1.83	84.17	5.96	0	171
641	22	CS30	5	16.167	1.76	80.83	6.63	0	145
641	22	CS31	3	17.7	1.92	88.5	4.19	0	142
641	22	CS32	1	1.433	0.16	7.17	137.32	0	845
642	11	Pretone	3	3.433	0.37	2.86	208.95	0	1679
642	11	CS1	1	2.333	0.25	11.67	186.38	0	956
642	11	CS2	3	4.5	0.49	22.5	97.62	0	592
642	11	CS3	3	3.6	0.39	18	119.74	0	1364
642	11	CS4	2	2.933	0.32	14.67	205.67	0	991
642	11	CS5	1	1.133	0.12	5.67	259.58	0	1057
642	11	CS6	0	0	0	0	107.49	0	903
642	11	CS7	1	2.067	0.22	10.33	217.78	0	1485
642	11	CS8	3	4.467	0.49	22.33	154.47	0	1310
642	11	CS9	3	6.867	0.75	34.33	90.2	0	713
642	11	CS10	3	9.267	1.01	46.33	103.35	0	1147
642	11	CS11	2	4.833	0.53	24.17	99.73	0	1109
642	11	CS12	5	10.2	1.11	51	35.57	0	414
642	11	CS13	8	12.467	1.36	62.33	23.47	0	481
642	11	CS14	5	13.7	1.49	68.5	17.39	0	402
642	11	CS15	4	6.633	0.72	33.17	62.72	0	1034
642	11	CS16	0	0	0	0	213.82	0	953
642	11	CS17	1	1.3	0.14	6.5	81.73	0	718
642	11	CS18	1	1.8	0.2	9	240.46	0	1184
642	11	CS19	1	1.867	0.2	9.33	177.72	0	1204
642	11	CS20	4	7.7	0.84	38.5	92.88	0	589
642	11	CS21	2	2.467	0.27	12.33	108.22	0	708
642	11	CS22	2	2.2	0.24	11	163.2	0	1444
642	11	CS23	0	0	0	0	191.78	0	1274
642	11	CS24	1	1.033	0.11	5.17	147.18	0	1001
642	11	CS25	0	0	0	0	293.7	0	1392
642	11	CS26	0	0	0	0	285.45	0	1681
642	11	CS27	0	0	0	0	371.77	0	1443
642	11	CS28	0	0	0	0	176.81	0	1199
642	11	CS29	0	0	0	0	234.6	0	1324
642	11	CS30	0	0	0	0	103.03	0	594
642	11	CS31	0	0	0	0	221.85	0	1462
642	11	CS32	2	2	0.22	10	170.97	0	903
643	11	Pretone	7	10.8	1.17	9	298.91	0	1981
643	11	CS1	4	12.133	1.32	60.67	65.05	0	657
643	11	CS2	4	8.533	0.93	42.67	228.85	0	6086
643	11	CS3	3	8.8	0.96	44	103.06	0	1028
643	11	CS4	3	15.6	1.7	78	63.2	0	1365
643	11	CS5	3	15.3	1.66	76.5	19.72	0	515
643	11	CS6	3	16.667	1.81	83.33	14.25	0	527
643	11	CS7	4	14.267	1.55	71.33	15.09	0	406
643	11	CS8	2	18.967	2.06	94.83	3.48	0	169
643	11	CS9	3	18.333	1.99	91.67	4.73	0	185
643	11	CS10	1	13.733	1.49	68.67	39.91	0	795
643	11	CS11	3	11.533	1.25	57.67	34.7	0	473
643	11	CS12	2	12.8	1.39	64	49.92	0	793
643	11	CS13	3	6.333	0.69	31.67	161.41	0	1682
643	11	CS14	3	16.3	1.77	81.5	11.1	0	1158
643	11	CS15	4	16.7	1.82	83.5	10.56	0	349
643	11	CS16	3	10.2	1.11	51	83.34	0	1661
643	11	CS17	2	8.4	0.91	42	152.27	0	1584
643	11	CS18	2	2.833	0.31	14.17	215.48	0	862
643	11	CS19	3	12.133	1.32	60.67	56.22	0	764
643	11	CS20	5	15.867	1.72	79.33	20.48	0	457
643	11	CS21	3	13.167	1.43	65.83	59.72	0	840
643	11	CS22	2	17.033	1.85	85.17	16.27	0	409
643	11	CS23	4	13.733	1.49	68.67	24.49	0	325
643	11	CS24	0	0	0	0	310.76	0	1397
643	11	CS25	2	6.3	0.68	31.5	169.93	0	2195
643	11	CS26	2	3.1	0.34	15.5	141.71	0	987
643	11	CS27	1	1.5	0.16	7.5	257.49	0	1025
643	11	CS28	5	10	1.09	50	66.72	0	850
643	11	CS29	4	13.8	1.5	69	29.41	0	577
643	11	CS30	2	3.067	0.33	15.33	105.42	0	1079
643	11	CS31	0	0	0	0	297.92	0	1442
643	11	CS32	1	3.567	0.39	17.83	198.83	0	1210
644	11	Pretone	0	0	0	0	408.31	0	2205
644	11	CS1	5	7.8	0.85	39	150.82	0	1030
644	11	CS2	5	10.9	1.18	54.5	49.62	0	514
644	11	CS3	5	12.233	1.33	61.17	41.26	0	461
644	11	CS4	5	10.733	1.17	53.67	100.97	0	1397
644	11	CS5	3	7.267	0.79	36.33	59.66	0	643
644	11	CS6	1	1.767	0.19	8.83	268.94	0	1276
644	11	CS7	2	2.433	0.26	12.17	185.31	0	740
644	11	CS8	0	0	0	0	239.29	0	1899
644	11	CS9	2	2.467	0.27	12.33	247.26	0	1865
644	11	CS10	3	4.7	0.51	23.5	94.79	0	898
644	11	CS11	6	13.833	1.5	69.17	17.86	0	320
644	11	CS12	5	16.867	1.83	84.33	4.8	0	179
644	11	CS13	3	7.367	0.8	36.83	176.08	0	1712
644	11	CS14	2	3.467	0.38	17.33	161.22	0	947
644	11	CS15	1	1.1	0.12	5.5	148.43	0	1389
644	11	CS16	4	7.1	0.77	35.5	55.54	0	585
644	11	CS17	5	12.133	1.32	60.67	22.39	0	274
644	11	CS18	6	14.6	1.59	73	12.99	0	248
644	11	CS19	5	16.667	1.81	83.33	6.81	0	178
644	11	CS20	5	13.733	1.49	68.67	11.53	0	237
644	11	CS21	8	17.2	1.87	86	5.31	0	138
644	11	CS22	1	2.233	0.24	11.17	150.95	0	1506
644	11	CS23	0	0	0	0	159.93	0	792
644	11	CS24	0	0	0	0	195.13	0	1126
644	11	CS25	1	1.367	0.15	6.83	176.22	0	1517
644	11	CS26	0	0	0	0	285.09	0	1324
644	11	CS27	1	1.1	0.12	5.5	195.37	0	1548
644	11	CS28	0	0	0	0	278.21	0	1313
644	11	CS29	0	0	0	0	191.71	0	1253
644	11	CS30	4	11.867	1.29	59.33	28.57	0	321
644	11	CS31	5	15.733	1.71	78.67	14.9	0	230
644	11	CS32	4	13.7	1.49	68.5	19.36	0	226
645	11	Pretone	0	0	0	0	389.46	0	2066
645	11	CS1	3	4.467	0.49	22.33	301.24	0	1645
645	11	CS2	1	1.533	0.17	7.67	290.3	0	1643
645	11	CS3	1	1.633	0.18	8.17	306.43	0	1532
645	11	CS4	1	3.933	0.43	19.67	217.6	0	1346
645	11	CS5	1	1.933	0.21	9.67	214.13	0	972
645	11	CS6	2	4.267	0.46	21.33	160.19	0	1287
645	11	CS7	1	1.167	0.13	5.83	169.47	0	1038
645	11	CS8	1	1.367	0.15	6.83	216.43	0	1653
645	11	CS9	1	2.1	0.23	10.5	135.13	0	932
645	11	CS10	0	0	0	0	206.02	0	1554
645	11	CS11	4	8.733	0.95	43.67	157.54	0	1612
645	11	CS12	2	8.767	0.95	43.83	159.45	0	1195
645	11	CS13	3	6.1	0.66	30.5	73.74	0	931
645	11	CS14	0	0	0	0	270.04	0	1293
645	11	CS15	2	2.8	0.3	14	242.99	0	1575
645	11	CS16	2	2.467	0.27	12.33	353.83	0	1623
645	11	CS17	1	1	0.11	5	191.6	0	1061
645	11	CS18	0	0	0	0	229.82	0	1215
645	11	CS19	2	4.267	0.46	21.33	239.59	0	1606
645	11	CS20	1	2.867	0.31	14.33	172.98	0	973
645	11	CS21	2	4.867	0.53	24.33	208.95	0	1113
645	11	CS22	3	4.4	0.48	22	67.08	0	609
645	11	CS23	3	6	0.65	30	154.98	0	1626
645	11	CS24	0	0	0	0	188.43	0	1300
645	11	CS25	1	2.167	0.24	10.83	276.21	0	1844
645	11	CS26	1	2.233	0.24	11.17	183.96	0	1583
645	11	CS27	2	2.3	0.25	11.5	240.75	0	1287
645	11	CS28	2	8.833	0.96	44.17	122.13	0	1062
645	11	CS29	4	9.633	1.05	48.17	66.98	0	1100
645	11	CS30	5	9.5	1.03	47.5	52.03	0	681
645	11	CS31	5	8.467	0.92	42.33	24.51	0	259
645	11	CS32	3	5.767	0.63	28.83	195.06	0	1982
646	11	Pretone	0	0	0	0	478.97	0	2538
646	11	CS1	5	7.3	0.79	36.5	102.52	0	1061
646	11	CS2	4	7.367	0.8	36.83	117.27	0	1086
646	11	CS3	3	3.433	0.37	17.17	192.61	0	1324
646	11	CS4	6	10.767	1.17	53.83	29.98	0	367
646	11	CS5	0	0	0	0	198.68	0	778
646	11	CS6	2	2.133	0.23	10.67	181.76	0	910
646	11	CS7	0	0	0	0	253.69	0	1206
646	11	CS8	5	7.333	0.8	36.67	67.75	0	688
646	11	CS9	1	1.1	0.12	5.5	163.63	0	867
646	11	CS10	0	0	0	0	260.17	0	1687
646	11	CS11	0	0	0	0	237.28	0	1753
646	11	CS12	1	1.4	0.15	7	455.37	0	2473
646	11	CS13	2	2.433	0.26	12.17	205.44	0	1100
646	11	CS14	1	1.067	0.12	5.33	130.57	0	827
646	11	CS15	1	1	0.11	5	79.93	0	581
646	11	CS16	0	0	0	0	129.91	0	628
646	11	CS17	2	2.5	0.27	12.5	189.1	0	1405
646	11	CS18	0	0	0	0	121.73	0	1562
646	11	CS19	0	0	0	0	361.19	0	1782
646	11	CS20	1	1.5	0.16	7.5	298.3	0	1418
646	11	CS21	1	1.4	0.15	7	131.87	0	768
646	11	CS22	0	0	0	0	248.43	0	943
646	11	CS23	0	0	0	0	240.55	0	1100
646	11	CS24	0	0	0	0	172.53	0	1180
646	11	CS25	1	1.9	0.21	9.5	176.29	0	1296
646	11	CS26	0	0	0	0	143.47	0	945
646	11	CS27	0	0	0	0	384.81	0	1837
646	11	CS28	1	1.167	0.13	5.83	155.72	0	1712
646	11	CS29	1	1.5	0.16	7.5	196.19	0	1194
646	11	CS30	0	0	0	0	340.64	0	1560
646	11	CS31	0	0	0	0	150.49	0	1552
646	11	CS32	1	1.2	0.13	6	211.5	0	1075
647	11	Pretone	1	2.067	0.22	1.72	324.42	0	2468
647	11	CS1	2	17.3	1.88	86.5	26.87	0	674
647	11	CS2	2	18.9	2.05	94.5	2.17	0	133
647	11	CS3	1	20	2.17	100	0.19	0	11
647	11	CS4	1	18.9	2.05	94.5	0.44	0	81
647	11	CS5	1	19.7	2.14	98.5	0.94	0	152
647	11	CS6	1	19.667	2.14	98.33	1.1	0	156
647	11	CS7	1	20	2.17	100	0.02	0	8
647	11	CS8	2	19.733	2.14	98.67	0.14	0	50
647	11	CS9	3	19.267	2.09	96.33	0.76	0	107
647	11	CS10	3	18.7	2.03	93.5	1.29	0	133
647	11	CS11	4	8.667	0.94	43.33	90.91	0	1439
647	11	CS12	4	18.633	2.03	93.17	2.48	0	143
647	11	CS13	3	17.067	1.86	85.33	3.69	0	122
647	11	CS14	2	19.7	2.14	98.5	0.41	0	73
647	11	CS15	1	19.867	2.16	99.33	0.29	0	73
647	11	CS16	4	19.433	2.11	97.17	0.49	0	65
647	11	CS17	3	19.133	2.08	95.67	1.05	0	94
647	11	CS18	4	19.5	2.12	97.5	0.85	0	130
647	11	CS19	5	19.367	2.11	96.83	1.32	0	100
647	11	CS20	6	14.067	1.53	70.33	6.68	0	126
647	11	CS21	4	14.733	1.6	73.67	5.56	0	194
647	11	CS22	8	15.2	1.65	76	5.2	0	118
647	11	CS23	6	15.867	1.72	79.33	5.74	0	157
647	11	CS24	8	16.7	1.82	83.5	4.41	0	143
647	11	CS25	5	16.733	1.82	83.67	2.92	0	106
647	11	CS26	4	19.1	2.08	95.5	1.38	0	115
647	11	CS27	4	13.5	1.47	67.5	9.13	0	356
647	11	CS28	7	16.567	1.8	82.83	9.38	0	209
647	11	CS29	5	15.9	1.73	79.5	5.33	0	232
647	11	CS30	8	17.9	1.95	89.5	5.02	0	121
647	11	CS31	9	17.167	1.87	85.83	3.06	0	119
647	11	CS32	7	14.867	1.62	74.33	9.94	0	252
648	11	Pretone	1	1.567	0.17	1.31	510.88	0	2306
648	11	CS1	1	1.7	0.18	8.5	290.51	0	1791
648	11	CS2	3	6.067	0.66	30.33	84.11	0	1065
648	11	CS3	4	8.533	0.93	42.67	79.3	0	738
648	11	CS4	0	0	0	0	307.46	0	1409
648	11	CS5	2	3.967	0.43	19.83	189.64	0	1244
648	11	CS6	2	7.8	0.85	39	171.75	0	1522
648	11	CS7	1	1.6	0.17	8	265.12	0	1538
648	11	CS8	1	1.067	0.12	5.33	375.04	0	1431
648	11	CS9	4	13.267	1.44	66.33	24.94	0	514
648	11	CS10	3	14.8	1.61	74	18.57	0	282
648	11	CS11	1	1.533	0.17	7.67	217.31	0	1052
648	11	CS12	0	0	0	0	221.41	0	913
648	11	CS13	0	0	0	0	304.48	0	1497
648	11	CS14	3	8.633	0.94	43.17	112.57	0	1057
648	11	CS15	1	2.567	0.28	12.83	290.29	0	1348
648	11	CS16	1	2	0.22	10	224.47	0	1212
648	11	CS17	3	4.833	0.53	24.17	181.25	0	1389
648	11	CS18	2	2.933	0.32	14.67	243.72	0	1548
648	11	CS19	2	6.667	0.72	33.33	69.75	0	485
648	11	CS20	2	3.4	0.37	17	137.41	0	1338
648	11	CS21	1	1.033	0.11	5.17	224.02	0	1541
648	11	CS22	3	4.1	0.45	20.5	95	0	751
648	11	CS23	3	3.867	0.42	19.33	140.65	0	999
648	11	CS24	4	9.233	1	46.17	85.07	0	703
648	11	CS25	2	5	0.54	25	173.39	0	1155
648	11	CS26	3	6	0.65	30	90.23	0	752
648	11	CS27	5	8.467	0.92	42.33	33.3	0	542
648	11	CS28	2	4.467	0.49	22.33	137.7	0	816
648	11	CS29	2	3.767	0.41	18.83	249.2	0	1184
648	11	CS30	3	3.867	0.42	19.33	171.91	0	1220
648	11	CS31	2	6.5	0.71	32.5	123.5	0	732
648	11	CS32	0	0	0	0	265.85	0	1300
649	11	Pretone	0	0	0	0	490.97	0	2350
649	11	CS1	0	0	0	0	369.11	0	1588
649	11	CS2	1	2.067	0.22	10.33	126.2	0	1002
649	11	CS3	0	0	0	0	538.7	0	2168
649	11	CS4	1	1.467	0.16	7.33	277.66	0	1838
649	11	CS5	0	0	0	0	359.88	0	1720
649	11	CS6	0	0	0	0	295.99	0	1503
649	11	CS7	1	1.833	0.2	9.17	267.21	0	1708
649	11	CS8	0	0	0	0	251.18	0	1827
649	11	CS9	0	0	0	0	294.99	0	1262
649	11	CS10	0	0	0	0	384.69	0	1993
649	11	CS11	0	0	0	0	327.01	0	2139
649	11	CS12	0	0	0	0	256.03	0	975
649	11	CS13	0	0	0	0	138.42	0	1164
649	11	CS14	0	0	0	0	244.85	0	1277
649	11	CS15	0	0	0	0	162.65	0	1750
649	11	CS16	0	0	0	0	102.51	0	1264
649	11	CS17	0	0	0	0	78.24	0	555
649	11	CS18	0	0	0	0	82.39	0	590
649	11	CS19	0	0	0	0	267.28	0	1432
649	11	CS20	0	0	0	0	338.82	0	1928
649	11	CS21	0	0	0	0	186.36	0	1274
649	11	CS22	0	0	0	0	317.9	0	1710
649	11	CS23	0	0	0	0	247.34	0	1551
649	11	CS24	0	0	0	0	294	0	1804
649	11	CS25	0	0	0	0	265.43	0	1172
649	11	CS26	0	0	0	0	411.49	0	2564
649	11	CS27	0	0	0	0	676.72	0	2707
649	11	CS28	0	0	0	0	243.61	0	1810
649	11	CS29	0	0	0	0	290.2	0	1621
649	11	CS30	0	0	0	0	376.52	0	2065
649	11	CS31	0	0	0	0	323.07	0	1805
649	11	CS32	1	1.167	0.13	5.83	309.88	0	1385
650	12	Pretone	0	0	0	0	398.33	0	2090
650	12	CS1	1	1.4	0.15	7	133.66	0	889
650	12	CS2	1	1.5	0.16	7.5	259.3	0	1497
650	12	CS3	0	0	0	0	135.28	0	1510
650	12	CS4	0	0	0	0	241.61	0	1651
650	12	CS5	0	0	0	0	422.08	0	1741
650	12	CS6	1	3.033	0.33	15.17	135.76	0	856
650	12	CS7	2	2.033	0.22	10.17	248.47	0	1741
650	12	CS8	1	1.167	0.13	5.83	228.77	0	2033
650	12	CS9	1	1	0.11	5	213.68	0	1843
650	12	CS10	0	0	0	0	333.2	0	1347
650	12	CS11	4	4.533	0.49	22.67	164.86	0	1578
650	12	CS12	0	0	0	0	237.63	0	1691
650	12	CS13	0	0	0	0	137.04	0	650
650	12	CS14	0	0	0	0	308.48	0	1819
650	12	CS15	0	0	0	0	311.66	0	1571
650	12	CS16	2	2.767	0.3	13.83	186.15	0	1730
650	12	CS17	1	1.2	0.13	6	236.72	0	1638
650	12	CS18	0	0	0	0	292.89	0	2098
650	12	CS19	1	1.533	0.17	7.67	231.53	0	1774
650	12	CS20	1	1.033	0.11	5.17	419.97	0	1854
650	12	CS21	0	0	0	0	324.46	0	1521
650	12	CS22	0	0	0	0	367.36	0	2204
650	12	CS23	1	1.067	0.12	5.33	263.51	0	1601
650	12	CS24	1	1.567	0.17	7.83	216.63	0	1133
650	12	CS25	2	2	0.22	10	225.43	0	1563
650	12	CS26	0	0	0	0	116.12	0	637
650	12	CS27	0	0	0	0	332.66	0	1510
650	12	CS28	0	0	0	0	329.14	0	1934
650	12	CS29	0	0	0	0	234.47	0	1271
650	12	CS30	1	1	0.11	5	361.65	0	1546
650	12	CS31	1	1.167	0.13	5.83	270.47	0	1741
650	12	CS32	3	4.3	0.47	21.5	89.78	0	584
651	12	Pretone	0	0	0	0	518.35	0	2322
651	12	CS1	5	10.567	1.15	52.83	52.47	0	780
651	12	CS2	3	7.967	0.87	39.83	193.31	0	1453
651	12	CS3	4	14.5	1.58	72.5	29.26	0	598
651	12	CS4	2	12.133	1.32	60.67	29.85	0	413
651	12	CS5	3	12.2	1.33	61	22.02	0	613
651	12	CS6	2	19.167	2.08	95.83	1.71	0	118
651	12	CS7	2	9.3	1.01	46.5	191.53	0	1248
651	12	CS8	4	11.133	1.21	55.67	88.85	0	751
651	12	CS9	5	16.1	1.75	80.5	15.77	0	332
651	12	CS10	3	16.033	1.74	80.17	12.19	0	303
651	12	CS11	7	14.8	1.61	74	15.84	0	318
651	12	CS12	2	16.133	1.75	80.67	7.64	0	571
651	12	CS13	5	14.533	1.58	72.67	12.89	0	249
651	12	CS14	5	17.467	1.9	87.33	9.02	0	226
651	12	CS15	5	15.567	1.69	77.83	9.46	0	178
651	12	CS16	1	1.333	0.14	6.67	196.27	0	1475
651	12	CS17	1	2.167	0.24	10.83	286.6	0	2541
651	12	CS18	1	1.467	0.16	7.33	335.84	0	1815
651	12	CS19	3	3.667	0.4	18.33	134.34	0	1139
651	12	CS20	3	8.133	0.88	40.67	72.47	0	778
651	12	CS21	3	4.167	0.45	20.83	203.51	0	1301
651	12	CS22	8	12.733	1.38	63.67	22.02	0	295
651	12	CS23	5	9.667	1.05	48.33	35.38	0	595
651	12	CS24	5	9.533	1.04	47.67	34.69	0	501
651	12	CS25	6	13.167	1.43	65.83	25.57	0	496
651	12	CS26	3	4.433	0.48	22.17	125.47	0	725
651	12	CS27	0	0	0	0	428.26	0	2103
651	12	CS28	5	6.233	0.68	31.17	117.71	0	859
651	12	CS29	3	5.567	0.61	27.83	123.63	0	1085
651	12	CS30	3	9.833	1.07	49.17	32.18	0	475
651	12	CS31	7	13.867	1.51	69.33	20.23	0	298
651	12	CS32	5	17.367	1.89	86.83	8.74	0	204
652	12	Pretone	0	0	0	0	488.13	0	2070
652	12	CS1	2	3.267	0.36	16.33	320.35	0	2173
652	12	CS2	5	8.833	0.96	44.17	169.55	0	2335
652	12	CS3	3	6.167	0.67	30.83	193.9	0	1638
652	12	CS4	3	5.967	0.65	29.83	236.26	0	1799
652	12	CS5	3	5.833	0.63	29.17	235.05	0	1869
652	12	CS6	3	7.5	0.82	37.5	75.7	0	1144
652	12	CS7	2	6.533	0.71	32.67	181.62	0	1594
652	12	CS8	4	5.9	0.64	29.5	231.66	0	1207
652	12	CS9	2	7.2	0.78	36	157.51	0	1109
652	12	CS10	4	7	0.76	35	187.92	0	1795
652	12	CS11	4	7.167	0.78	35.83	157.65	0	1678
652	12	CS12	3	8.1	0.88	40.5	160.07	0	1980
652	12	CS13	4	10.833	1.18	54.17	39.21	0	679
652	12	CS14	1	3.767	0.41	18.83	299.95	0	1855
652	12	CS15	3	4.533	0.49	22.67	215.5	0	1152
652	12	CS16	5	13.833	1.5	69.17	22.97	0	313
652	12	CS17	3	9.933	1.08	49.67	96.93	0	2012
652	12	CS18	1	1.1	0.12	5.5	125.97	0	651
652	12	CS19	1	2.2	0.24	11	200.95	0	1665
652	12	CS20	1	1	0.11	5	263.23	0	1288
652	12	CS21	1	2.267	0.25	11.33	241.57	0	948
652	12	CS22	2	11.333	1.23	56.67	128.15	0	950
652	12	CS23	4	8.333	0.91	41.67	111.58	0	692
652	12	CS24	4	6.833	0.74	34.17	163.15	0	1110
652	12	CS25	2	2.133	0.23	10.67	310.95	0	1485
652	12	CS26	2	2.2	0.24	11	229.31	0	1563
652	12	CS27	2	4.967	0.54	24.83	130.21	0	1814
652	12	CS28	2	3.367	0.37	16.83	170.22	0	1495
652	12	CS29	1	1.133	0.12	5.67	305.58	0	1502
652	12	CS30	2	2.467	0.27	12.33	259.6	0	1851
652	12	CS31	2	2.533	0.28	12.67	438.52	0	1807
652	12	CS32	3	6.533	0.71	32.67	127.21	0	1183
653	12	Pretone	0	0	0	0	322.32	0	1855
653	12	CS1	5	10.8	1.17	54	141.43	0	1915
653	12	CS2	3	8.367	0.91	41.83	75.41	0	539
653	12	CS3	3	7.7	0.84	38.5	81.47	0	777
653	12	CS4	4	15.6	1.7	78	19.57	0	369
653	12	CS5	4	15.633	1.7	78.17	21.07	0	394
653	12	CS6	3	5.933	0.64	29.67	112.28	0	786
653	12	CS7	2	4.933	0.54	24.67	193.36	0	1188
653	12	CS8	4	10.5	1.14	52.5	39.58	0	380
653	12	CS9	2	3.867	0.42	19.33	151.1	0	1290
653	12	CS10	3	7.733	0.84	38.67	67.65	0	696
653	12	CS11	4	5.567	0.61	27.83	75.02	0	971
653	12	CS12	4	7.567	0.82	37.83	140.1	0	1179
653	12	CS13	2	5.733	0.62	28.67	136.73	0	799
653	12	CS14	2	3.467	0.38	17.33	211.02	0	1416
653	12	CS15	3	8.267	0.9	41.33	82.44	0	797
653	12	CS16	2	4.2	0.46	21	119.01	0	860
653	12	CS17	4	9.3	1.01	46.5	170.13	0	1268
653	12	CS18	2	4.967	0.54	24.83	182.66	0	1082
653	12	CS19	5	12.133	1.32	60.67	51.11	0	696
653	12	CS20	4	8.533	0.93	42.67	87.08	0	803
653	12	CS21	4	7.733	0.84	38.67	55.81	0	444
653	12	CS22	3	6.267	0.68	31.33	76.41	0	705
653	12	CS23	3	5.033	0.55	25.17	138.21	0	1479
653	12	CS24	2	3.9	0.42	19.5	135.02	0	999
653	12	CS25	3	7.233	0.79	36.17	52.11	0	554
653	12	CS26	2	12.367	1.34	61.83	24.07	0	378
653	12	CS27	4	5.567	0.61	27.83	93.44	0	770
653	12	CS28	1	2.467	0.27	12.33	63.1	0	941
653	12	CS29	0	0	0	0	124.39	0	828
653	12	CS30	3	7.367	0.8	36.83	131.13	0	1214
653	12	CS31	1	1.567	0.17	7.83	126.74	0	1655
653	12	CS32	5	7.6	0.83	38	41.56	0	314
654	12	Pretone	5	5.933	0.64	4.94	314.31	0	2001
654	12	CS1	5	7.1	0.77	35.5	148.18	0	1082
654	12	CS2	3	6.233	0.68	31.17	102.07	0	860
654	12	CS3	1	1.567	0.17	7.83	225.07	0	1012
654	12	CS4	0	0	0	0	185.62	0	1395
654	12	CS5	0	0	0	0	619.92	0	2003
654	12	CS6	0	0	0	0	293.76	0	1586
654	12	CS7	0	0	0	0	123.01	0	1257
654	12	CS8	2	2.933	0.32	14.67	213.83	0	991
654	12	CS9	3	4.033	0.44	20.17	238.89	0	1441
654	12	CS10	1	1.467	0.16	7.33	141.17	0	821
654	12	CS11	1	1	0.11	5	301.52	0	1411
654	12	CS12	1	1.467	0.16	7.33	204.22	0	1400
654	12	CS13	0	0	0	0	239.79	0	1252
654	12	CS14	1	1.1	0.12	5.5	181.94	0	1111
654	12	CS15	1	2.1	0.23	10.5	141.32	0	840
654	12	CS16	0	0	0	0	627.74	0	1852
654	12	CS17	1	1.467	0.16	7.33	229.86	0	1462
654	12	CS18	1	1.333	0.14	6.67	109.93	0	785
654	12	CS19	0	0	0	0	129.69	0	1140
654	12	CS20	3	4	0.43	20	93.04	0	744
654	12	CS21	3	4.367	0.47	21.83	66.64	0	450
654	12	CS22	2	2.733	0.3	13.67	221.03	0	1158
654	12	CS23	3	4.3	0.47	21.5	137.46	0	1064
654	12	CS24	2	2.467	0.27	12.33	65.96	0	736
654	12	CS25	3	6.133	0.67	30.67	85.25	0	1262
654	12	CS26	1	2.633	0.29	13.17	92.82	0	1164
654	12	CS27	6	12.3	1.34	61.5	43.35	0	626
654	12	CS28	1	1.133	0.12	5.67	137.04	0	744
654	12	CS29	3	4.833	0.53	24.17	148.39	0	928
654	12	CS30	0	0	0	0	163.34	0	1539
654	12	CS31	1	1.267	0.14	6.33	304.86	0	1474
654	12	CS32	1	1.8	0.2	9	321.24	0	1753
655	12	Pretone	0	0	0	0	294.53	0	1716
655	12	CS1	4	10.267	1.12	51.33	119.47	0	2118
655	12	CS2	4	9.067	0.99	45.33	167.32	0	1485
655	12	CS3	5	13.633	1.48	68.17	115.26	0	1275
655	12	CS4	3	10.8	1.17	54	72.81	0	690
655	12	CS5	4	14.033	1.53	70.17	21.97	0	515
655	12	CS6	3	11.067	1.2	55.33	133.57	0	1214
655	12	CS7	4	15.667	1.7	78.33	14.89	0	323
655	12	CS8	5	16.6	1.8	83	4.55	0	125
655	12	CS9	4	14.167	1.54	70.83	9.58	0	167
655	12	CS10	5	14	1.52	70	17.76	0	267
655	12	CS11	5	17.533	1.91	87.67	5.65	0	112
655	12	CS12	3	8.5	0.92	42.5	41.4	0	402
655	12	CS13	4	7.367	0.8	36.83	98.39	0	718
655	12	CS14	5	9.3	1.01	46.5	64.36	0	671
655	12	CS15	4	8.033	0.87	40.17	74.2	0	700
655	12	CS16	3	10.633	1.16	53.17	145.44	0	1206
655	12	CS17	2	5.1	0.55	25.5	112.84	0	1412
655	12	CS18	6	11.033	1.2	55.17	31.9	0	426
655	12	CS19	6	10.667	1.16	53.33	11.78	0	231
655	12	CS20	3	4.633	0.5	23.17	115.38	0	775
655	12	CS21	2	5	0.54	25	142.28	0	1242
655	12	CS22	6	12.6	1.37	63	26.5	0	402
655	12	CS23	5	11.367	1.24	56.83	23.38	0	292
655	12	CS24	6	12.733	1.38	63.67	25.79	0	287
655	12	CS25	7	13.367	1.45	66.83	17.95	0	359
655	12	CS26	3	12.667	1.38	63.33	13.75	0	347
655	12	CS27	5	11.5	1.25	57.5	19.42	0	343
655	12	CS28	4	14.233	1.55	71.17	21.63	0	426
655	12	CS29	4	11.133	1.21	55.67	20.2	0	205
655	12	CS30	5	11.7	1.27	58.5	21.52	0	257
655	12	CS31	2	4.733	0.51	23.67	96.22	0	707
655	12	CS32	1	1.2	0.13	6	296.05	0	1715
656	12	Pretone	1	1.533	0.17	1.28	442.9	0	2117
656	12	CS1	2	6.6	0.72	33	133.71	0	1282
656	12	CS2	3	11.6	1.26	58	117.95	0	1572
656	12	CS3	2	5.733	0.62	28.67	312.28	0	6471
656	12	CS4	3	7.067	0.77	35.33	175.8	0	1362
656	12	CS5	3	9.133	0.99	45.67	168.7	0	1389
656	12	CS6	3	11.667	1.27	58.33	103.19	0	980
656	12	CS7	2	7.5	0.82	37.5	200.39	0	1340
656	12	CS8	2	6.367	0.69	31.83	187.49	0	1123
656	12	CS9	1	1.267	0.14	6.33	276.12	0	1218
656	12	CS10	2	7.833	0.85	39.17	151.18	0	1037
656	12	CS11	3	7.567	0.82	37.83	94.59	0	772
656	12	CS12	2	9.367	1.02	46.83	121.03	0	1364
656	12	CS13	3	7	0.76	35	122.07	0	736
656	12	CS14	4	10.4	1.13	52	83.22	0	1051
656	12	CS15	3	7.7	0.84	38.5	137.19	0	837
656	12	CS16	0	0	0	0	118.08	0	562
656	12	CS17	1	1.3	0.14	6.5	159.66	0	776
656	12	CS18	1	1.067	0.12	5.33	213.66	0	1071
656	12	CS19	1	1.233	0.13	6.17	238.6	0	1141
656	12	CS20	1	2.133	0.23	10.67	302.83	0	1793
656	12	CS21	3	6.767	0.74	33.83	104.56	0	1060
656	12	CS22	2	6	0.65	30	240.22	0	1876
656	12	CS23	4	8.333	0.91	41.67	184.81	0	1414
656	12	CS24	3	5	0.54	25	306.3	0	1675
656	12	CS25	3	7.767	0.84	38.83	178.03	0	1742
656	12	CS26	1	1.333	0.14	6.67	319.89	0	2391
656	12	CS27	3	7.1	0.77	35.5	310.35	0	2016
656	12	CS28	3	5.6	0.61	28	182.51	0	1227
656	12	CS29	5	12.7	1.38	63.5	57.21	0	759
656	12	CS30	3	4.067	0.44	20.33	150.45	0	808
656	12	CS31	4	6.967	0.76	34.83	139.52	0	909
656	12	CS32	4	8.567	0.93	42.83	160.31	0	1543
657	12	Pretone	0	0	0	0	395.04	0	1970
657	12	CS1	4	11.333	1.23	56.67	140.82	0	1408
657	12	CS2	4	13.267	1.44	66.33	87.23	0	1933
657	12	CS3	3	13.133	1.43	65.67	27.25	0	534
657	12	CS4	6	16.567	1.8	82.83	10.24	0	397
657	12	CS5	3	6.833	0.74	34.17	67.69	0	573
657	12	CS6	3	12.133	1.32	60.67	68.55	0	877
657	12	CS7	7	9.767	1.06	48.83	79.09	0	1150
657	12	CS8	3	4.133	0.45	20.67	66.29	0	464
657	12	CS9	6	8.3	0.9	41.5	108.81	0	1282
657	12	CS10	9	15.267	1.66	76.33	16.09	0	376
657	12	CS11	5	11.867	1.29	59.33	43.62	0	480
657	12	CS12	4	5.267	0.57	26.33	36.27	0	585
657	12	CS13	4	7.533	0.82	37.67	122.39	0	1334
657	12	CS14	2	5.367	0.58	26.83	173.51	0	1568
657	12	CS15	5	13.3	1.45	66.5	13.57	0	271
657	12	CS16	8	15.167	1.65	75.83	8.18	0	216
657	12	CS17	4	11.167	1.21	55.83	52.45	0	601
657	12	CS18	6	11.133	1.21	55.67	15.38	0	226
657	12	CS19	8	12.567	1.37	62.83	15.54	0	290
657	12	CS20	6	17	1.85	85	5.4	0	125
657	12	CS21	1	8.667	0.94	43.33	47.04	0	1146
657	12	CS22	4	13.5	1.47	67.5	9.4	0	266
657	12	CS23	6	7.733	0.84	38.67	47.19	0	448
657	12	CS24	7	16.7	1.82	83.5	5.97	0	195
657	12	CS25	7	18.567	2.02	92.83	4.46	0	265
657	12	CS26	2	15.733	1.71	78.67	10.08	0	518
657	12	CS27	10	19.333	2.1	96.67	0.95	0	66
657	12	CS28	1	7.033	0.76	35.17	81.78	0	539
657	12	CS29	1	1.733	0.19	8.67	275.42	0	1702
657	12	CS30	1	1.6	0.17	8	160.58	0	1748
657	12	CS31	1	1.333	0.14	6.67	267.64	0	1686
657	12	CS32	4	4.6	0.5	23	168.65	0	1101

## Sheet: Fear Conditioning Day 4
Fear Conditioning Day 4
Animal	Group	Component Name	Freeze Cnt	Time Freezing	Pct Total Time Freezing	Pct Component Time Freezing	Avg Motion Index	Min Motion Index	Max Motion Index
622	21	CS1	0	0	0	0	106.88	0	657
622	21	CS10	0	0	0	0	384.24	0	2227
622	21	CS11	1	2.567	0.28	12.83	186.68	0	1273
622	21	CS12	5	7.233	0.79	36.17	69.08	0	812
622	21	CS2	0	0	0	0	312.96	0	2106
622	21	CS3	3	4.733	0.51	23.67	183.95	0	1426
622	21	CS4	4	5.467	0.59	27.33	72.22	0	738
622	21	CS5	2	5.967	0.65	29.83	128.03	0	1161
622	21	CS6	0	0	0	0	301	0	1811
622	21	CS7	1	1.733	0.19	8.67	269.04	0	1628
622	21	CS8	0	0	0	0	343.93	0	1783
622	21	CS9	0	0	0	0	317.26	0	1722
622	21	Pretone	8	9.7	1.05	8.08	191.06	0	1689
623	21	CS1	3	6.433	0.7	32.17	132.74	0	988
623	21	CS10	2	3.667	0.4	18.33	327.42	0	2205
623	21	CS11	3	5.533	0.6	27.67	198.69	0	1963
623	21	CS12	5	8.367	0.91	41.83	100.53	0	1016
623	21	CS2	2	2.733	0.3	13.67	258.6	0	1403
623	21	CS3	1	1.167	0.13	5.83	263.27	0	2014
623	21	CS4	3	6.2	0.67	31	166.79	0	976
623	21	CS5	2	2.733	0.3	13.67	293.01	0	1946
623	21	CS6	3	5.167	0.56	25.83	228.44	0	1497
623	21	CS7	3	5.533	0.6	27.67	143.43	0	1054
623	21	CS8	4	8.333	0.91	41.67	201.51	0	1909
623	21	CS9	1	1.233	0.13	6.17	270.74	0	1353
623	21	Pretone	3	3.5	0.38	2.92	350.75	0	2257
625	21	CS1	0	0	0	0	372.81	0	1920
625	21	CS10	0	0	0	0	193.77	0	654
625	21	CS11	0	0	0	0	163.44	0	884
625	21	CS12	0	0	0	0	321.74	0	1420
625	21	CS2	0	0	0	0	350.89	0	1917
625	21	CS3	1	1.2	0.13	6	206.31	0	1074
625	21	CS4	1	1.1	0.12	5.5	177.67	0	1143
625	21	CS5	4	6.933	0.75	34.67	232.4	0	1827
625	21	CS6	2	5.167	0.56	25.83	158.84	0	1369
625	21	CS7	3	4.5	0.49	22.5	129.85	0	998
625	21	CS8	1	1.7	0.18	8.5	141.27	0	1314
625	21	CS9	5	8.233	0.89	41.17	118.86	0	839
625	21	Pretone	1	1.033	0.11	0.86	339.88	0	2374
626	21	CS1	0	0	0	0	307.75	0	1355
626	21	CS10	2	2.967	0.32	14.83	272.05	0	1493
626	21	CS11	0	0	0	0	195.06	0	795
626	21	CS12	2	3.233	0.35	16.17	207.81	0	1758
626	21	CS2	0	0	0	0	284.79	0	1383
626	21	CS3	1	1.433	0.16	7.17	332.87	0	1670
626	21	CS4	0	0	0	0	296.6	0	1669
626	21	CS5	0	0	0	0	401.13	0	1795
626	21	CS6	1	1.9	0.21	9.5	264.26	0	1245
626	21	CS7	1	1.033	0.11	5.17	288.66	0	995
626	21	CS8	0	0	0	0	157.41	0	1378
626	21	CS9	0	0	0	0	150.51	0	703
626	21	Pretone	2	3.033	0.33	2.53	290.38	0	1735
627	21	CS1	1	1.1	0.12	5.5	342.68	0	2094
627	21	CS10	4	6.9	0.75	34.5	33.97	0	416
627	21	CS11	5	8.233	0.89	41.17	81.32	0	844
627	21	CS12	2	2.467	0.27	12.33	154.46	0	840
627	21	CS2	4	6.167	0.67	30.83	124.52	0	844
627	21	CS3	2	4.333	0.47	21.67	151.93	0	990
627	21	CS4	3	6.733	0.73	33.67	62.24	0	688
627	21	CS5	2	4.4	0.48	22	197.26	0	1206
627	21	CS6	2	4.433	0.48	22.17	208.79	0	1526
627	21	CS7	2	3.133	0.34	15.67	293.79	0	1452
627	21	CS8	4	6.633	0.72	33.17	104.21	0	861
627	21	CS9	4	5.5	0.6	27.5	59.34	0	674
627	21	Pretone	7	11.167	1.21	9.31	299.28	0	1783
628	21	CS1	1	1.033	0.11	5.17	284.37	0	1742
628	21	CS10	2	3.1	0.34	15.5	125.96	0	1390
628	21	CS11	3	4.5	0.49	22.5	104.03	0	763
628	21	CS12	2	5.5	0.6	27.5	47.95	0	768
628	21	CS2	1	1.967	0.21	9.83	199.95	0	1049
628	21	CS3	0	0	0	0	291.45	0	1482
628	21	CS4	1	1.067	0.12	5.33	163.35	0	1469
628	21	CS5	0	0	0	0	143.59	0	1279
628	21	CS6	0	0	0	0	210.13	0	1806
628	21	CS7	2	2.9	0.32	14.5	175.36	0	1256
628	21	CS8	5	7.067	0.77	35.33	223.58	0	2090
628	21	CS9	3	3.333	0.36	16.67	170.37	0	856
628	21	Pretone	4	5.367	0.58	4.47	241.64	0	2098
629	21	CS1	0	0	0	0	270.21	0	1842
629	21	CS10	0	0	0	0	166.36	0	1509
629	21	CS11	1	1.233	0.13	6.17	201.1	0	1863
629	21	CS12	0	0	0	0	241.69	0	1428
629	21	CS2	1	1	0.11	5	329.15	0	1320
629	21	CS3	1	1.167	0.13	5.83	327.49	0	1771
629	21	CS4	0	0	0	0	376.83	0	2089
629	21	CS5	1	1.633	0.18	8.17	186.96	0	1523
629	21	CS6	0	0	0	0	264.41	0	1182
629	21	CS7	2	2.733	0.3	13.67	239.63	0	1416
629	21	CS8	3	3.267	0.36	16.33	164.01	0	1680
629	21	CS9	0	0	0	0	156.19	0	577
629	21	Pretone	0	0	0	0	438.26	0	2562
630	22	CS1	0	0	0	0	160.49	0	660
630	22	CS10	1	3.2	0.35	16	311.66	0	1763
630	22	CS11	0	0	0	0	229.46	0	1620
630	22	CS12	1	1.167	0.13	5.83	145.5	0	798
630	22	CS2	0	0	0	0	334.48	0	1498
630	22	CS3	1	1.5	0.16	7.5	183.31	0	1740
630	22	CS4	1	1.133	0.12	5.67	248.79	0	1868
630	22	CS5	0	0	0	0	260.93	0	1502
630	22	CS6	0	0	0	0	271.53	0	1954
630	22	CS7	1	3.567	0.39	17.83	214.71	0	1623
630	22	CS8	2	2.8	0.3	14	190.15	0	1161
630	22	CS9	0	0	0	0	267.08	0	1827
630	22	Pretone	1	1.9	0.21	1.58	200.2	0	1747
631	22	CS1	3	7.433	0.81	37.17	112.87	0	1488
631	22	CS10	0	0	0	0	113.15	0	574
631	22	CS11	1	1.067	0.12	5.33	153.93	0	553
631	22	CS12	0	0	0	0	240.25	0	1190
631	22	CS2	3	6.533	0.71	32.67	55.41	0	611
631	22	CS3	2	6.467	0.7	32.33	122.72	0	1119
631	22	CS4	0	0	0	0	463.97	0	1792
631	22	CS5	4	11.867	1.29	59.33	64.85	0	1125
631	22	CS6	4	9.233	1	46.17	25.57	0	346
631	22	CS7	5	13.467	1.46	67.33	17.27	0	473
631	22	CS8	0	0	0	0	297.17	0	1185
631	22	CS9	4	7.9	0.86	39.5	143.89	0	1059
631	22	Pretone	14	25.4	2.76	21.17	227.49	0	2003
632	22	CS1	1	1.3	0.14	6.5	256.42	0	1525
632	22	CS10	3	3.533	0.38	17.67	161.07	0	1042
632	22	CS11	0	0	0	0	246.93	0	1258
632	22	CS12	0	0	0	0	205.99	0	1388
632	22	CS2	1	1.1	0.12	5.5	269.38	0	1946
632	22	CS3	0	0	0	0	218.82	0	1003
632	22	CS4	1	1.167	0.13	5.83	224.73	0	1740
632	22	CS5	0	0	0	0	212.39	0	1394
632	22	CS6	2	3.133	0.34	15.67	272.9	0	3207
632	22	CS7	1	1.367	0.15	6.83	245.96	0	1426
632	22	CS8	2	2.8	0.3	14	231.2	0	1994
632	22	CS9	1	1.2	0.13	6	214.55	0	1359
632	22	Pretone	0	0	0	0	366.38	0	2524
633	22	CS1	1	1.033	0.11	5.17	237.6	0	1515
633	22	CS10	1	1.067	0.12	5.33	245.26	0	1511
633	22	CS11	3	3.333	0.36	16.67	205.74	0	1546
633	22	CS12	3	3.867	0.42	19.33	163.73	0	1411
633	22	CS2	0	0	0	0	250.53	0	1725
633	22	CS3	3	5.5	0.6	27.5	226.05	0	1378
633	22	CS4	4	7.3	0.79	36.5	164.36	0	2037
633	22	CS5	0	0	0	0	35.39	0	242
633	22	CS6	0	0	0	0	68.05	0	545
633	22	CS7	2	2.867	0.31	14.33	92.81	0	748
633	22	CS8	0	0	0	0	147.58	0	929
633	22	CS9	3	6.6	0.72	33	48.01	0	585
633	22	Pretone	2	2.567	0.28	2.14	300.07	0	1973
634	22	CS1	6	12.6	1.37	63	73.04	0	749
634	22	CS10	0	0	0	0	270.07	0	1383
634	22	CS11	1	1.033	0.11	5.17	172.47	0	1573
634	22	CS12	1	1.933	0.21	9.67	297.84	0	1692
634	22	CS2	1	2.2	0.24	11	152.67	0	1238
634	22	CS3	0	0	0	0	241.44	0	1180
634	22	CS4	2	2.867	0.31	14.33	100.6	0	831
634	22	CS5	1	1	0.11	5	198.7	0	983
634	22	CS6	2	3.1	0.34	15.5	93.56	0	1010
634	22	CS7	1	3.167	0.34	15.83	151.18	0	1101
634	22	CS8	0	0	0	0	309.78	0	1256
634	22	CS9	3	3.467	0.38	17.33	378.15	0	1777
634	22	Pretone	4	5	0.54	4.17	243.43	0	1629
635	22	CS1	5	9.7	1.05	48.5	72.32	0	754
635	22	CS10	1	2.8	0.3	14	23.51	0	244
635	22	CS11	1	1.367	0.15	6.83	49.52	0	308
635	22	CS12	1	1.9	0.21	9.5	92.96	0	523
635	22	CS2	8	14.533	1.58	72.67	8.17	0	182
635	22	CS3	4	7.4	0.8	37	75.59	0	616
635	22	CS4	4	6.6	0.72	33	112.72	0	924
635	22	CS5	3	6.333	0.69	31.67	182.26	0	1533
635	22	CS6	4	6.433	0.7	32.17	126.41	0	1127
635	22	CS7	0	0	0	0	180.13	0	1157
635	22	CS8	3	3.867	0.42	19.33	198.63	0	1466
635	22	CS9	6	8.733	0.95	43.67	33.75	0	474
635	22	Pretone	7	9.3	1.01	7.75	191.44	0	1732
636	22	CS1	4	5.333	0.58	26.67	64.03	0	741
636	22	CS10	1	1.433	0.16	7.17	233.25	0	2093
636	22	CS11	0	0	0	0	225.45	0	1338
636	22	CS12	0	0	0	0	308.83	0	1478
636	22	CS2	2	3.1	0.34	15.5	134.09	0	1082
636	22	CS3	1	1.867	0.2	9.33	177.53	0	1071
636	22	CS4	2	3.2	0.35	16	150.39	0	1219
636	22	CS5	0	0	0	0	110.31	0	802
636	22	CS6	0	0	0	0	263.41	0	1882
636	22	CS7	3	4.133	0.45	20.67	159.04	0	2173
636	22	CS8	1	1	0.11	5	281.76	0	1916
636	22	CS9	2	3.233	0.35	16.17	247.89	0	1635
636	22	Pretone	0	0	0	0	376.35	0	1932
637	22	CS1	3	7.567	0.82	37.83	118.51	0	1166
637	22	CS10	4	8.367	0.91	41.83	84.19	0	1109
637	22	CS11	2	2.633	0.29	13.17	162.21	0	1243
637	22	CS12	1	1.967	0.21	9.83	81.55	0	1334
637	22	CS2	4	14.367	1.56	71.83	28.7	0	333
637	22	CS3	4	10.6	1.15	53	30.81	0	496
637	22	CS4	7	14.033	1.53	70.17	20.22	0	340
637	22	CS5	3	5	0.54	25	136.63	0	1080
637	22	CS6	4	6	0.65	30	112.51	0	754
637	22	CS7	5	9.133	0.99	45.67	115.86	0	991
637	22	CS8	4	7.267	0.79	36.33	49.45	0	806
637	22	CS9	2	2.567	0.28	12.83	180.99	0	1196
637	22	Pretone	3	3.2	0.35	2.67	281.08	0	2166
638	21	CS1	1	2.267	0.25	11.33	193.62	0	1679
638	21	CS10	1	1.1	0.12	5.5	218.02	0	1684
638	21	CS11	0	0	0	0	211.15	0	2266
638	21	CS12	1	1.1	0.12	5.5	148.81	0	935
638	21	CS2	2	2.533	0.28	12.67	119.43	0	747
638	21	CS3	1	1.367	0.15	6.83	223.23	0	990
638	21	CS4	2	3.633	0.39	18.17	245.33	0	1396
638	21	CS5	0	0	0	0	315.57	0	1456
638	21	CS6	2	2.1	0.23	10.5	111.51	0	812
638	21	CS7	0	0	0	0	141.11	0	820
638	21	CS8	0	0	0	0	248.49	0	1576
638	21	CS9	3	5.1	0.55	25.5	104.36	0	761
638	21	Pretone	1	1.433	0.16	1.19	166.94	0	1268
639	22	CS1	4	14.933	1.62	74.67	104.82	0	1647
639	22	CS10	6	14.5	1.58	72.5	16.32	0	285
639	22	CS11	0	0	0	0	271.71	0	1214
639	22	CS12	3	4.767	0.52	23.83	245.4	0	1689
639	22	CS2	1	20	2.17	100	0	0	0
639	22	CS3	2	16.1	1.75	80.5	28.3	0	572
639	22	CS4	2	12.067	1.31	60.33	55.49	0	875
639	22	CS5	2	3.333	0.36	16.67	129.13	0	680
639	22	CS6	4	6.7	0.73	33.5	112.52	0	723
639	22	CS7	3	13.033	1.42	65.17	31.04	0	509
639	22	CS8	1	1.5	0.16	7.5	89.89	0	457
639	22	CS9	6	13.933	1.51	69.67	16	0	267
639	22	Pretone	1	1.6	0.17	1.33	328.46	0	2217
640	21	CS1	4	10.067	1.09	50.33	81.61	0	1004
640	21	CS10	3	5.1	0.55	25.5	130.02	0	1146
640	21	CS11	1	2.467	0.27	12.33	296.79	0	1639
640	21	CS12	1	1.567	0.17	7.83	197.71	0	1800
640	21	CS2	3	8.633	0.94	43.17	44.6	0	471
640	21	CS3	5	11.833	1.29	59.17	61.51	0	895
640	21	CS4	4	8.167	0.89	40.83	106.56	0	732
640	21	CS5	2	4.533	0.49	22.67	101.71	0	822
640	21	CS6	3	6.233	0.68	31.17	171.71	0	1244
640	21	CS7	2	2.433	0.26	12.17	107.02	0	2209
640	21	CS8	1	1.967	0.21	9.83	331.54	0	1729
640	21	CS9	3	5.367	0.58	26.83	164.9	0	1853
640	21	Pretone	0	0	0	0	406.28	0	2235
641	22	CS1	2	16.233	1.76	81.17	81.77	0	1798
641	22	CS10	1	20	2.17	100	0.04	0	16
641	22	CS11	3	19.633	2.13	98.17	0.44	0	97
641	22	CS12	2	19.933	2.17	99.67	0.18	0	53
641	22	CS2	2	19.333	2.1	96.67	0.42	0	27
641	22	CS3	3	8.167	0.89	40.83	60.16	0	663
641	22	CS4	3	18.833	2.05	94.17	1.27	0	65
641	22	CS5	4	16.533	1.8	82.67	10.32	0	228
641	22	CS6	3	10.7	1.16	53.5	28.63	0	602
641	22	CS7	6	14.267	1.55	71.33	12.56	0	206
641	22	CS8	1	20	2.17	100	0.05	0	9
641	22	CS9	1	19.767	2.15	98.83	0.27	0	127
641	22	Pretone	1	1	0.11	0.83	249.69	0	1973
642	11	CS1	1	1.233	0.13	6.17	168.97	0	1281
642	11	CS10	0	0	0	0	223.98	0	1626
642	11	CS11	1	6.967	0.76	34.83	120.93	0	871
642	11	CS12	4	8.633	0.94	43.17	63.18	0	750
642	11	CS2	3	3.5	0.38	17.5	159.73	0	1336
642	11	CS3	5	8.8	0.96	44	29.59	0	327
642	11	CS4	1	1.167	0.13	5.83	205.24	0	1353
642	11	CS5	3	4	0.43	20	170.99	0	1079
642	11	CS6	2	2.933	0.32	14.67	96.56	0	496
642	11	CS7	6	11.667	1.27	58.33	39.97	0	486
642	11	CS8	1	1.167	0.13	5.83	134.2	0	974
642	11	CS9	2	9.2	1	46	68.59	0	872
642	11	Pretone	3	4.3	0.47	3.58	182.62	0	1581
643	11	CS1	7	14.033	1.53	70.17	31	0	436
643	11	CS10	2	7.533	0.82	37.67	152.56	0	1588
643	11	CS11	6	11.4	1.24	57	112.23	0	1676
643	11	CS12	4	12.367	1.34	61.83	17.93	0	363
643	11	CS2	5	12.9	1.4	64.5	26.95	0	344
643	11	CS3	2	9.367	1.02	46.83	121.59	0	882
643	11	CS4	3	6.233	0.68	31.17	170.72	0	1324
643	11	CS5	4	10.3	1.12	51.5	158.22	0	1185
643	11	CS6	3	9	0.98	45	113.58	0	1169
643	11	CS7	3	6.267	0.68	31.33	176.27	0	2057
643	11	CS8	2	4.133	0.45	20.67	212.86	0	1381
643	11	CS9	3	10.3	1.12	51.5	45.8	0	491
643	11	Pretone	7	8.4	0.91	7	226.48	0	1918
644	11	CS1	5	8.333	0.91	41.67	86.25	0	1013
644	11	CS10	0	0	0	0	257.98	0	1793
644	11	CS11	1	1.5	0.16	7.5	222.13	0	1871
644	11	CS12	0	0	0	0	161.13	0	926
644	11	CS2	4	9.167	1	45.83	73.52	0	985
644	11	CS3	0	0	0	0	223.62	0	1259
644	11	CS4	0	0	0	0	358.15	0	1653
644	11	CS5	2	2.633	0.29	13.17	322.3	0	1902
644	11	CS6	1	1.033	0.11	5.17	231.81	0	1276
644	11	CS7	1	1.433	0.16	7.17	208.57	0	1868
644	11	CS8	1	1.7	0.18	8.5	165.36	0	1927
644	11	CS9	0	0	0	0	207.19	0	1210
644	11	Pretone	0	0	0	0	409.9	0	2116
645	11	CS1	4	8.167	0.89	40.83	138.41	0	1394
645	11	CS10	3	6.333	0.69	31.67	128.04	0	1345
645	11	CS11	4	8.5	0.92	42.5	113.3	0	714
645	11	CS12	2	3.233	0.35	16.17	156.2	0	1176
645	11	CS2	3	8.633	0.94	43.17	50.72	0	565
645	11	CS3	4	6.3	0.68	31.5	152.9	0	1079
645	11	CS4	3	5.3	0.58	26.5	135.97	0	687
645	11	CS5	1	1.1	0.12	5.5	214.14	0	1705
645	11	CS6	2	2.1	0.23	10.5	215.94	0	1229
645	11	CS7	4	7.733	0.84	38.67	135.04	0	1679
645	11	CS8	1	2.8	0.3	14	160.29	0	1126
645	11	CS9	3	4.867	0.53	24.33	130.48	0	1053
645	11	Pretone	0	0	0	0	394.39	0	2721
646	11	CS1	6	8.233	0.89	41.17	126.29	0	1150
646	11	CS10	0	0	0	0	152.49	2	1033
646	11	CS11	0	0	0	0	248.43	0	1804
646	11	CS12	1	1.167	0.13	5.83	222.59	0	980
646	11	CS2	5	8.867	0.96	44.33	37.56	0	312
646	11	CS3	5	9.767	1.06	48.83	50.7	0	536
646	11	CS4	1	1.133	0.12	5.67	256.96	0	1443
646	11	CS5	1	1.467	0.16	7.33	134.9	0	1270
646	11	CS6	2	3.967	0.43	19.83	109.89	0	826
646	11	CS7	0	0	0	0	214.4	0	1302
646	11	CS8	0	0	0	0	261.33	0	1774
646	11	CS9	0	0	0	0	220.2	0	1740
646	11	Pretone	2	2.367	0.26	1.97	310.71	0	1995
647	11	CS1	3	15.533	1.69	77.67	85.69	0	1316
647	11	CS10	6	17.567	1.91	87.83	5.49	0	306
647	11	CS11	3	19.767	2.15	98.83	0.43	0	53
647	11	CS12	4	18.133	1.97	90.67	4.28	0	125
647	11	CS2	3	18.5	2.01	92.5	2.15	0	106
647	11	CS3	5	16.333	1.78	81.67	6.01	0	124
647	11	CS4	3	15.233	1.66	76.17	7.5	0	158
647	11	CS5	2	19.5	2.12	97.5	1.33	0	127
647	11	CS6	1	20	2.17	100	0	0	0
647	11	CS7	2	19.867	2.16	99.33	0.37	0	65
647	11	CS8	4	17.767	1.93	88.83	3.94	0	140
647	11	CS9	6	12.1	1.32	60.5	47.42	0	588
647	11	Pretone	1	1.033	0.11	0.86	280.39	0	1773
648	11	CS1	0	0	0	0	282.8	0	1280
648	11	CS10	1	1.267	0.14	6.33	183.7	0	943
648	11	CS11	0	0	0	0	238.1	0	1368
648	11	CS12	0	0	0	0	290.73	0	1710
648	11	CS2	2	2	0.22	10	301.78	0	1411
648	11	CS3	1	1.3	0.14	6.5	268.45	0	1394
648	11	CS4	4	5.2	0.57	26	170.25	0	1333
648	11	CS5	2	2.733	0.3	13.67	278.93	0	1643
648	11	CS6	2	2.5	0.27	12.5	252.61	0	1674
648	11	CS7	3	3.533	0.38	17.67	265.85	0	1832
648	11	CS8	0	0	0	0	184.16	0	1533
648	11	CS9	0	0	0	0	230.41	0	1421
648	11	Pretone	0	0	0	0	502.48	0	2455
649	11	CS1	0	0	0	0	343.3	0	1680
649	11	CS10	0	0	0	0	170.56	0	1469
649	11	CS11	1	1.1	0.12	5.5	363.73	0	2067
649	11	CS12	1	1.033	0.11	5.17	272.72	0	1496
649	11	CS2	0	0	0	0	274.68	0	1451
649	11	CS3	0	0	0	0	301.45	0	1386
649	11	CS4	0	0	0	0	199.01	0	1018
649	11	CS5	0	0	0	0	311.59	0	2148
649	11	CS6	0	0	0	0	230.47	0	1071
649	11	CS7	0	0	0	0	304.07	0	1998
649	11	CS8	0	0	0	0	284.27	0	1647
649	11	CS9	0	0	0	0	294.64	0	1414
649	11	Pretone	2	2.667	0.29	2.22	345.83	0	2129
650	12	CS1	3	4.3	0.47	21.5	124.11	0	1058
650	12	CS10	0	0	0	0	251.47	0	1446
650	12	CS11	1	1.267	0.14	6.33	324.8	0	1569
650	12	CS12	0	0	0	0	160.24	0	1222
650	12	CS2	1	1	0.11	5	249.71	0	1311
650	12	CS3	0	0	0	0	276.46	0	1566
650	12	CS4	0	0	0	0	234.26	0	1322
650	12	CS5	0	0	0	0	100.23	0	762
650	12	CS6	1	1.233	0.13	6.17	192.25	0	1301
650	12	CS7	1	1.767	0.19	8.83	421.56	0	1815
650	12	CS8	2	2.233	0.24	11.17	286.56	0	1611
650	12	CS9	0	0	0	0	140.22	0	613
650	12	Pretone	2	2.6	0.28	2.17	261.36	0	2063
651	12	CS1	2	15.067	1.64	75.33	98.8	0	1452
651	12	CS10	4	9.867	1.07	49.33	24.35	0	279
651	12	CS11	6	11.267	1.22	56.33	19.76	0	212
651	12	CS12	5	14.133	1.54	70.67	14.3	0	246
651	12	CS2	4	14.067	1.53	70.33	48.06	0	542
651	12	CS3	3	15.833	1.72	79.17	8.29	0	221
651	12	CS4	5	14.367	1.56	71.83	13.51	0	391
651	12	CS5	5	15.6	1.7	78	12.21	0	274
651	12	CS6	4	16.1	1.75	80.5	9.07	0	306
651	12	CS7	5	15.2	1.65	76	12.64	0	197
651	12	CS8	4	14.333	1.56	71.67	13.36	0	224
651	12	CS9	7	14.733	1.6	73.67	18.44	0	351
651	12	Pretone	0	0	0	0	323.72	0	1862
652	12	CS1	4	5.333	0.58	26.67	166.1	0	1508
652	12	CS10	0	0	0	0	213.64	0	1466
652	12	CS11	2	3.067	0.33	15.33	223.89	0	1606
652	12	CS12	4	8.867	0.96	44.33	106.33	0	1090
652	12	CS2	4	6.733	0.73	33.67	179.97	0	1561
652	12	CS3	5	8.6	0.93	43	170.26	0	1435
652	12	CS4	1	1.367	0.15	6.83	237.44	0	1296
652	12	CS5	2	2.6	0.28	13	172.16	0	1622
652	12	CS6	0	0	0	0	254.6	0	1835
652	12	CS7	1	1.2	0.13	6	148.45	0	1153
652	12	CS8	2	3.067	0.33	15.33	208.1	0	1741
652	12	CS9	1	1.333	0.14	6.67	245.15	0	1269
652	12	Pretone	0	0	0	0	416.23	0	2052
653	12	CS1	3	13.667	1.49	68.33	92.69	0	1512
653	12	CS10	0	0	0	0	237.46	0	1072
653	12	CS11	3	5	0.54	25	137.99	0	1037
653	12	CS12	3	9.467	1.03	47.33	39.2	0	641
653	12	CS2	3	11.867	1.29	59.33	39.96	0	545
653	12	CS3	5	17.4	1.89	87	7.88	0	231
653	12	CS4	4	9.3	1.01	46.5	49.96	0	425
653	12	CS5	5	12.133	1.32	60.67	23.62	0	293
653	12	CS6	4	9.3	1.01	46.5	65	0	650
653	12	CS7	7	11.567	1.26	57.83	13.81	0	189
653	12	CS8	5	14.633	1.59	73.17	4.83	0	135
653	12	CS9	0	0	0	0	198.01	0	1302
653	12	Pretone	1	1.333	0.14	1.11	209.44	0	1436
654	12	CS1	6	8.867	0.96	44.33	55.21	0	551
654	12	CS10	1	1.733	0.19	8.67	253.47	0	1477
654	12	CS11	1	2.467	0.27	12.33	58.93	0	626
654	12	CS12	1	1.233	0.13	6.17	90.96	0	815
654	12	CS2	2	5.267	0.57	26.33	103.95	0	743
654	12	CS3	3	4.167	0.45	20.83	93.6	0	646
654	12	CS4	3	4.867	0.53	24.33	140.59	0	1178
654	12	CS5	0	0	0	0	183.5	0	1235
654	12	CS6	0	0	0	0	230.04	0	1469
654	12	CS7	1	2.167	0.24	10.83	162.9	0	1146
654	12	CS8	0	0	0	0	164.71	0	1490
654	12	CS9	1	1.467	0.16	7.33	264.11	0	1448
654	12	Pretone	1	2.4	0.26	2	345.97	0	1742
655	12	CS1	3	14.267	1.55	71.33	55.78	0	841
655	12	CS10	3	4.033	0.44	20.17	86.24	0	853
655	12	CS11	1	1.1	0.12	5.5	170.97	0	1224
655	12	CS12	3	4.733	0.51	23.67	87.34	0	640
655	12	CS2	7	15.9	1.73	79.5	11.63	0	213
655	12	CS3	5	14.433	1.57	72.17	26.41	0	426
655	12	CS4	6	10.867	1.18	54.33	24.97	0	305
655	12	CS5	5	12.3	1.34	61.5	17.6	0	216
655	12	CS6	5	8.867	0.96	44.33	19.95	0	144
655	12	CS7	2	2.2	0.24	11	98.01	0	556
655	12	CS8	0	0	0	0	140.3	0	1155
655	12	CS9	4	7.3	0.79	36.5	84.7	0	588
655	12	Pretone	2	2.3	0.25	1.92	239.25	0	2087
656	12	CS1	4	10.467	1.14	52.33	112.34	0	1163
656	12	CS10	0	0	0	0	198.77	0	1586
656	12	CS11	0	0	0	0	154.07	0	946
656	12	CS12	0	0	0	0	136.24	0	570
656	12	CS2	3	5.267	0.57	26.33	109.72	0	590
656	12	CS3	0	0	0	0	146.1	0	644
656	12	CS4	0	0	0	0	195.48	0	659
656	12	CS5	0	0	0	0	198.07	0	1060
656	12	CS6	2	2.567	0.28	12.83	254.91	0	1110
656	12	CS7	2	2.933	0.32	14.67	270.44	0	1129
656	12	CS8	1	1.1	0.12	5.5	338.18	0	1553
656	12	CS9	0	0	0	0	239.61	0	1379
656	12	Pretone	0	0	0	0	443.52	0	2290
657	12	CS1	2	15.233	1.66	76.17	62.93	0	1707
657	12	CS10	1	1.067	0.12	5.33	177.7	0	908
657	12	CS11	2	2.233	0.24	11.17	194.44	0	1121
657	12	CS12	5	6.3	0.68	31.5	77.4	0	657
657	12	CS2	6	15.467	1.68	77.33	91.92	0	2337
657	12	CS3	2	13.533	1.47	67.67	14.43	0	229
657	12	CS4	5	13.867	1.51	69.33	19.68	0	353
657	12	CS5	8	13.1	1.42	65.5	25.2	0	447
657	12	CS6	4	7.3	0.79	36.5	42.36	0	357
657	12	CS7	4	7.8	0.85	39	49.95	0	581
657	12	CS8	5	7.367	0.8	36.83	48.56	0	537
657	12	CS9	1	3.967	0.43	19.83	160.56	0	1539
657	12	Pretone	1	1	0.11	0.83	290.64	0	1772
658	11	CS1	1	1.033	0.11	5.17	219.8	0	1244
658	11	CS10	3	4.767	0.52	23.83	153.76	0	1096
658	11	CS11	3	4	0.43	20	218.81	0	1245
658	11	CS12	1	1.533	0.17	7.67	164.57	0	826
658	11	CS2	2	2.067	0.22	10.33	195.56	0	2077
658	11	CS3	1	1.2	0.13	6	310.91	0	1344
658	11	CS4	0	0	0	0	162.11	0	1162
658	11	CS5	2	4.467	0.49	22.33	180.67	0	1635
658	11	CS6	4	5.467	0.59	27.33	165.89	0	1096
658	11	CS7	3	7.533	0.82	37.67	220.32	0	1729
658	11	CS8	2	2.067	0.22	10.33	171.84	0	1254
658	11	CS9	3	3.533	0.38	17.67	140.94	0	1268
658	11	Pretone	2	2.633	0.29	2.19	227	0	1781
659	12	CS1	5	13.567	1.47	67.83	54.95	0	721
659	12	CS10	0	0	0	0	142.48	0	1172
659	12	CS11	2	3.9	0.42	19.5	85.67	0	946
659	12	CS12	1	4.667	0.51	23.33	42.56	0	405
659	12	CS2	4	8.533	0.93	42.67	81.12	0	1700
659	12	CS3	3	6.033	0.66	30.17	55.73	0	475
659	12	CS4	5	13.067	1.42	65.33	13.51	0	244
659	12	CS5	4	7.2	0.78	36	41.66	0	555
659	12	CS6	1	2.8	0.3	14	104.3	0	1193
659	12	CS7	4	15.8	1.72	79	21.14	0	570
659	12	CS8	1	6.133	0.67	30.67	147.59	0	1284
659	12	CS9	3	7.267	0.79	36.33	85.22	0	516
659	12	Pretone	2	2.267	0.25	1.89	256.23	0	1867
660	11	CS1	2	3.4	0.37	17	152.75	0	885
660	11	CS10	0	0	0	0	202.08	0	1049
660	11	CS11	0	0	0	0	290.63	0	1375
660	11	CS12	3	5.1	0.55	25.5	131.09	0	1106
660	11	CS2	4	5.567	0.61	27.83	159.41	0	1376
660	11	CS3	5	11.8	1.28	59	50.3	0	571
660	11	CS4	4	5.533	0.6	27.67	173.32	0	1305
660	11	CS5	3	6.633	0.72	33.17	90.72	0	938
660	11	CS6	4	7.067	0.77	35.33	87.53	0	718
660	11	CS7	4	7.033	0.76	35.17	163.1	0	891
660	11	CS8	1	1.567	0.17	7.83	48.49	0	253
660	11	CS9	2	4.267	0.46	21.33	148.71	0	1006
660	11	Pretone	2	2.4	0.26	2	333.18	0	2419
661	12	CS1	4	9.5	1.03	47.5	109.16	0	920
661	12	CS10	4	8.833	0.96	44.17	34.27	0	300
661	12	CS11	2	3.433	0.37	17.17	172.03	0	1174
661	12	CS12	2	3.4	0.37	17	133.28	0	1185
661	12	CS2	3	14.633	1.59	73.17	61.15	0	1060
661	12	CS3	4	8.8	0.96	44	77.19	0	789
661	12	CS4	5	10.933	1.19	54.67	34.02	0	404
661	12	CS5	3	8.233	0.89	41.17	94.33	0	821
661	12	CS6	4	7.467	0.81	37.33	49.62	0	628
661	12	CS7	3	5.9	0.64	29.5	121.55	0	1130
661	12	CS8	3	5.467	0.59	27.33	110.03	0	1294
661	12	CS9	2	5	0.54	25	119.87	0	1099
661	12	Pretone	1	1.033	0.11	0.86	364.08	0	1851
